# Supplementary material for: Phylogeny-wide conservation and change in developmental expression, cell-type specificity and functional domains of the transcriptional regulators of social amoebas
Source: BMC Genomics. 2019 Nov 21;20:890. doi: 10.1186/s12864-019-6239-3 (PMC6873476; doi:10.1186/s12864-019-6239-3)
Supplement: Supplementary file 2 — Additional file 2: Table S1. Gene expression profiles. Normalized transcript read counts of developmental time series and purified cell types from five Dictyostelium species. [file 12864_2019_6239_MOESM2_ESM.xlsx]

## Sheet: Sheet1
1 Ddis dev.profile	veg	lawn	aggs	tipped mound	slug	mid-cul	fruit			1 Ddis dev.profile 2	veg	lawn	aggs	tipped mound	slug	mid-cul	fruit				DDBcelltype						Dpur Dev.profile1		veg	lawn	aggs	tipped mound	slug	mid-cul	fruit			Dpur Dev.profile 2	veg	lawn	aggs	tipped mound	slug	mid-cul	fruit				Dlac Dev.profile
ddb_g	t0	t4	t8	t12	t16	t20	t24	psp	pst	ddb_g	t0	t4	t8	t12	t16	t20	t24	psp	pst		gene_id DDB	Veg_mean	Spore_mean	Stalk_mean	Cup_mean		jgi_id	dpu_g	t0	t4	t8	t12	t16	t20	t24	psp	pst	dpu_g	t0	t4	t8	t12	t16	t20	t24	psp	pst		Locus tag
DDB_G0267178	0	0	0	0	0	0	0	0	0	DDB_G0267178	41.3384	14.9879	15.6896	0	0	9.34795	0	0	0		DDB_G0267178	0.06	0.11	0.14	0.88		146457	DPU_G0051064	64.7965	68.2266	23.7235	11.4103	38.9679	35.4013	124.006	14.7035	0	DPU_G0051064	37.5851	92.1648	65.4593	34.0397	26.6165	33.9981	125.48	4.45356	5.72667		DLA_00002
DDB_G0267184	0	0	0	0	0	0	0	0	0	DDB_G0267184	0	6.23181	0	6.99542	0	0	0	0	0		DDB_G0267180	0	0	0.0933333	2.98667		24961	DPU_G0051066	936.562	100.44	73.8182	20.6155	11.1753	14.2135	15.7225	9.1897	12.3023	DPU_G0051066	729.364	87.3292	81.7653	15.1854	7.12429	21.4502	22.1671	6.68034	2.86334		DLA_00011
DDB_G0267188	10.5676	11.6175	11.7017	0	0	21.2755	19.1908	0	0	DDB_G0267188	0	0	0	0	7.02268	6.65304	11.8582	0	0		DDB_G0267182	0.075	0.0533333	0.13	6.23667		73839	DPU_G0051068	18.7354	34.2485	32.8683	31.6174	56.3362	23.884	23.589	104.763	125.483	DPU_G0051068	22.1373	30.2019	10.515	25.5171	11.7577	39.7892	24.1876	44.5356	31.4967		DLA_00116
DDB_G0267192	0	0	0	0	15.876	0	0	0	0	DDB_G0267192	0	0	0	0	0	0	0	0	0		DDB_G0267184	1.725	4.78667	26.5067	75.9467		73840	DPU_G0051070	72.4938	326.881	35.0202	5.31907	0	6.6011	8.11326	3.67588	0	DPU_G0051070	76.5722	311.631	58.769	7.05247	0	12.0752	9.35902	2.22678	0.954445		DLA_01110
DDB_G0267194	38.4591	0	0	0	0	9.67862	8.73025	0	0	DDB_G0267194	13.3841	0	0	0	0	0	5.39451	0	0		DDB_G0267186	0	0	0	0		73841	DPU_G0051072	27.9211	89.15	29.1059	4.0973	1.33265	0.847475	2.34363	0	9.84183	DPU_G0051072	32.9909	96.6378	32.6466	6.33796	0	1.74404	1.80232	2.22678	0		DLA_11156
DDB_G0267196	0	0	0	0	0	6.41735	0	0	0	DDB_G0267196	0	3.21751	0	0	0	0	0	0	0		DDB_G0267188	0.035	0	0.0933333	0.493333		146461	DPU_G0051074	17.3546	31.5431	43.1159	24.0118	10.6498	16.2542	3.7458	5.51382	0	DPU_G0051074	11.9839	33.8533	59.8317	25.3248	5.09196	0.929161	10.5623	4.45356	1.90889		DLA_11157
DDB_G0267198	0	0	0	0	0	0	0	0	0	DDB_G0267198	28.6468	0	0	0	0	12.9559	0	0	0		DDB_G0267190	0	0.0533333	0	0		96216	DPU_G0051076	533.835	218.475	271.66	180.645	83.8542	32.6483	52.1654	33.0829	44.2882	DPU_G0051076	729.191	241.393	258.244	184.868	54.5481	37.3265	37.0309	30.0615	54.4034		DLA_11159
DDB_G0267200	0	0	0	0	0	8.25731	14.8964	0	0	DDB_G0267200	0	4.14002	0	0	0	0	0	0	0		DDB_G0267192	0	0	0	0		24875	DPU_G0051078	32.0114	23.4069	0	0	0	0	5.37391	0	0	DPU_G0051078	10.3156	15.1774	2.99434	0	3.65259	0	0	0	0		DLA_11160
DDB_G0267202	0	0	0	0	0	9.37135	0	0	0	DDB_G0267202	0	0	0	0	0	0	0	0	0		DDB_G0267194	0	0	0	0		24909	DPU_G0051080	7.65795	53.7555	74.7668	44.9509	6.57914	0	0	0	0	DPU_G0051080	27.968	37.7605	83.0934	41.7197	1.74759	0	3.9546	0	0		DLA_11161
DDB_G0267204	0	0	0	0	0	0	0	0	0	DDB_G0267204	0	0	0	0	0	0	0	0	0		DDB_G0267196	0	0	0	0		85658	DPU_G0051082	928.485	553.495	450.875	360.389	365.352	226.53	155.274	476.026	255.888	DPU_G0051082	887.331	565.057	531.543	379.578	286.288	171.996	129.019	545.561	180.39		DLA_11162
DDB_G0267206	0	9.3956	0	1.51864	1.85076	6.45242	5.82017	0	0	DDB_G0267206	2.97426	4.31346	2.2577	2.421	1.41989	1.34515	11.9878	0	0		DDB_G0267198	0	0	0	0		146468	DPU_G0051084	14.8491	3.25732	8.49468	10.6228	25.5145	21.2959	14.0219	80.8693	7.38137	DPU_G0051084	20.9348	4.75221	4.6878	9.20917	26.0502	27.8256	10.7833	57.8963	4.77223		DLA_11163
DDB_G0267212	0	0	5.19555	10.0048	0	14.1695	12.7811	0	0	DDB_G0267212	0	2.36808	4.9579	0	3.11807	5.90789	2.63252	0	0		DDB_G0267200	0	0	0	0		73849	DPU_G0051086	369.484	62.691	69.1331	28.7576	40.3368	35.689	22.6176	71.6796	17.2232	DPU_G0051086	299.966	42.9726	40.0988	25.0223	40.5287	36.7226	25.2998	63.4632	16.2256		DLA_11164
DDB_G0267214	0	0	0	0	0	0	0	0	0	DDB_G0267214	0	0	0	0	0	0	0	0	0		DDB_G0267202	0	0	0	0		73850	DPU_G0051088	27.5052	73.4523	86.4732	87.394	95.5491	71.8699	62.6365	255.474	22.1441	DPU_G0051088	39.3078	83.6884	120.14	104.008	76.9595	99.4982	73.1805	191.503	22.9067		DLA_11165
DDB_G0267216	3.84592	0	4.25866	0	0	0	0	0	0	DDB_G0267216	0	1.94106	0	0	0	0	0	0	0		DDB_G0267204	0	0	0	0		24907	DPU_G0051090	46.861	21.6411	31.6048	30.4021	80.519	35.0347	37.2638	47.7864	4.92091	DPU_G0051090	41.3288	14.0324	38.7582	18.7152	57.4096	25.8816	28.657	37.8552	5.72667		DLA_11166
DDB_G0267218	0	0	6.56005	4.21078	0	5.9636	5.37925	0	0	DDB_G0267218	0	0	0	0	7.87392	0	0	0	0		DDB_G0267206	0	0.01	0.0266667	0.11		146472	DPU_G0051092	0	0	0	0	0	0	0	1.83794	0	DPU_G0051092	0	0	0	0	0	0	12.1926	0	0		DLA_01111
DDB_G0267220	0	0	0	0	0	0	0	0	0	DDB_G0267220	0	0	0	0	0	0	0	0	0		DDB_G0267208	0	0	0.04	1.64333		8371	DPU_G0051094	3.53922	26.3966	17.8171	23.3715	28.8861	9.66819	17.8244	1.83794	0	DPU_G0051094	6.84306	22.15	26.8157	24.7903	16.9611	15.9171	10.966	3.34017	0		DLA_11167
DDB_G0267222	0	0	0	0	5.11871	2.97429	0	0	0	DDB_G0267222	0	0	3.1221	0	0	0	0	0	0		DDB_G0267210	3.87	24.1667	87.25	128.44		73854	DPU_G0051096	50.7136	10.7658	5.61516	2.88078	1.40546	2.68134	2.88362	0	2.46046	DPU_G0051096	47.7093	8.8422	6.88607	2.86468	3.35994	1.83933	2.53439	0	3.81778		DLA_11169
DDB_G0267224	0	0	0	0	0	0	0	0	0	DDB_G0267224	0	1.98665	0	0	0	0	0	0	0		DDB_G0267212	1.04	4.53333	15.6633	29.47		146475	DPU_G0051098	0.852287	7.47836	10.9215	11.2562	0.732222	1.86257	2.5754	1.83794	0	DPU_G0051098	1.64789	14.5472	20.0901	16.4169	9.33584	4.47187	4.62131	0	5.72667		DLA_11170
DDB_G0267226	0	0	4.95759	0	3.87811	0	4.06523	0	0	DDB_G0267226	0	0	0	2.53651	0	0	0	0	0		DDB_G0267214	0	0	0	0		73856	DPU_G0051100	17.1917	0	0	5.0456	4.92326	3.13086	8.65815	5.51382	0	DPU_G0051100	12.9266	3.26039	3.2162	0	0	0	0	2.22678	0		DLA_11172
DDB_G0267232	16.8777	9.27728	0	0	21.9294	8.49489	7.6625	0	0	DDB_G0267232	0	0	0	0	0	0	0	0	0		DDB_G0267216	0	0	0	0		73857	DPU_G0051102	1.2421	37.4189	6.44244	3.2809	0.355705	0.904818	1.2511	9.1897	2.46046	DPU_G0051102	1.33421	37.6901	5.34452	2.65839	1.13381	0.620682	0.641424	3.34017	0.954445		DLA_11173
DDB_G0267234	0	0	0	0	4.39855	0	0	0	0	DDB_G0267234	0	0	0	0	0	3.19692	0	0	0		DDB_G0267218	0	0	0	0		73858	DPU_G0051104	95.0409	25.8807	64.4939	116.144	89.395	68.9352	73.448	150.711	76.2742	DPU_G0051104	71.8146	20.5106	60.2381	109.517	68.9931	54.6573	46.3294	103.545	58.2212		DLA_11174
DDB_G0267252	0	0	0	0	0	0	0	0	0	DDB_G0267252	0	15.18	0	0	19.9876	0	0	0	0		DDB_G0267220	0	0	0	0		146480	DPU_G0051106	229.856	64.1259	40.9989	17.6436	10.1269	25.7602	21.3713	11.0276	41.8278	DPU_G0051106	139.025	96.5733	17.2005	20.6412	12.1049	10.6025	21.0005	17.8142	9.54445		DLA_11176
DDB_G0267262	0	0	0	0	0	0	0	0	0	DDB_G0267262	0	28.8791	0	0	0	0	0	0	0		DDB_G0267222	0	0	0.0466667	0		146481	DPU_G0051108	18.6217	35.2591	17.9417	12.9442	6.73617	1.07094	5.92318	1.83794	2.46046	DPU_G0051108	20.2133	37.3607	32.4538	15.4462	6.70987	2.2039	2.27755	0	0.954445		DLA_11177
DDB_G0267272	0	0	16.2361	0	0	29.5198	13.3136	0	0	DDB_G0267272	0	0	0	0	0	9.2311	8.22663	0	0		DDB_G0267224	0	0	0	0		146482	DPU_G0051110	28.4939	57.2624	50.4788	33.1811	4.73804	0	3.70329	1.83794	0	DPU_G0051110	24.8806	55.9561	65.5151	41.8482	5.03417	1.37792	4.9839	0	0		DLA_11178
DDB_G0267274	0	0	0	0	0	0	0	0	0	DDB_G0267274	0	0	0	0	0	0	0	0	0		DDB_G0267226	0	0	0	0		146484	DPU_G0051112	33.4915	29.387	63.3538	80.6016	28.7734	12.1986	15.7427	34.9208	7.38137	DPU_G0051112	25.9022	49.5429	51.3776	37.7949	22.9288	6.69435	0	24.4946	4.77223		DLA_11180
DDB_G0267276	0	0	0	0	0	0	0	0	0	DDB_G0267276	0	0	0	0	0	0	0	0	0		DDB_G0267228	0	0	0	0		10592	DPU_G0051114	78.418	21.5024	4.48604	4.31531	0	0	0	0	0	DPU_G0051114	63.1752	27.8849	8.25209	5.7216	0	0	3.79644	0	0		DLA_01112
DDB_G0267278	0	0	0	0	0	0	8.58943	0	0	DDB_G0267278	0	0	0	0	0	0	0	0	0		DDB_G0267230	0.43	0.0666667	0.0366667	0.00666667		73865	DPU_G0051116	5.41478	21.8554	26.7635	55.3039	14.8863	4.73335	25.0886	5.51382	0	DPU_G0051116	2.79185	35.1204	18.8417	66.3731	37.0705	12.9878	16.7773	2.22678	22.9067		DLA_11181
DDB_G0267282	14.6625	16.1193	0	0	0	0	13.3136	0	0	DDB_G0267282	20.4108	0	0	8.30707	0	0	16.4533	0	0		DDB_G0267232	0	0	0	0		24970	DPU_G0051118	31.5144	168.02	157.139	29.0689	58.791	67.2311	69.8343	93.7349	78.7346	DPU_G0051118	35.7859	169.397	61.3151	16.8183	64.9313	51.2931	37.4306	56.7829	76.3556		DLA_11183
DDB_G0267284	0	0	0	8.59519	0	0	0	0	0	DDB_G0267284	0	0	0	0	0	0	0	0	0		DDB_G0267234	0	0	0	0		146490	DPU_G0051120	2.45856	8.62903	4.50069	0	0	0	0	0	2.46046	DPU_G0051120	6.33815	8.39279	2.75968	0	1.68317	0	0	1.11339	0.954445		DLA_11184
DDB_G0267286	0	0	0	0	0	0	0	0	0	DDB_G0267286	0	0	0	0	0	0	0	0	0		DDB_G0267236	97.24	296.42	1334.1	3929.64		51961	DPU_G0051122	20.6908	19.668	7.89103	22.7722	8.88801	1.88406	1.73674	1.83794	4.92091	DPU_G0051122	20.0028	22.563	16.451	16.1031	8.26308	1.29241	1.3356	2.22678	0		DLA_11185
DDB_G0267290	0	0	0	0	0	0	0	0	0	DDB_G0267290	0	0	0	0	0	0	0	0	0		DDB_G0267238	44.85	145.863	685.72	2080.01		24880	DPU_G0051124	0	0	0	0	0	0	0	5.51382	0	DPU_G0051124	0	5.37296	0	0	0	0	0	3.34017	0.954445		DLA_11186
DDB_G0267296	0	7.72184	0	0	6.08423	0	6.3778	0	0	DDB_G0267296	0	7.09009	0	0	0	0	0	0	0		DDB_G0267240	3.135	19.81	81.3767	119.46		73870	DPU_G0051126	6.85008	6.86923	12.5399	48.2506	51.2843	21.3858	17.7422	38.5967	9.84183	DPU_G0051126	6.93764	6.12441	15.9273	33.7009	39.5273	14.6701	12.1283	35.6285	8.59001		DLA_11187
DDB_G0267298	0	0	0	0	0	0	0	0	0	DDB_G0267298	0	0	0	0	0	0	0	0	0		DDB_G0267242	0.045	0	0.13	1.03		4386	DPU_G0051128	64.3196	549.989	475.224	574.758	249.992	213.885	308.356	604.682	880.844	DPU_G0051128	85.6978	518.834	571.503	718.021	465.324	243.374	174.378	534.427	2212.4		DLA_11188
DDB_G0267300	0	12.2814	0	0	0	22.4913	20.2875	0	0	DDB_G0267300	77.7557	22.5533	0	6.32921	0	0	0	0	0		DDB_G0267244	0.225	0.0133333	0.266667	3.47333		73872	DPU_G0051130	27.5644	70.4557	18.6482	8.44165	6.17773	7.85723	6.03571	1.83794	2.46046	DPU_G0051130	13.1308	72.277	17.488	9.09403	4.92289	8.08479	9.28329	2.22678	9.54445		DLA_11189
DDB_G0267302	0	0	0	0	18.816	0	0	0	0	DDB_G0267302	0	0	0	0	0	0	0	0	0		DDB_G0267246	0.1	0.0433333	0.15	0.946667		73873	DPU_G0051132	47.7019	33.8066	5.03791	3.23079	3.15245	0	5.54396	1.83794	2.46046	DPU_G0051132	35.4735	28.1838	6.17817	6.42547	1.25606	0	1.42116	0	0.954445		DLA_11190
DDB_G0267304	3.78388	12.4795	4.18996	0	0	7.61801	10.3073	0	0	DDB_G0267304	0	9.54873	0	0	0	4.76443	4.246	0	0		DDB_G0267248	0.295	0.513333	2.22	5.81333		146497	DPU_G0051134	5.69109	70.9094	17.7109	3.00651	0.977872	0	0	0	0	DPU_G0051134	5.86862	111.385	12.1374	2.65752	2.33773	1.70632	0.881671	1.11339	0		DLA_11191
DDB_G0267306	4.01713	0	13.3447	5.7105	3.47967	8.08761	3.64757	0	0	DDB_G0267306	5.592	8.10987	0	4.55181	2.66958	0	4.50773	0	0		DDB_G0267250	0	0.01	0	0		73875	DPU_G0051136	14.17	84.7029	283.718	550.519	402.498	179.995	151.648	367.588	81.1951	DPU_G0051136	20.5482	76.0854	310.158	385.64	224.943	112.851	96.7278	279.461	79.219		DLA_01113
DDB_G0267308	0	0	51.9555	0	0	0	0	0	0	DDB_G0267308	0	0	0	0	0	0	0	0	0		DDB_G0267252	1.78	0.0933333	0.0366667	0.00666667		73876	DPU_G0051138	45.1494	38.7642	15.5527	6.41176	4.58795	5.30477	88.9975	12.8656	93.4974	DPU_G0051138	49.1236	32.8692	13.8959	4.534	3.98839	2.18336	78.5953	5.56695	15.2711		DLA_11192
DDB_G0267310	219.938	120.895	121.771	26.0542	31.752	36.8998	33.2841	0	0	DDB_G0267310	51.0271	240.509	77.4673	83.0707	48.7199	23.0778	41.1332	0	0		DDB_G0267258	0.07	0.183333	0.88	3.41667		146500	DPU_G0051140	41.654	54.0292	19.0631	3.98644	7.77957	6.92619	24.6263	1.83794	22.1441	DPU_G0051140	91.0426	46.8828	11.6889	3.69989	3.71961	2.71496	21.7441	2.22678	0		DLA_11194
DDB_G0267314	0	26.8655	27.0602	17.3695	0	24.5999	0	0	0	DDB_G0267314	34.0181	49.3352	25.8224	0	113.68	15.3852	0	0	0		DDB_G0267260	0	0.02	0.316667	1.86667		146501	DPU_G0051142	0	0	0	0	1.49242	0	0	1.83794	2.46046	DPU_G0051142	0	1.97668	0.974945	2.02794	0	1.30208	1.34559	0	0.954445		DLA_11195
DDB_G0267316	0	0	0	0	30.7898	0	0	0	0	DDB_G0267316	0	17.94	0	0	23.6217	0	0	0	0		DDB_G0267262	0	0.07	0.0433333	1.04		12191	DPU_G0051144	33.9978	70.5102	45.2632	24.4916	10.6212	16.8859	34.2443	12.8656	0	DPU_G0051144	43.823	40.4445	27.754	18.0406	16.9276	6.95	23.9408	12.2473	12.4078		DLA_11196
DDB_G0267318	0	10.8365	0	0	0	0	0	0	0	DDB_G0267318	0	4.97496	0	0	0	0	0	0	0		DDB_G0267264	0.095	0.363333	0.706667	1.72667		146503	DPU_G0051146	89.1064	103.571	129.225	149.27	222.701	204.215	145.119	1111.95	356.766	DPU_G0051146	83.1599	85.2631	93.2002	132.056	149.34	156.133	105.775	857.31	174.663		DLA_11197
DDB_G0267320	0	0	0	6.36438	0	0	0	0	0	DDB_G0267320	0	0	0	0	5.95052	0	5.02389	0	0		DDB_G0267270	0	0	0	1.43667		44503	DPU_G0051148	2238.01	1213.1	2174.47	1811.21	2196.44	2325.11	2117.55	1841.62	1874.87	DPU_G0051148	2347.37	1378.49	3313.42	2158.09	1468.9	2258.31	2213.43	2235.69	3424.55		DLA_11198
DDB_G0267344	1.15909	0	0	0	0	0	2.10492	0	0	DDB_G0267344	0	0	0	0	0	1.45946	0.650325	0	0		DDB_G0267272	0	0	0.0433333	0.126667		146505	DPU_G0051150	171.124	204.914	61.7312	11.5218	23.3498	144.089	78.0711	112.114	61.5114	DPU_G0051150	190.086	235.384	63.8392	19.9771	30.3223	116.195	62.3783	113.566	49.6312		DLA_11199
DDB_G0267346	0	0	0	0	6.69565	3.89059	3.50936	0	0	DDB_G0267346	0	0	0	1.09484	0	1.21662	0	0	0		DDB_G0267274	0	0	0	0		51969	DPU_G0051152	40.4613	62.3184	50.036	105.738	211.157	258.685	227.185	917.132	150.088	DPU_G0051152	43.277	56.5714	73.6815	80.1483	179.758	319.09	203.72	754.878	231.93		DLA_11200
DDB_G0267348	0	0	0	3.82447	0	0	0	0	0	DDB_G0267348	0	0	0	0	0	0	0	0	0		DDB_G0267276	0	0	0	0		146507	DPU_G0051154	31.6934	112.23	143.233	190.354	151.946	162.952	151.92	1012.7	243.585	DPU_G0051154	35.5637	93.2187	148.177	203.33	190.05	170.959	98.4189	740.404	483.904		DLA_11201
DDB_G0267350	0	0	0	4.067	0	0	0	0	0	DDB_G0267350	0	0	0	0	0	0	0	0	0		DDB_G0267278	0	0	0	0		73885	DPU_G0051156	0	0	1.08502	41.749	63.142	50.5163	42.9843	156.225	24.6046	DPU_G0051156	0	0.67444	5.32239	24.9095	43.8239	46.2039	33.9745	121.359	39.1323		DLA_11202
DDB_G0267370	0	38.4939	0	0	0	0	0	0	0.740453	DDB_G0267370	24.3711	0	55.4989	0	0	11.0222	0	2.68024	2.53147		DDB_G0267280	0	0	0.0133333	0		146509	DPU_G0051158	0	0	62.7761	32.7096	120.301	146.761	146.799	126.818	359.227	DPU_G0051158	0	1.62588	17.6423	35.0289	111.516	143.514	152.738	162.555	70.6289		DLA_01114
DDB_G0267374	330.444	1000.18	1107.22	947.61	468.381	264.958	284.457	300.91	841.895	DDB_G0267374	645.181	1556.58	1289.36	1006.57	438.241	326.016	231.148	85.7676	392.377		DDB_G0267282	0.03	0	0.02	0.296667		96222	DPU_G0051160	0	0	122.42	288.449	244.014	144.503	172.559	352.884	346.925	DPU_G0051160	0	0	39.6406	197.365	194.449	149.814	82.6485	279.461	193.752		DLA_11203
DDB_G0267376	47.844	220.139	335.226	288.905	333.865	244.545	201.671	1998.61	1071.44	DDB_G0267376	44.4962	204.106	319.675	323.286	337.544	258.756	198.781	817.473	182.266		DDB_G0267284	0	0	0	0		73888	DPU_G0051162	3.78734	49.2939	38.7102	5.00198	2.7115	4.82812	6.9938	3.67588	22.1441	DPU_G0051162	6.10233	71.8268	34.7181	6.63205	3.02502	3.31197	4.40055	2.22678	6.68112		DLA_11204
DDB_G0267378	2.79953	4.61651	209.248	3023.53	5752.04	11581.1	6066.44	6685.07	82.1903	DDB_G0267378	1.94853	1.41294	242.57	2119.79	4293.86	8415.05	6690.46	10841.6	1070.81		DDB_G0267286	0	0	0	0		51972	DPU_G0051164	144.448	331.855	138.612	56.7536	43.3679	37.3378	43.805	38.5967	68.8928	DPU_G0051164	121.125	343.757	146.448	49.4102	34.0272	30.8517	36.6952	51.2159	54.4034		DLA_11205
DDB_G0267380	2479.44	4969.31	1241.91	1902.4	896.706	720.767	863.952	187.052	1997.74	DDB_G0267380	5758.13	5283.3	911.407	1640.91	1018.88	1007.53	957.592	667.379	486.042		DDB_G0267290	0	0	0	0.33		73890	DPU_G0051166	10.9737	8.34497	5.35696	1.93241	5.02815	0	3.68441	3.67588	4.92091	DPU_G0051166	8.48701	12.4869	4.92708	2.13512	4.50766	1.09672	3.40011	1.11339	0.954445		DLA_11206
DDB_G0267382	6680.61	12028.7	4285.66	2645.66	860.507	748.689	933.05	317.175	5693.34	DDB_G0267382	11788.6	10423.8	5081.95	2731.72	1210.32	1180.81	1078.86	127.311	967.021		DDB_G0267292	51.7	426.773	1470.08	1923.19		24979	DPU_G0051168	0	43.7629	45.6513	0	14.2831	18.1661	0	0	0	DPU_G0051168	21.4297	37.8354	9.33064	9.70413	34.1455	12.4615	64.3896	1.11339	0		DLA_11207
DDB_G0267384	11.8174	183.01	142.804	99.6975	75.6597	38.7908	53.6511	93.526	153.274	DDB_G0267384	37.9071	282.397	127.042	105.667	68.6304	53.373	41.7998	46.9042	60.7552		DDB_G0267294	57.26	401.52	1465.3	1826.76		146515	DPU_G0051170	0	161.193	0	0	0	0	92.5192	1.83794	0	DPU_G0051170	59.1992	52.2598	51.5515	0	0	137.699	71.1501	1.11339	0.954445		DLA_11208
DDB_G0267386	3037.18	374.273	390.105	740.537	723.221	964.515	702.173	500.161	2988.47	DDB_G0267386	1925.36	284.65	606.802	847.155	911.802	1359.62	1235.6	631.196	544.266		DDB_G0267296	0	0	0.04	0		146516	DPU_G0051172	267.706	415.885	381.61	150.699	75.4077	67.1358	159.136	53.3002	34.4464	DPU_G0051172	268.704	344.573	423.647	386.81	147.222	161.187	139.378	65.69	55.3578		DLA_11209
DDB_G0267388	38.2855	5.3731	27.0601	50.3714	33.1632	17.2199	31.8048	71.1611	65.1599	DDB_G0267388	24.9465	8.63364	31.8476	54.4574	38.4345	31.2831	26.051	6.7006	5.06294		DDB_G0267298	0	0	0	0		146517	DPU_G0051174	0	0	0	0	0	0	0	0	0	DPU_G0051174	40.4377	0	0	0	0	0	0	0	0		DLA_11210
DDB_G0267390	2431.35	7276.15	2137.33	815.665	390.068	159.023	84.0861	97.5923	99.9612	DDB_G0267390	1531.76	7030.03	1650.08	592.554	518.874	256.07	185.417	68.3461	37.972		DDB_G0267300	0	0.0766667	0.243333	0.773333		146518	DPU_G0051176	0	8.20364	0	24.6959	8.03236	0	9.41724	0	2.46046	DPU_G0051176	0	10.6387	31.4836	54.5731	12.8016	7.00796	14.4843	0	0		DLA_11211
DDB_G0267392	1.96592	46.1065	37.733	34.4671	67.5483	34.3023	29.1561	8.13269	42.2058	DDB_G0267392	10.0344	92.9373	26.3128	38.2403	30.0484	31.7673	23.8985	44.2239	126.573		DDB_G0267302	0	0	0	0		146519	DPU_G0051178	0	39.5667	0	0	0	0	0	0	0	DPU_G0051178	0	0	0	0	0	0	0	0	0		DLA_11212
DDB_G0267394	111.233	538.052	494.921	587.926	458.981	684.046	729.037	599.786	582.737	DDB_G0267394	723.529	639.996	536.394	480.091	538.943	799.604	745.503	168.855	210.112		DDB_G0267304	1.835	8.43	33.6133	70.22		146520	DPU_G0051180	69.6449	226.553	108.836	23.93	14.5936	27.8416	47.9072	1.83794	7.38137	DPU_G0051180	110.573	221.317	72.4546	18.8387	11.6293	48.3831	50	4.45356	11.4533		DLA_01115
DDB_G0267396	0.493273	3.25369	30.5878	77.1326	126.474	36.7446	23.2905	67.0947	10.3663	DDB_G0267396	2.05996	4.48124	35.4434	115.139	104.242	39.4398	27.399	62.9856	7.5944		DDB_G0267306	0.205	0.0433333	0.0266667	0.266667		96224	DPU_G0051182	98.478	160.145	273.618	361.859	410.24	450.032	441.735	2007.03	804.57	DPU_G0051182	111.987	126.501	253.503	358.432	308.932	551.48	516.682	1355	962.081		DLA_11213
DDB_G0267398	151.379	7374.47	623.626	716.961	528.851	189.938	269.042	93.526	1017.38	DDB_G0267398	131.828	4341.5	654.99	582.867	771.89	309.849	351.808	85.7676	574.643		DDB_G0267308	0	0.466667	0	0.136667		24967	DPU_G0051184	0	9.93351	8.05945	0	1.08068	0	3.801	11.0276	12.3023	DPU_G0051184	0	20.0388	11.2955	1.46846	1.72233	0.942855	6.82055	10.0205	3.81778		DLA_11215
DDB_G0267400	1140.11	4432.51	3380.57	2408.48	2487.52	2872.29	1650.79	7681.33	4717.43	DDB_G0267400	2537	7121.71	3368.5	2279.23	2239.26	1658.44	1321.89	3536.58	2009.99		DDB_G0267310	0.175	0	0	0.0533333		146524	DPU_G0051186	48.43	446.354	13.6651	3.20612	1.87703	4.37676	5.50163	14.7035	14.7627	DPU_G0051186	35.2026	644.313	26.772	5.10113	0.997173	5.45881	3.6668	12.2473	8.59001		DLA_11217
DDB_G0267402	26984.8	7204.43	13036.5	16336.3	11350.6	12457.5	12213.4	11629.8	3343.15	DDB_G0267402	9046.64	8710.98	18619.4	15179.4	18504.5	18758.3	15914.2	2674.88	7467.83		DDB_G0267312	0	3.81	0	0		146525	DPU_G0051188	12.7931	202.054	3.9032	3.75465	0	0	4.29527	1.83794	0	DPU_G0051188	16.4902	281.439	14.3599	0	0	0	0	0	2.86334		DLA_11218
DDB_G0267404	6.14782	33.3425	90.7679	84.7717	66.7436	18.5659	32.377	164.687	316.914	DDB_G0267404	14.2633	32.0627	121.696	102.402	81.4381	28.1255	23.2254	58.9653	48.0979		DDB_G0267314	34.275	213.75	793.643	1439.64		146526	DPU_G0051190	31.0484	36.6375	1.95992	2.828	0	0	1.0784	1.83794	27.065	DPU_G0051190	47.6114	42.0304	8.41233	2.49973	0	3.21001	6.63456	1.11339	8.59001		DLA_11219
DDB_G0267406	87.687	128.899	614.21	483.643	429.255	216.89	268.433	908.829	667.889	DDB_G0267406	164.612	193.21	679.302	521.205	397.916	275.395	240.367	1184.67	1149.29		DDB_G0267316	0	0	0	1.17333		73900	DPU_G0051192	266.724	77.5333	28.4574	7.20378	1.40582	3.57603	3.29641	5.51382	31.9859	DPU_G0051192	258.381	185.268	38.5718	7.6411	4.48107	6.13266	3.80256	7.79373	8.59001		DLA_11221
DDB_G0267408	257.681	2029.9	710.713	339.336	319.061	114.578	97.6094	219.583	94.778	DDB_G0267408	622.778	3718.89	668.181	360.048	387.658	207.016	105.549	328.329	75.944		DDB_G0267318	0	0	0	0		18369	DPU_G0051194	17.2873	1028.94	1977.91	2955.42	1212.91	1328.58	1271.12	533.002	841.476	DPU_G0051194	22.2833	1060.61	2339.87	4219.58	2769.44	2129.41	1314.54	762.672	1368.67		DLA_11223
DDB_G0267410	20.0963	35.3487	42.7942	47.2464	43.9206	22.4083	18.8089	124.024	231.762	DDB_G0267410	41.747	40.2588	41.1634	44.8416	18.286	13.236	11.7957	4.02036	58.2238		DDB_G0267320	0	0	0	0		25009	DPU_G0051196	55.9233	83.8472	104.859	120.946	116.614	112.721	103.907	354.722	206.678	DPU_G0051196	55.2883	88.9654	133.468	129.303	110.026	126.974	61.403	296.162	215.705		DLA_11224
DDB_G0267412	23.0906	266.54	42359.6	90153.2	48397	20991.6	15460.6	98275.5	909.276	DDB_G0267412	41.7859	195.787	35871.6	60839.1	91821.9	44036	24787.4	79198.4	4817.38		DDB_G0267322	0	0	0.263333	3.59333		96226	DPU_G0051198	12087.9	478.932	128.552	22.4835	8.22688	13.9513	16.0755	3.67588	61.5114	DPU_G0051198	10506.2	884.422	164.813	29.8105	4.37054	21.533	22.2526	3.34017	2.86334		DLA_11225
DDB_G0267414	65.3905	100.089	51.7996	29.3166	27.8852	5.56978	5.02402	36.5971	44.4272	DDB_G0267414	77.0221	85.0461	56.3399	36.1921	29.7501	9.50028	10.442	96.4886	12.6573		DDB_G0267324	0.06	0.04	0.1	0.97		74569	DPU_G0051294	0.654933	1.724	4.19626	2.88326	3.37602	9.30331	19.1307	7.35176	22.1441	DPU_G0051294	0.844205	3.72623	1.83787	1.14686	1.34513	7.36365	7.10241	7.79373	14.3167		DLA_11226
DDB_G0267416	11.211	41.5393	45.9783	62.862	51.4326	93.6274	105.189	101.659	141.427	DDB_G0267416	9.82609	27.6626	60.9866	65.8684	56.0148	122.863	109.261	162.154	78.4755		DDB_G0267326	0.185	0.726667	2.81333	5.81		26064	DPU_G0051296	116.815	82.3098	24.3004	24.934	21.2883	21.2738	16.0448	53.3002	19.6837	DPU_G0051296	140.308	88.6158	32.7805	11.3642	21.811	33.1666	16.452	32.2883	3.81778		DLA_01116
DDB_G0267418	19657.1	5925.75	476.693	590.749	1115.56	7504.46	13824.8	19463.6	35167.1	DDB_G0267418	15730.7	4103.53	517.006	846.463	1531.39	7032.44	21569.1	2987.13	2326.42		DDB_G0267328	0.06	0.113333	0.17	2.24667		26132	DPU_G0051298	89.5046	39.2677	52.3405	2.18907	6.40797	43.467	37.5639	16.5415	27.065	DPU_G0051298	70.5044	36.7781	18.1398	1.45122	3.40424	20.4994	17.3327	15.5875	6.68112		DLA_11227
DDB_G0267420	3290.99	7570.15	6387.83	7719.68	6495.78	8242.59	8332.08	6459.39	1260.99	DDB_G0267420	5579.25	8776.75	7691.17	7700.63	10029.3	10283	11879	15792	1698.61		DDB_G0267330	0.18	0.0866667	0.253333	3.75		147294	DPU_G0051300	7.20383	73.7447	667.432	350.615	352.429	509.028	535.336	1082.55	1727.24	DPU_G0051300	12.8968	58.5191	210.464	165.393	294.268	413.376	351.859	867.331	971.625		DLA_11228
DDB_G0267422	25.8482	39.2306	43.3389	41.7277	197.883	174.449	154.6	1547.24	438.348	DDB_G0267422	11.7997	37.1302	29.1929	56.9172	92.4937	115.56	101.987	885.819	156.951		DDB_G0267332	0	0	0	0		85907	DPU_G0051302	11.9896	5.26012	67.2169	19.7935	18.026	55.679	33.2105	12.8656	253.427	DPU_G0051302	19.3182	4.26342	10.0935	13.122	5.13018	28.0841	49.9189	18.9276	10.4989		DLA_11229
DDB_G0267424	230.575	185.083	547.113	699.113	362.201	258.816	477.712	331.407	599.767	DDB_G0267424	203.79	191.183	572.363	522.529	440.835	447.586	519.522	936.743	2660.57		DDB_G0267334	0.68	0.0766667	0.386667	0.813333		74574	DPU_G0051304	18.9738	52.1652	23.1558	22.2746	7.60707	5.52866	7.64454	23.8932	2.46046	DPU_G0051304	22.0114	29.5066	35.496	11.8134	6.06189	2.84439	10.778	12.2473	0.954445		DLA_11232
DDB_G0267426	1178.57	1769.19	1729.21	1843.14	1776.05	1436.79	964.066	2193.79	1465.36	DDB_G0267426	2024.49	2496.84	2609.12	1827.11	2113.57	1918.27	1348.36	19942.3	4832.57		DDB_G0267336	0	0	0	0		26079	DPU_G0051306	0	5.84721	10.9791	3.52043	11.4502	11.6505	8.05464	14.7035	2.46046	DPU_G0051306	4.29486	11.3742	12.7161	7.77947	9.12442	13.9859	6.19427	17.8142	7.63556		DLA_11233
DDB_G0267428	40.9784	20.6478	186.231	248.179	364.571	427.974	444.952	248.047	96.2589	DDB_G0267428	22.5797	29.2995	131.706	189.116	163.393	309.048	285.478	48.2443	48.0979		DDB_G0267338	0.905	20.3567	54.8967	46.1567		74576	DPU_G0051308	9.86646	11.5431	28.5977	20.2701	18.3658	3.59366	16.5633	14.7035	2.46046	DPU_G0051308	12.7178	11.227	35.0704	18.2371	13.5095	12.3258	11.4639	21.1544	9.54445		DLA_11234
DDB_G0267430	4.87848	9.53452	46.2173	57.0206	42.7273	16.9152	22.6405	18.2986	36.2822	DDB_G0267430	9.0547	11.4902	45.8216	56.8136	30.2585	13.9917	18.2476	113.91	98.7272		DDB_G0267342	0.355	2.20333	8.30333	9.47333		147300	DPU_G0051310	102.988	116.781	18.8531	2.7901	5.4449	6.92517	3.19183	69.8417	9.84183	DPU_G0051310	65.3543	105.471	18.6741	0	4.33891	0	8.59117	51.2159	31.4967		DLA_11235
DDB_G0267432	19.7494	26.9101	27.1051	13.0487	12.5291	11.7603	23.9942	4.06635	31.099	DDB_G0267432	30.5896	29.201	16.7536	20.9597	10.3517	15.9361	17.4794	16.0814	20.2517		DDB_G0267344	0	0	0	0.0366667		96420	DPU_G0051312	0	0	0	272.087	609.528	299.705	197.072	545.868	120.562	DPU_G0051312	0	0	1.02625	146.224	465.688	339.908	213.876	456.49	718.697		DLA_11238
DDB_G0267434	0	0	0	1.04173	1.26955	0	0.443603	0	0	DDB_G0267434	0	0	0	0.276787	0	0	0	0	0		DDB_G0267346	0	0	0	0		147302	DPU_G0051314	116.154	211.853	94.6098	33.5539	99.5665	264.964	294.725	481.54	1003.87	DPU_G0051314	98.2443	226.77	80.2788	30.3193	213.902	204.062	193.291	446.469	581.257		DLA_11239
DDB_G0267436	53.3008	44.6851	149.888	192.693	234.17	150.928	170.958	1831.89	1674.16	DDB_G0267436	108.359	71.4141	180.309	228.98	238.518	186.613	161.574	258.643	703.748		DDB_G0267348	0	0	0	0		93495	DPU_G0051316	0	6.35211	39.7572	293.205	194.359	363.875	441.154	213.201	123.023	DPU_G0051316	0	4.1188	61.9604	173.25	164.792	297.089	497.676	253.853	309.24		DLA_11240
DDB_G0267438	24.3572	117.978	87.3224	121.015	28.8275	29.8596	28.9046	28.4644	532.386	DDB_G0267438	26.1849	285.787	63.7066	151.932	36.0591	51.0139	35.1796	34.8431	43.035		DDB_G0267350	0	0	0	0		19832	DPU_G0051318	0	0	0	0	0	0	0	0	0	DPU_G0051318	0	0	0	0	0	0	5.7175	0	0		DLA_01117
DDB_G0267440	2.99874	4.39556	27.6713	51.1538	53.6822	55.3419	73.5173	36.5971	400.585	DDB_G0267440	6.26153	9.83762	27.9899	74.47	52.4772	57.2667	38.4167	48.2443	334.154		DDB_G0267352	0.38	0.0133333	0	0		147305	DPU_G0051320	0	0	0.908064	10.4821	18.7512	34.6894	121.912	45.9485	34.4464	DPU_G0051320	0	0	0.556796	0.579083	10.8672	25.2833	156.769	27.8347	279.652		DLA_11242
DDB_G0267442	68.8187	105.015	112.6	149.663	139.686	173.706	128.706	134.189	74.0453	DDB_G0267442	38.6053	150.856	124.816	150.72	152.9	194.645	149.26	522.647	232.895		DDB_G0267354	31.665	0.323333	0.356667	0.19		26153	DPU_G0051322	0	0	0	31.5024	32.2755	58.6429	81.0862	60.652	88.5765	DPU_G0051322	0	0.508909	0.502012	9.39791	22.6577	55.6481	84.5294	47.8758	390.368		DLA_11243
DDB_G0267444	355.642	655.223	866.38	799.741	521.577	359.238	408.109	931.193	2116.96	DDB_G0267444	323.501	879.215	1279.65	766.701	681.316	552.42	472.011	980.967	1040.43		DDB_G0267356	25.78	24.29	18.34	7.04667		147307	DPU_G0051324	0	0	0	0	0	0	9.28536	7.35176	4.92091	DPU_G0051324	0	0.874145	0.862298	0	0	1.15164	3.57037	4.45356	10.4989		DLA_11244
DDB_G0267446	69.5113	613.728	594.121	470.905	491.098	218.665	293.886	105.725	208.808	DDB_G0267446	33.2621	871.588	302.983	487.348	278.606	176.417	147.47	38.8635	493.636		DDB_G0267358	24.47	27.6533	10.1533	2.47333		91135	DPU_G0051326	158.48	192.1	477.046	313.6	287.749	174.955	255.077	268.339	125.483	DPU_G0051326	186.379	182.193	474.984	378.604	219.233	209.413	170.851	230.472	272.971		DLA_11246
DDB_G0267448	58.2924	25.8584	40.7673	43.6131	36.3198	33.9723	37.1436	14.2322	137.724	DDB_G0267448	88.2633	46.9696	29.1769	63.7336	24.4662	39.9184	25.8204	32.1629	116.448		DDB_G0267360	0	3.81	0	0		26115	DPU_G0051328	12.0384	21.1261	35.06	4.81795	1.88045	3.58752	3.307	3.67588	9.84183	DPU_G0051328	21.8655	28.6422	35.6247	7.02685	2.24773	6.56252	4.23864	5.56695	5.72667		DLA_11247
DDB_G0267450	554.214	352.266	377.447	373.583	200.381	217.233	391.894	426.966	875.215	DDB_G0267450	370.951	406.783	400.779	335.293	262.918	302.6	324.708	52.2647	124.042		DDB_G0267362	21.695	42.95	22.0433	4.53333		74587	DPU_G0051330	27.8262	14.9486	24.43	39.5004	49.7639	83.1495	56.6279	180.118	51.6696	DPU_G0051330	24.1559	16.1548	25.8161	34.1419	41.2108	91.9426	53.6659	124.7	55.3578		DLA_11248
DDB_G0267452	2806.53	2188.69	1548.07	1512.83	1007	798.481	936.11	750.241	1478.68	DDB_G0267452	1066.72	1827	1926.75	1152.5	1380.17	1319.77	1343.94	461.001	382.252		DDB_G0267364	27.19	22.41	7.48333	1.72667		44938	DPU_G0051332	49179.6	16189.1	4192.67	1362.85	607.637	702.022	400.959	150.711	2620.39	DPU_G0051332	43516.8	15463	5849.28	1935.58	381.538	756.355	1117.23	173.689	270.108		DLA_11249
DDB_G0267454	48747.8	9287.24	2539.95	3322.26	1628.35	1130.79	1418.96	603.853	9137.93	DDB_G0267454	32519	7191.04	2330.91	2696.5	1969.53	1938.83	1654.97	1798.44	3088.39		DDB_G0267366	2.45	1.21333	0.453333	0.193333		96425	DPU_G0051334	118.019	173.065	181.026	264.764	284.734	256.739	240.463	880.373	1269.6	DPU_G0051334	125.73	164.341	198.71	231.514	232.801	286.795	194.107	1003.16	1042.25		DLA_11250
DDB_G0267456	685.791	8841.5	10094.5	3933.97	6712.42	613.64	243.21	1683.47	647.896	DDB_G0267456	745.718	17990.2	10279.4	4362.84	3237.76	662.894	228.014	3533.89	412.629		DDB_G0267368	59.545	35.43	20.9233	10.3933		147313	DPU_G0051336	266.002	358.974	565.889	46.7303	65.139	309.299	304.524	211.363	1483.66	DPU_G0051336	204.015	301.605	164.007	55.1361	90.6222	218.565	207.76	211.544	559.305		DLA_11251
DDB_G0267458	720.895	817.029	444.392	279.965	288.618	326.682	340.784	146.388	86.633	DDB_G0267458	881.092	820.828	530.082	315.089	352.306	405.505	443.386	979.627	106.322		DDB_G0267370	15.61	0	0.0366667	0.153333		91138	DPU_G0051338	206.45	323.792	963.085	389.014	248.485	308.41	1154.26	716.796	1328.65	DPU_G0051338	312.393	348.407	1158.12	429.628	156.361	579.364	1343.46	676.941	965.899		DLA_11252
DDB_G0267460	389.909	298.973	442.638	284.122	113.527	98.9492	127.93	207.384	151.793	DDB_G0267460	684.162	444.843	342.76	254.317	148.065	125.832	255.531	8.04072	318.965		DDB_G0267372	0	0	0	0		147315	DPU_G0051340	374.031	661.2	489.077	431.555	406.451	310.865	301.685	1457.49	1075.22	DPU_G0051340	354.985	699.051	603.015	497.17	436.601	217.142	214.331	1292.65	1146.29		DLA_01118
DDB_G0267462	11.427	24.0322	90.2237	115.826	122.651	65.5163	78.9459	119.957	111.808	DDB_G0267462	19.3648	27.3318	78.747	130.605	109.945	71.0026	51.0115	175.556	103.79		DDB_G0267374	303.43	42.1867	14.0933	28.28		18398	DPU_G0051342	27.9466	81.0279	33.3649	32.0951	79.3361	191.188	199.492	170.928	61.5114	DPU_G0051342	30.5412	71.8964	24.5499	17.731	69.0441	216.762	175.063	174.802	65.8567		DLA_11253
DDB_G0267464	23.1705	6.36813	30.4678	31.4966	33.1162	15.7439	13.1493	97.5923	78.488	DDB_G0267464	15.3207	6.57803	28.156	37.9049	33.2979	18.2343	11.8626	134.012	215.175		DDB_G0267376	3.62	15.7267	17.4567	8.79333		44948	DPU_G0051344	200.74	109.898	122.492	57.4047	172.461	374.951	546.099	202.173	312.478	DPU_G0051344	233.319	101.521	53.924	30.0442	157.398	447.54	575.461	244.946	354.099		DLA_11254
DDB_G0267466	0	0	144.321	111.164	7.52639	17.4932	23.6687	0	1.48091	DDB_G0267466	0	4.38534	55.0878	49.227	34.6452	10.9405	9.75006	0	0		DDB_G0267378	0.03	11.2067	33.59	56.64		74594	DPU_G0051346	19.6129	7.64855	0	0	9.36107	16.6684	8.78003	11.0276	17.2232	DPU_G0051346	22.4719	19.8377	1.22305	0	5.96769	11.4341	25.3204	3.34017	10.4989		DLA_11255
DDB_G0267468	95.7305	28.6417	26.8365	39.1889	43.0357	35.9849	24.2066	4.06635	28.1372	DDB_G0267468	113.019	32.7202	16.6458	30.2075	30.1982	27.0829	22.0963	13.4012	15.1888		DDB_G0267380	714.89	67.19	13.7333	5.40667		74595	DPU_G0051348	149.554	239.417	187.857	167.4	170.175	205.14	229.163	485.216	381.371	DPU_G0051348	149.708	232.183	206.267	121.656	172.098	210.485	219.367	372.986	525.899		DLA_11256
DDB_G0267470	131.119	4189.43	2372.87	1162.66	472.121	447.083	268.461	185.019	659.744	DDB_G0267470	215.627	6365.93	1732.55	974.452	359.645	360.543	245.221	21.4419	144.294		DDB_G0267382	854.245	17.11	56.3233	7.42333		96430	DPU_G0051350	478.592	468.471	289.696	257.026	221.755	207.754	201.955	1402.35	3525.84	DPU_G0051350	369.349	437.944	364.318	332.492	210.108	191.17	158.583	1164.61	1610.15		DLA_11258
DDB_G0267472	78.535	402.073	222.296	151.775	198.809	93.1519	70.7573	313.109	604.95	DDB_G0267472	56.5687	352.97	233.357	173.406	162.741	90.9335	78.6477	434.199	65.8182		DDB_G0267384	5.11	4.85667	1.61333	3.90333		85916	DPU_G0051352	88.2888	259.403	156.113	17.0784	12.6419	46.7745	67.3704	75.3555	233.743	DPU_G0051352	108.631	262.956	75.4527	26.9385	28.3904	49.6332	51.8099	54.5561	277.744		DLA_11845
DDB_G0267474	3.50412	2.8892	13.5806	8.71717	24.2824	2089.98	4372.53	2.03317	2.96181	DDB_G0267474	7.31681	2.21069	3.7027	10.4226	20.9579	1655.12	5191.81	6.7006	0		DDB_G0267386	496.025	215.097	50.03	90.3667		23857	DPU_G0051354	59.3626	0	43.4681	20.9069	5.09999	12.973	29.8965	1.83794	2.46046	DPU_G0051354	65.0403	10.1323	29.9849	24.2551	8.12813	13.3487	41.3844	3.34017	22.9067		DLA_11259
DDB_G0267476	4.57489	5.02942	147.923	275.093	926.504	3158.3	7939.99	392.402	1433.52	DDB_G0267476	1.27369	10.6213	108.285	255.044	1090.84	3816.29	8996.67	1448.67	28957.5		DDB_G0267388	12.27	20.0733	1.17667	1.18		85917	DPU_G0051356	37.7778	11.0493	44.1834	83.1559	106.383	89.4388	99.3572	136.008	142.707	DPU_G0051356	36.5215	8.35864	17.6686	89.4291	44.5424	67.6453	55.2744	124.7	63.9478		DLA_11260
DDB_G0267478	187.623	266.097	261.681	192.4	276.657	312.86	287.405	36.5971	25.9159	DDB_G0267478	307.035	539.976	320.841	211.785	241.755	301.166	271.609	383.274	58.2238		DDB_G0267390	277.17	12.8867	2.74667	0.576667		96431	DPU_G0051358	50.0562	198.062	943.135	864.001	410.572	398.351	920.862	1058.65	4701.93	DPU_G0051358	49.3047	176.787	438.363	1150.53	891.649	695.89	719.877	820.568	1811.54		DLA_11261
DDB_G0267480	27.773	54.3296	102.21	101.894	185.736	51.8035	36.7144	126.057	112.549	DDB_G0267480	26.1531	75.8578	84.5881	135.134	138.695	57.0836	30.9357	198.338	32.9091		DDB_G0267392	1.75	0.153333	0.206667	0		26158	DPU_G0051360	16.0944	5.49189	12.2761	18.8943	13.8271	4.88507	3.60247	33.0829	88.5765	DPU_G0051360	28.8134	7.63076	8.02916	12.0039	10.4064	3.35103	4.15562	26.7214	11.4533		DLA_11262
DDB_G0267482	43.805	26.754	43.1165	55.3515	155.993	68.5936	79.5502	201.284	13.3282	DDB_G0267482	33.8768	14.7391	46.2874	68.9382	87.3317	73.5422	46.424	202.358	50.6294		DDB_G0267394	143.41	286.63	265.347	184.353		147325	DPU_G0051362	0	0	0	0	0	0	0	0	0	DPU_G0051362	0	0	0	0	0	0	0	0	0		DLA_01120
DDB_G0267484	41.196	90.578	129.649	64.7261	45.0749	10.913	23.6249	58.962	14.0686	DDB_G0267484	60.3647	117.091	142.047	67.5621	53.3126	34.126	23.1136	739.746	43.035		DDB_G0267396	5.99	0.56	1.24333	0.55		74604	DPU_G0051370	0	0	17.8141	4.28404	8.36034	0	9.80176	0	12.3023	DPU_G0051370	3.13587	0	10.9231	2.84007	0	10.9412	7.53786	1.11339	0.954445		DLA_11263
DDB_G0267486	0	2.68655	27.0602	59.0562	38.1024	22.1399	33.2841	58.962	15.5495	DDB_G0267486	3.40181	3.70014	23.2402	49.8424	43.8479	21.5392	19.1955	34.8431	10.1259		DDB_G0267398	0.175	4.59	3.18667	34.45		147331	DPU_G0051372	9.03116	81.885	30.3098	10.6023	7.75891	3.28942	78.8375	1.83794	2.46046	DPU_G0051372	11.6411	131.882	84.4772	15.8146	0	4.51292	6.9956	0	5.72667		DLA_11264
DDB_G0267488	6.65449	5.32046	10.0481	9.4596	6.28818	5.48073	3.2958	6.09952	14.0686	DDB_G0267488	4.21059	7.02244	6.39236	12.3385	12.4626	3.80861	2.37592	5.36048	2.53147		DDB_G0267400	698.525	150.387	16.3	153.047		44952	DPU_G0051374	269.866	1477.38	1041.74	80.9251	48.7218	32.0522	84.6983	16.5415	19.6837	DPU_G0051374	340.294	1394.1	768.27	109.58	28.1149	19.0554	116.638	6.68034	12.4078		DLA_11265
DDB_G0267490	10.2396	258.91	55.4327	27.0903	12.3189	9.73496	8.26453	8.13269	92.5566	DDB_G0267490	19.0052	330.177	61.3126	31.5846	16.2557	13.9675	7.6601	8.04072	2.53147		DDB_G0267402	1138.3	3556.42	2239.45	4652.39		6420	DPU_G0051376	1.99612	2.62723	1.82707	8.78767	33.4409	35.9889	25.1324	66.1658	7.38137	DPU_G0051376	7.71897	2.83923	6.16165	7.57343	36.8976	23.9393	14.689	65.69	5.72667		DLA_11266
DDB_G0267492	441.054	244.264	124.551	119.33	85.9119	46.8524	55.8456	164.687	355.417	DDB_G0267492	224.452	314.887	142.273	115.836	104.574	61.7442	55.9582	62.9856	17.7203		DDB_G0267404	11.225	7.29333	4.56	2		74608	DPU_G0051378	19.4573	31.5189	63.018	110.697	105.441	60.5116	54.2724	69.8417	81.1951	DPU_G0051378	20.2572	36.6169	74.7612	109.205	62.5053	61.7031	54.4902	62.3498	81.1278		DLA_11267
DDB_G0267494	0	2.15643	8.68822	4.18261	15.2919	9.87285	5.34327	26.4313	4.44272	DDB_G0267494	0	7.92003	8.29082	3.33394	9.12479	1.23493	3.30166	2.68024	2.53147		DDB_G0267406	23.645	38.7267	26.75	34.15		147335	DPU_G0051380	10.6948	56.3048	43.0719	22.5996	34.9152	30.384	17.2358	29.407	7.38137	DPU_G0051380	13.7856	35.2919	39.6155	32.4615	10.2506	19.2393	23.196	18.9276	6.68112		DLA_11268
DDB_G0267496	88.6131	31.272	56.5066	34.31	38.08	35.0559	35.3778	573.355	850.78	DDB_G0267496	78.9554	37.5887	60.6622	62.7059	36.2033	30.3904	36.853	227.82	225.301		DDB_G0267408	132.92	9.97	1.82667	0.286667		74610	DPU_G0051382	3.01052	44.0261	40.4148	22.9726	11.2078	8.77217	9.09703	18.3794	4.92091	DPU_G0051382	4.5273	46.8174	69.8375	32.2162	12.3663	19.5568	13.2145	4.45356	13.3622		DLA_11270
DDB_G0267498	5.63041	68.0879	116.38	117.39	78.0337	47.2317	46.0119	56.9289	37.0226	DDB_G0267498	15.6755	64.4119	97.1749	102.077	72.3392	31.9027	35.8023	16.0814	32.9091		DDB_G0267410	1.07	0.336667	0.13	0.0566667		96433	DPU_G0051384	12.3877	28.7267	44.9495	70.8961	48.652	32.3896	29.857	237.094	41.8278	DPU_G0051384	16.2529	35.4917	56.613	56.0384	37.5581	24.8714	17.8204	139.174	47.7223		DLA_11272
DDB_G0267500	35.4113	25.5475	55.1414	208.433	288.523	319.704	327.565	107.758	207.327	DDB_G0267500	43.1322	31.8351	63.143	292.157	261.064	328.835	315.405	452.96	956.895		DDB_G0267412	0	20.0233	317.047	388.593		91142	DPU_G0051386	10.8923	3.1858	413.747	111.888	63.9453	222.169	362.051	316.126	452.724	DPU_G0051386	11.7001	11.3615	462.563	109.143	68.3562	191.863	205.306	291.708	648.068		DLA_11273
DDB_G0267502	56.4104	44.6872	116.661	106.723	64.6717	18.3716	21.0909	34.5639	51.8317	DDB_G0267502	68.1324	75.3635	173.562	126.427	59.5389	22.4576	26.0646	29.4826	12.6573		DDB_G0267414	7.49	0.293333	0.41	0.04		78324	DPU_G0051468	0	0	14.4784	6.96369	6.79485	8.64212	15.9327	1.83794	14.7627	DPU_G0051468	0	8.99967	0	4.61652	10.8293	5.92827	24.5055	0	3.81778		DLA_11274
DDB_G0267504	60.7277	37.7728	191.117	251.597	319.769	144.784	134.95	138.256	166.602	DDB_G0267504	62.2891	34.2792	238.101	236.763	283.026	215.811	172.154	1969.98	1891.01		DDB_G0267416	22.86	12.3433	15.1633	40.38		87612	DPU_G0051470	62.86	75.477	80.248	116.519	160.593	66.879	71.6467	242.608	49.2091	DPU_G0051470	61.8358	47.9992	62.2032	105.247	106.455	78.1154	52.5358	138.06	20.0434		DLA_00117
DDB_G0267506	0	0	0	0.98842	12.6481	23.7978	148.367	0	5.18317	DDB_G0267506	0.967909	0.350931	0.734721	1.1818	6.46901	14.4458	80.3643	1.34012	10.1259		DDB_G0267418	4046.68	3202.45	10355.4	9048.07		78326	DPU_G0051472	75.3043	123.741	76.4459	37.3711	48.2278	41.8902	39.9938	68.0038	49.2091	DPU_G0051472	71.4765	115.29	63.0112	44.7545	53.4293	16.4203	26.5142	71.2569	62.9934		DLA_01121
DDB_G0267508	163.027	721.271	726.497	525.676	210.101	128.086	119.146	42.6966	68.8621	DDB_G0267508	725.103	818.796	756.29	405.497	314.449	245.328	205.247	45.5641	78.4755		DDB_G0267420	1632.7	4369.21	308.563	172.433		151587	DPU_G0051474	0	0	0	0	0	0	0	0	0	DPU_G0051474	0	0	0	0	0	0	0	0	0		DLA_11276
DDB_G0267510	0	0	1.93864	7.46627	34.8798	7.04951	6.35875	65.0616	2.22136	DDB_G0267510	0	1.76723	5.54989	9.91888	13.9615	2.20444	1.96457	0	0		DDB_G0267422	0.55	1.69	1.26667	4.27667		78328	DPU_G0051476	0	1.17248	0	0	0	1.4601	14.8052	0	0	DPU_G0051476	0	0	0.749951	0	0	1.00159	13.4558	0	0		DLA_11277
DDB_G0267512	19.7046	43.3245	37.221	31.3061	14.0562	21.0022	14.7344	18.2986	46.6485	DDB_G0267512	45.178	56.7451	29.3946	17.7305	15.4055	20.4324	12.3562	41.5437	27.8461		DDB_G0267424	16.575	109.827	86.1633	34.5067		32540	DPU_G0051478	32.4873	13.5742	21.9479	39.5011	36.5497	15.2137	21.8152	91.897	4.92091	DPU_G0051478	31.407	12.3224	21.272	30.2504	23.83	6.95747	23.3674	79.0507	10.4989		DLA_11278
DDB_G0267514	411.016	494.836	602.539	707.349	664.069	549.161	540.997	1234.14	1099.57	DDB_G0267514	222.251	499.929	601.046	733.13	771.164	712.112	569.856	605.734	149.357		DDB_G0267426	51.89	246.847	80.2433	53.2733		32526	DPU_G0051480	218.444	425.596	201.556	310.734	149.834	127.687	154.966	481.54	546.222	DPU_G0051480	175.226	346.123	223.776	314.31	267.341	136.007	103.708	391.913	418.047		DLA_11279
DDB_G0267516	11.5189	27.4372	63.7753	44.0552	61.2917	24.0189	22.9106	148.422	96.9993	DDB_G0267516	13.3623	29.0682	60.2785	55.005	50.4855	23.4824	18.1575	352.451	164.545		DDB_G0267428	5.82	32.9867	15.6133	28.92		94413	DPU_G0051482	101.183	82.0823	134.552	104.218	119.733	131.423	101.917	181.956	127.944	DPU_G0051482	99.6641	66.2576	118.933	71.3189	82.3419	141.668	93.1654	145.854	195.661		DLA_11282
DDB_G0267518	0	0	0	0	13.3693	0	0	6.09952	2.22136	DDB_G0267518	0	3.89489	8.15447	0	0	0	0	9.38084	20.2517		DDB_G0267430	5.625	0.673333	0.396667	0.306667		151593	DPU_G0051484	173.427	305.504	690.487	1162.95	1128.52	935.984	864.125	2084.22	1820.74	DPU_G0051484	172.548	247.616	767.199	986.512	804.032	780.457	642.064	1759.16	1796.27		DLA_11283
DDB_G0267520	19.3885	10.6574	5.36731	3.44518	4.19861	4.87931	13.2036	0	0	DDB_G0267520	0	2.44637	0	2.74614	6.44229	0	13.5977	0	2.53147		DDB_G0267432	8.615	1.31333	1.40333	0.343333		91918	DPU_G0051486	4.4646	84.8779	3150.68	7533.03	3457.2	1728.59	1521.47	1700.09	767.663	DPU_G0051486	17.2645	39.7953	2878.21	6213.57	2511.46	1677.7	1709.56	1869.38	2199.04		DLA_11284
DDB_G0267522	0	2.51618	2.53441	6.50717	11.8953	2.30398	8.31288	26.4313	9.62589	DDB_G0267522	0	8.08613	12.0924	12.3187	3.04201	5.04332	2.5683	1.34012	5.06294		DDB_G0267434	0	0	0.00666667	0		78335	DPU_G0051488	219.38	120.622	54.7638	5.01711	8.56706	9.33954	22.958	20.2173	31.9859	DPU_G0051488	226.316	104.959	23.5855	6.23635	7.31452	8.00836	27.0349	18.9276	22.9067		DLA_11285
DDB_G0267524	1576.22	1820.98	1014.76	214.947	111.132	62.2683	95.6917	46.763	243.609	DDB_G0267524	621.892	2304.49	1016.76	315.409	162.907	113.946	91.2641	249.262	810.07		DDB_G0267436	64.12	33.2367	18.25	116.757		78336	DPU_G0051490	2.80107	10.4456	7.05058	4.31598	4.81295	6.12142	7.05346	3.67588	4.92091	DPU_G0051490	6.99548	13.5462	6.09177	2.04375	7.19124	3.67424	6.50919	6.68034	6.68112		DLA_11286
DDB_G0267526	7.18899	32.9302	63.684	53.6519	80.953	25.3285	16.3191	130.123	126.617	DDB_G0267526	5.00368	68.3335	144.331	78.7432	52.5518	18.8582	15.4617	17.4216	20.2517		DDB_G0267438	5.405	13.12	2.12333	0.476667		32553	DPU_G0051492	274.41	106.227	199.459	142.124	180.282	211.656	105.682	20.2173	7.38137	DPU_G0051492	369.319	188.269	199.306	155.463	132.611	302.48	287.581	34.5151	4.77223		DLA_11287
DDB_G0267528	940.432	57.0923	116.262	128.39	88.9909	90.9174	317.784	20.3317	315.433	DDB_G0267528	587.767	75.7831	94.2429	108.735	74.2753	105.193	245.135	33.503	17.7203		DDB_G0267440	0.435	0.976667	2.48667	1.85		151599	DPU_G0051494	44.7629	91.5716	63.4478	38.5117	51.862	51.9865	63.1224	485.216	100.879	DPU_G0051494	37.9166	80.1872	43.9287	34.6386	56.0374	50.041	33.8811	456.49	88.7634		DLA_01122
DDB_G0267530	5874.26	3734.39	518.326	452.373	163.468	150.858	216.714	99.6255	1777.83	DDB_G0267530	7471.52	2525.9	459.427	394.127	282.79	274.894	370.587	38.8635	22.7832		DDB_G0267442	8.92	18.8433	9.43333	11.7033		91919	DPU_G0051496	1.3195	3.47336	4.83099	10.456	1471.43	2164.14	874.523	2964.6	410.896	DPU_G0051496	0.850412	0.750726	1.4811	0	1844.64	1405.42	953.611	3164.25	482.949		DLA_11288
DDB_G0267532	0.448053	6.40339	73.9244	99.6785	267.017	119.973	109.438	225.682	215.472	DDB_G0267532	0	15.151	72.4368	131.999	190.264	128.911	95.024	60.3054	86.0699		DDB_G0267444	92.335	323.207	57.2367	130.873		47368	DPU_G0051498	2079.3	3231.43	2799.83	2073.69	1168.51	875.619	777.489	1411.54	3420.04	DPU_G0051498	2401.5	3238.64	2981.62	2480.32	1245.25	1344.79	1218.04	1941.75	6469.23		DLA_11289
DDB_G0267534	12.2347	20.1754	40.6432	54.3503	31.7934	9.23696	19.441	99.6255	54.7935	DDB_G0267534	25.5468	38.5933	40.4001	38.1237	42.6854	28.8848	23.1675	25.4623	0		DDB_G0267446	15.46	17.5733	5.92	3.02667		32523	DPU_G0051500	70.755	59.3844	70.3942	103.83	122.456	72.8314	116.714	207.687	211.599	DPU_G0051500	59.4801	64.1762	52.3716	68.2346	73.0111	101.458	121.529	193.73	365.553		DLA_11292
DDB_G0267536	564.396	126.581	207.184	113.989	36.5105	19.6625	111.083	48.7962	262.861	DDB_G0267536	226.11	133.347	232.469	97.2673	60.8035	45.3058	81.9054	30.8227	306.308		DDB_G0267448	23.95	2.48333	0.3	0.0166667		151604	DPU_G0051502	5.99344	18.9321	33.7379	287.864	370.994	211.859	201.028	3056.49	216.52	DPU_G0051502	8.11178	21.4827	29.7691	226.696	309.382	170.712	96.5651	2283.56	174.663		DLA_11293
DDB_G0267538	214.259	575.45	374.65	385.541	261.945	169.27	203.168	528.625	947.039	DDB_G0267538	172.725	545.139	448.504	398.739	276.21	227.522	228.634	91.1281	93.6643		DDB_G0267450	95.555	577.277	58.5533	154.49		151605	DPU_G0051504	18.6324	27.2482	22.7392	32.8107	37.351	13.573	31.2791	29.407	19.6837	DPU_G0051504	16.0114	0	10.4572	10.8758	21.2601	13.966	14.4328	4.45356	0.954445		DLA_11294
DDB_G0267540	39.7713	76.9299	122.642	117.009	131.26	80.0709	84.1102	258.213	268.784	DDB_G0267540	32.2368	109.765	117.564	165.143	130.143	79.8708	66.0955	95.1485	45.5664		DDB_G0267452	112.965	195.613	277.067	164.327		151606	DPU_G0051506	903.905	1359.65	506.867	91.8306	21.3343	40.7014	22.5113	1.83794	24.6046	DPU_G0051506	886.65	1278.63	762.352	147.847	13.6006	22.3361	34.6238	5.56695	0.954445		DLA_11295
DDB_G0267542	0	5.6312	0	3.64076	4.43696	0	0	2.03317	0	DDB_G0267542	0	0	0	0	0	0	0	0	2.53147		DDB_G0267454	4155.6	33.3233	84.0267	34.1067		47371	DPU_G0051508	0	0.904503	23.1165	217.376	329.45	186.98	153.67	356.56	270.65	DPU_G0051508	0.332185	0.293246	15.0421	110.713	282.644	122.082	88.6326	322.883	565.032		DLA_11296
DDB_G0267544	0.745238	9.01209	81.6964	74.6866	103.285	62.2655	92.705	30.4976	9.62589	DDB_G0267544	0	17.3018	69.2974	99.6428	78.2491	42.6954	45.5758	159.474	83.5384		DDB_G0267456	22.905	15.0567	45.47	1.34333		78345	DPU_G0051510	0	0	4.48007	0	0	0	0	0	0	DPU_G0051510	0	0	0	0	0	0	0	0	0		DLA_11297
DDB_G0267546	35.1901	5.15818	62.3467	119.224	506	356.599	395.149	170.787	109.587	DDB_G0267546	19.5944	5.92022	65.6923	112.976	284.524	166.898	249.431	266.684	177.203		DDB_G0267458	10.03	43.6467	11.3133	146.457		78346	DPU_G0051512	0	0	0.628571	0	0	1.50077	0	0	0	DPU_G0051512	0.442596	0	0	0	0	0	1.06389	0	0		DLA_11298
DDB_G0267548	32.0004	39.7191	38.4828	9.29361	10.1338	9.35214	12.185	121.99	329.502	DDB_G0267548	23.9494	35.4276	10.1805	14.6208	7.08861	11.9146	8.30145	12.0611	5.06294		DDB_G0267460	29.45	52.9733	15.86	31.7467		151610	DPU_G0051514	41.1347	19.5506	65.8892	467.816	440.276	567.462	699.181	437.43	189.455	DPU_G0051514	32.0344	17.5527	69.2591	339.148	321.511	674.468	670.455	501.025	673.838		DLA_11299
DDB_G0267550	0	4.58912	49.9216	112.153	373.159	162.201	81.1136	162.654	20.7327	DDB_G0267550	1.16218	10.5342	45.8738	93.1809	178.651	103.02	66.984	34.8431	12.6573		DDB_G0267462	10.665	6.96	18.7633	6.11		151611	DPU_G0051516	466.36	250.743	139.047	89.7934	144.202	135.812	111.283	259.149	186.995	DPU_G0051516	566.217	240.554	117.455	94.2524	129.457	194.29	155.525	266.1	148.893		DLA_01123
DDB_G0267552	989.842	646.914	586.872	753.406	462.461	384.444	438.774	231.782	119.953	DDB_G0267552	813.719	684.463	695.918	569.627	564.567	544.665	472.279	183.596	108.853		DDB_G0267464	6.145	18.5633	0.573333	1.07667		94418	DPU_G0051518	17.4617	33.7077	36.4408	75.6428	90.0106	109.139	86.5343	272.015	83.6556	DPU_G0051518	17.5562	37.3548	55.2728	75.8317	99.9401	129.838	118.487	291.708	100.217		DLA_11300
DDB_G0267554	0	4.29371	8.64964	10.1788	18.0433	2.62107	7.09272	6.09952	2.96181	DDB_G0267554	0	5.91365	4.127	9.58862	8.65169	9.83557	4.38266	6.7006	0		DDB_G0267466	0.955	0.05	0.126667	0.923333		151613	DPU_G0051520	684.282	210.586	113.759	17.6094	6.13658	12.4878	10.0724	0	7.38137	DPU_G0051520	704.339	231.642	102.626	28.3511	4.89009	17.1327	8.8526	2.22678	3.81778		DLA_11301
DDB_G0267556	14.9384	7.46481	60.903	79.1504	100.283	28.7081	32.0606	473.729	172.526	DDB_G0267556	11.3426	9.93843	80.7184	88.6729	93.1812	37.4053	25.3347	28.1425	20.2517		DDB_G0267468	8.285	0.26	0.73	0.396667		97726	DPU_G0051524	53.7432	82.1875	32.3259	2.70397	0	5.03354	10.8266	0	12.3023	DPU_G0051524	68.285	117.067	33.6099	0	1.05124	12.6606	7.13654	2.22678	5.72667		DLA_11304
DDB_G0267558	0	0	1.28348	0.823846	11.0442	0	1.05246	0	0	DDB_G0267558	0	0	3.67433	6.56684	3.85136	1.45946	0	0	0		DDB_G0267470	11.915	15.93	19.3633	8.02		78354	DPU_G0051526	3.31111	18.013	7.27364	0	0.568932	0.723603	4.00214	0	9.84183	DPU_G0051526	2.9876	25.9972	4.83163	1.15962	0.906736	0.496373	1.53888	0	0		DLA_11305
DDB_G0267560	44.9771	49.4457	83.6707	85.6751	105.97	57.953	45.7401	36.5971	17.7709	DDB_G0267560	110.193	88.9848	53.229	101.927	84.8861	57.7651	53.4983	104.529	48.0979		DDB_G0267472	5.85	5.49667	0.58	0.216667		151617	DPU_G0051528	15.2947	80.5217	9.33292	0	0	5.57079	0	0	14.7627	DPU_G0051528	16.429	69.6153	0	5.95171	3.49034	3.82142	27.6439	0	1.90889		DLA_11306
DDB_G0267562	0.68798	25.7153	17.5217	9.29089	11.3227	99.0344	12.4938	235.848	44.4272	DDB_G0267562	4.78847	12.153	16.7202	12.083	12.3443	71.0336	19.686	45.5641	15.1888		DDB_G0267474	0.025	31.4933	1.04667	0.266667		151618	DPU_G0051530	7.84516	23.6013	12.3098	1.97356	1.92571	8.57233	5.64431	3.67588	24.6046	DPU_G0051530	7.94543	35.0703	7.548	1.96253	2.30183	4.20029	4.34065	1.11339	1.90889		DLA_11307
DDB_G0267564	9.00002	9.8942	9.13539	4.7977	5.19725	3.77491	2.72401	6.09952	3.70226	DDB_G0267564	11.4843	11.7344	5.54752	7.22353	2.99047	5.19396	1.6832	14.7413	7.5944		DDB_G0267476	0.39	296.803	2005.23	287.567		94420	DPU_G0051532	3.32014	8.73972	9.11685	58.4659	22.8193	25.3952	30.0979	23.8932	19.6837	DPU_G0051532	0	3.77798	14.9071	29.0696	54.5525	9.95453	36.0052	18.9276	50.5856		DLA_11308
DDB_G0267566	0.46254	2.03398	328.819	183.776	45.6748	8.38101	13.0196	10.1659	5.18317	DDB_G0267566	0	4.90239	311.335	184.485	19.9797	7.57124	5.44981	44.2239	118.979		DDB_G0267480	18.405	9.16667	0.566667	0.75		54865	DPU_G0051534	264.596	223.615	340.337	411.989	411.571	381.945	366.107	551.382	428.12	DPU_G0051534	300.674	238.49	362.656	347.096	383.269	354.907	321.46	406.387	494.403		DLA_11309
DDB_G0267568	249.097	318.117	268.823	179.504	131.555	180.101	297.222	1004.39	593.843	DDB_G0267568	176.98	303.705	291.784	238.904	152.921	139.077	333.422	72.3664	68.3496		DDB_G0267482	66.765	72.6167	7.71667	6.37667		97729	DPU_G0051536	13.8387	73.9124	98.0294	214.556	268.283	160.419	144.845	711.282	95.9578	DPU_G0051536	12.4091	63.3306	84.0843	158.393	159.826	133.946	81.562	522.18	79.219		DLA_11310
DDB_G0267570	429.017	64.878	46.2576	38.1754	33.8879	30.037	49.9731	42.6966	304.326	DDB_G0267570	413.523	92.3672	42.7405	45.832	31.2864	43.8333	40.1797	414.097	81.007		DDB_G0267484	16.68	3.54667	1.04667	0.663333		97730	DPU_G0051538	906.047	582.966	154.033	40.8951	34.6987	52.2229	35.2571	77.1934	108.26	DPU_G0051538	1189.15	481.409	150.739	48.7213	31.3373	66.097	53.7061	83.5042	147.939		DLA_11311
DDB_G0267572	1.8172	2.99662	10.0611	7.10386	27.5463	10.061	11.5502	97.5923	18.5113	DDB_G0267572	1.26481	1.83431	7.68073	11.8397	7.84953	5.72029	3.56849	17.4216	7.5944		DDB_G0267486	48.255	4.22667	1.23667	0.806667		97731	DPU_G0051540	362.694	539.499	686.085	583.94	495.591	524.641	438.388	474.188	147.627	DPU_G0051540	505.356	387.16	527.31	286.306	255.401	535.952	476.268	474.304	118.351		DLA_11462
DDB_G0267574	13.8204	134.842	265.899	235.754	127.195	78.2557	81.5681	67.0947	145.869	DDB_G0267574	67.3347	186.587	204.45	200.642	113.656	81.5708	65.9099	87.1078	339.217		DDB_G0267488	3.145	0.446667	0.173333	0.01		32589	DPU_G0051542	71.5265	46.5644	16.8952	4.06305	1.98227	0	2.32404	0	2.46046	DPU_G0051542	63.9433	40.695	10.3596	4.04035	1.57962	1.72946	3.57451	1.11339	0		DLA_11313
DDB_G0267576	2.61831	0	20.2951	13.0271	34.02	10.5428	9.50974	77.2606	5.92362	DDB_G0267576	0	3.96443	8.30006	10.3838	34.7999	6.59364	4.40712	0	5.06294		DDB_G0267490	1.92	0.603333	1.29	0.0566667		32594	DPU_G0051544	197.186	156.002	72.4902	28.4618	9.7201	12.3626	9.76797	3.67588	14.7627	DPU_G0051544	178.128	153.57	28.1206	13.208	11.0653	13.3264	20.0317	8.90712	3.81778		DLA_11314
DDB_G0267578	0	10.8914	4.38813	1.40833	22.3122	3.98916	19.7905	2.03317	2.96181	DDB_G0267578	2.75822	10.0004	0	4.4903	3.95026	1.24744	8.89365	0	12.6573		DDB_G0267492	34.705	4.73333	0.88	0.296667		78362	DPU_G0051546	3.97361	1.39465	29.0966	4.19839	12.9726	18.2361	6.40387	11.0276	36.9069	DPU_G0051546	1.02439	1.80862	8.92056	1.39164	3.80856	8.93535	9.23395	7.79373	0.954445		DLA_11315
DDB_G0267580	1.95175	0	4.32242	5.54897	5.07187	7.85885	414.694	34.5639	5.92362	DDB_G0267580	0	1.97012	0	6.63459	1.29703	1.22876	120.456	0	2.53147		DDB_G0267494	1.53	0.0466667	0.21	0.0433333		97732	DPU_G0051548	1.56427	64.7393	1133.26	467.823	192.85	223.914	216.384	599.168	1040.77	DPU_G0051548	2.01634	55.0311	647.765	486.666	144.397	115.492	68.2588	437.562	313.058		DLA_11316
DDB_G0267582	76.7608	17.5807	161.143	212.553	229.255	98.198	119.795	219.583	211.029	DDB_G0267582	60.1054	31.074	199.397	260.933	183.322	153.537	102.735	1314.66	635.398		DDB_G0267496	12.18	3.75667	0.426667	0.16		87641	DPU_G0051640	67.3447	18.182	20.1519	31.9282	10.0138	2.83027	5.21792	20.2173	12.3023	DPU_G0051640	55.0891	25.0526	11.6297	13.6071	15.0729	7.76597	12.0382	31.1749	15.2711		DLA_11317
DDB_G0267584	20.3208	46.9905	136.562	197.725	273.742	319.533	183.241	699.412	305.807	DDB_G0267584	57.5502	54.1095	93.2938	162.767	220.723	319.393	202.471	321.629	237.958		DDB_G0267498	5.335	0.103333	2.56	2.41667		32615	DPU_G0051642	19.5307	331.317	113.218	0	0	0	0	1.83794	2.46046	DPU_G0051642	4.19582	340.767	18.2689	0	0	0	10.0857	0	0		DLA_11318
DDB_G0267586	10.1266	7.42182	22.4268	34.7888	50.4376	74.755	45.975	16.2654	11.1068	DDB_G0267586	7.04832	21.7216	13.3756	29.6424	35.8914	43.5654	39.2983	817.473	58.2238		DDB_G0267500	54.015	3.18667	521.683	32.9833		32656	DPU_G0051644	8.65681	270.196	85.4622	2.72218	0.531235	4.05395	4.35979	29.407	29.5255	DPU_G0051644	7.97041	376.081	36.786	3.60929	2.11664	1.39045	6.70562	28.9481	4.77223		DLA_11319
DDB_G0267588	343.915	397.197	672.607	502.789	318.609	566.606	667.964	1018.62	1583.09	DDB_G0267588	344.12	369.088	713.603	478.34	311.23	548.65	636.792	104.529	111.385		DDB_G0267502	30.705	3.88333	2.49667	7.49		94435	DPU_G0051646	19.3635	56.4521	54.886	351.981	771.145	525.546	268.021	2143.04	236.204	DPU_G0051646	34.6212	60.415	47.6769	226.415	616.218	406.394	223.051	2036.39	254.837		DLA_11320
DDB_G0267590	546.331	182.229	101.139	135.249	127.466	300.519	294.878	156.554	681.217	DDB_G0267590	267.239	183.113	114.386	126.014	213.005	367.381	400.478	71.0263	93.6643		DDB_G0267504	19.335	14.03	4.67	1.78		151672	DPU_G0051648	10.4977	42.9854	41.6373	33.8908	18.0377	22.9414	14.0984	11.0276	17.2232	DPU_G0051648	24.8077	31.8541	41.2419	6.12753	21.5607	23.6058	29.8158	20.041	10.4989		DLA_11325
DDB_G0267592	272.5	15.3421	38.2264	90.8387	52.171	67.2836	45.3513	32.5308	56.2744	DDB_G0267592	192.222	24.4667	20.1793	65.3328	45.3945	81.3861	41.2103	16.0814	12.6573		DDB_G0267506	0.015	0.243333	75.78	10.1967		78411	DPU_G0051650	221.583	289.292	272.381	394.908	435.913	273.702	139.089	709.445	201.758	DPU_G0051650	215.249	271.018	295.581	328.032	353.232	239.104	153.397	872.897	182.299		DLA_11326
DDB_G0267594	16.9021	3.71627	33.6888	48.0539	61.491	30.6258	30.6943	18.2986	13.3282	DDB_G0267594	14.117	20.4734	39.2918	49.7946	49.4219	27.6667	26.5528	0	0		DDB_G0267508	189.23	7.92333	409.013	23.36		151675	DPU_G0051652	19.6586	19.1659	27.9901	51.9265	84.4459	71.6024	57.2031	104.763	29.5255	DPU_G0051652	35.1941	28.5832	41.6807	63.7487	64.3021	55.6664	55.8347	70.1435	25.77		DLA_01124
DDB_G0267596	13.5033	19.6065	31.3155	17.5656	21.1864	12.8235	9.48495	166.72	122.175	DDB_G0267596	13.1225	15.4306	28.537	16.8884	19.1324	15.0777	7.14737	33.503	2.53147		DDB_G0267510	5.38	0	0.0733333	0.186667		151676	DPU_G0051654	121.627	268.612	329.733	341.234	278.943	237.645	228.925	959.404	777.505	DPU_G0051654	128.544	243.665	356.928	342.336	240.277	277.749	222.758	794.96	599.392		DLA_11327
DDB_G0267598	6.76918	2.12621	31.0534	43.3019	38.5317	15.5752	50.9276	44.7298	21.4731	DDB_G0267598	1.34614	6.83289	19.4147	50.4039	32.1318	15.8291	28.2133	26.8024	43.035		DDB_G0267512	34.815	1.32	0.766667	0.653333		78414	DPU_G0051656	108.08	319.095	397.328	576.821	475.308	545.478	432.332	1314.13	2362.04	DPU_G0051656	107.912	325.354	348.787	483.492	600.136	489.062	310.517	1081.1	4171.88		DLA_11328
DDB_G0267600	0	0	0	0	0.995167	0	6.25911	0	0	DDB_G0267600	0	0	0	0	0	0	8.37973	0	0		DDB_G0267514	23.285	101.533	21.7667	37.9067		32622	DPU_G0051658	32.6995	4.78201	4.98836	4.79851	79.5968	35.7305	38.426	22.0553	4.92091	DPU_G0051658	38.637	6.20145	0	0	22.3866	20.4251	29.5508	17.8142	5.72667		DLA_11329
DDB_G0267602	12.9925	3.33277	8.3923	5.23296	4.12653	5.88543	9.831	2.03317	111.068	DDB_G0267602	12.6602	4.04371	4.80506	7.2382	5.03657	6.27108	9.35499	5.36048	0		DDB_G0267516	4.63	0.53	0.223333	0.716667		32637	DPU_G0051660	40.6776	4.60547	4.8042	3.46602	12.4006	14.3381	11.8952	7.35176	118.102	DPU_G0051660	49.8961	7.46564	2.94578	3.0637	8.98341	15.7369	23.3777	22.2678	33.4056		DLA_11330
DDB_G0267604	67.1994	1.64169	19.843	5.83772	2.58705	1.50324	4.06782	0	37.0226	DDB_G0267604	18.7088	5.27581	11.0456	7.19134	2.97715	3.29052	3.77032	0	7.5944		DDB_G0267518	0	0	0	0		91936	DPU_G0051662	0	0	0	0	5.24563	767.249	1389.91	555.058	88.5765	DPU_G0051662	1.57406	0	0.685359	0.712793	14.2124	687.411	2149.12	512.159	74.4467		DLA_11332
DDB_G0267606	4.00342	13.2035	39.8976	34.1461	34.678	20.15	25.4459	44.7298	42.2058	DDB_G0267606	11.1458	15.1541	23.2666	40.8265	15.9628	22.6839	19.0925	5.36048	25.3147		DDB_G0267520	0	0	0	0		151682	DPU_G0051664	0	2.77281	2.89246	5.56476	5.42984	0	9.54901	0	0	DPU_G0051664	2.03667	5.3938	1.77356	3.68911	2.16345	21.3181	0	1.11339	0		DLA_11333
DDB_G0267608	5.23662	1.91897	7.73147	16.1288	12.096	0	1.58496	2.03317	8.14498	DDB_G0267608	2.42986	2.64295	5.53337	23.7345	9.27997	4.39576	4.8968	0	0		DDB_G0267522	0.925	0.05	0.0166667	0		78418	DPU_G0051666	0	0	0	0	0	0	12.5101	0	0	DPU_G0051666	0	7.06635	6.97058	0	0	0	9.62062	0	0		DLA_11334
DDB_G0267610	0	0	0	0	1.09845	3.8296	11.5145	0	2.96181	DDB_G0267610	0	0.640023	0	0.718449	0	0.798365	4.26895	0	0		DDB_G0267524	229.135	2.76667	4	7.07667		78419	DPU_G0051668	29.2998	12.8545	40.2275	38.6965	37.7583	16.0078	14.7561	1.83794	0	DPU_G0051668	18.8836	0	57.5545	42.7559	40.1182	32.9428	22.6958	5.56695	1.90889		DLA_11336
DDB_G0267612	9.38402	49.5185	64.4248	45.3551	37.3911	30.2283	22.1539	0	2.96181	DDB_G0267612	23.5133	78.6204	25.7811	40.4055	26.1918	31.9027	33.6962	0	5.06294		DDB_G0267526	26.855	0.663333	3.28667	4.85333		72305	DPU_G0051670	28.7889	159.142	60.6066	32.9522	17.3133	9.43719	14.4988	0	14.7627	DPU_G0051670	29.6869	208.018	59.7824	23.5258	0	0	11.15	0	8.59001		DLA_11337
DDB_G0267614	20.0816	133.759	410.726	525.597	143.252	77.2926	79.3723	4.06635	110.327	DDB_G0267614	90.4407	110.892	318.295	346.672	191.543	107.092	87.4856	4.02036	539.203		DDB_G0267528	293.96	87.9333	402.717	214.16		151686	DPU_G0051672	0	0	2.61206	0	0	0	0	0	0	DPU_G0051672	0	0	0	0	0	2.13905	2.21054	0	0		DLA_11339
DDB_G0267616	35.0368	15.2467	9.69923	8.81984	5.69047	2.20434	3.31391	2.03317	44.4272	DDB_G0267616	25.4024	15.1045	11.5695	7.4438	3.88061	5.05499	4.50494	2.68024	0		DDB_G0267530	335.58	9.16333	16.38	2.37333		151687	DPU_G0051674	238.629	57.7612	90.3805	43.4704	21.2082	35.9652	33.153	11.0276	66.4324	DPU_G0051674	228.042	74.9064	46.182	72.0459	22.5337	12.3356	25.4957	18.9276	6.68112		DLA_01125
DDB_G0267618	0	0	0	0	0	0	0	0	0	DDB_G0267618	0	0	0	0	0	0	0	0	0		DDB_G0267532	0.025	0	0.36	0.143333		78423	DPU_G0051676	137.577	259.937	26.6557	5.3051	1.72549	6.58376	3.03448	3.67588	27.065	DPU_G0051676	150.8	198.828	32.1253	5.86162	4.125	6.77443	8.55656	0	3.81778		DLA_11340
DDB_G0267620	3.54649	16.5701	36.3256	127.297	549.888	1432.48	669.807	58.962	86.633	DDB_G0267620	2.46843	11.1871	43.0959	141.151	566.225	1080.66	988.438	50.9245	599.958		DDB_G0267534	38.305	1.47667	0.506667	1.00333		87647	DPU_G0051678	3.96336	55.6422	220.081	551.363	637.875	408.532	279.447	411.698	110.721	DPU_G0051678	7.66313	39.0858	267.668	521.293	529.11	453.538	305.981	522.18	107.852		DLA_11341
DDB_G0267622	0	22.5248	28.36	40.0484	97.6132	97.9697	125.578	18.2986	26.6563	DDB_G0267622	0	266.281	59.5382	87.061	54.4642	54.8223	43.109	2.68024	17.7203		DDB_G0267536	92.18	3.60667	0.623333	2.24		32613	DPU_G0051680	85.3941	10.49	12.5059	17.2931	57.9578	87.7108	173.747	310.612	528.998	DPU_G0051680	72.0975	17.4906	12.4609	12.4612	40.9236	352.043	137.585	267.214	641.387		DLA_11342
DDB_G0267624	74.9339	177.431	153.186	235.576	189.732	159.567	361.137	0	31.099	DDB_G0267624	44.1315	213.826	200.996	269.419	235.579	239.51	289.448	158.134	83.5384		DDB_G0267538	55.735	75.16	24.8133	8.37		97749	DPU_G0051682	4.35847	20.3964	243.35	1508.15	4709.3	4586.25	8796.24	8425.11	5592.62	DPU_G0051682	7.49073	8.26583	110.892	1100.73	3175.85	8282.75	10111.4	8143.33	2891.01		DLA_11343
DDB_G0267626	0	0	0	0	0	0	0	6.09952	0	DDB_G0267626	0	0	0	0	0	0	0	0	0		DDB_G0267540	6.69	2.67	4.42	2.46333		78427	DPU_G0051684	0	2.64578	1230.94	1972.6	1103.57	830.292	616.547	148.873	784.886	DPU_G0051684	0	5.14668	1201.54	2363.75	701.874	786.533	745.083	277.234	1671.23		DLA_11344
DDB_G0267628	9.45969	10.3995	0	0	0	9.52251	0	0	0	DDB_G0267628	0	0	0	0	0	0	0	0	0		DDB_G0267542	0	0	0	0		54918	DPU_G0051686	0	2.89737	12.0896	46.5179	62.4112	68.5542	4988.98	27.5691	103.339	DPU_G0051686	0	1.8787	29.6517	55.895	38.4308	51.9766	6187.29	31.1749	48.6767		DLA_11345
DDB_G0267630	22.1161	23.3783	27.3153	33.2526	46.4192	23.9755	35.5288	10.1659	45.1676	DDB_G0267630	17.7614	44.6485	32.3576	44.8184	39.0042	35.8801	33.8849	9.38084	5.06294		DDB_G0267544	0.19	2.30667	2.65667	2.79		78429	DPU_G0051688	2.43043	19.1931	46.7164	111.276	267.269	87.6382	112.61	380.453	228.823	DPU_G0051688	17.2304	13.8279	30.009	109.236	111.482	71.048	94.1312	201.524	15.2711		DLA_11346
DDB_G0267632	0	0	3.25535	9.05472	21.221	12.8239	9.78777	0	8.14498	DDB_G0267632	1.36413	0	1.03548	12.2142	19.5367	14.8067	7.14759	0	10.1259		DDB_G0267546	10.255	126.877	101.153	16.74		78430	DPU_G0051690	0	17.6806	14.345	112.364	107.716	46.4821	92.4605	93.7349	41.8278	DPU_G0051690	10.1008	22.9288	20.1049	62.729	101.164	31.8856	38.1539	66.8034	10.4989		DLA_11347
DDB_G0267634	0	0	0	0	0	0.475934	0	0	0	DDB_G0267634	0	0	0	0	0	0	0	0	0		DDB_G0267548	5.955	1.18	1.15333	0.486667		91938	DPU_G0051692	1186.95	1447.82	2112.1	2422.76	2274.39	1868.61	1800.5	2940.7	2499.82	DPU_G0051692	1244.76	1352.43	1713.75	1999.15	1692.3	1939.31	1647.86	2903.72	2597.05		DLA_11348
DDB_G0267636	59.6105	452.178	784.76	985.321	962.707	984.104	1403.68	420.867	1338.74	DDB_G0267636	40.5681	422.872	756.563	1067.21	923.008	1021.21	1387.61	329.669	1475.85		DDB_G0267550	0	0.113333	0.276667	1.03		13745	DPU_G0051694	28.3356	81.6925	88.9228	57.0257	107.808	35.3852	69.3139	25.7311	14.7627	DPU_G0051694	33.9155	71.3952	59.0683	23.628	121.937	54.615	59.5757	30.0615	9.54445		DLA_11349
DDB_G0267638	64.8692	225.105	92.287	55.5288	151.713	253.108	254.429	1476.08	1527.55	DDB_G0267638	66.3512	163.415	80.1681	129.11	121.735	131.309	221.302	144.733	45.5664		DDB_G0267552	185.975	138.257	70.9367	41.19		32729	DPU_G0051696	105.515	113.415	106.237	85.9358	90.651	112.413	132.85	90.059	12.3023	DPU_G0051696	85.0055	115.563	79.946	49.2717	57.7901	158.18	140.989	66.8034	6.68112		DLA_01126
DDB_G0267640	38.143	27.3269	11.3896	7.00617	5.93973	25.0223	254.501	28.4644	203.625	DDB_G0267640	47.1306	18.8184	5.88717	8.49828	3.13288	25.0929	189.48	2.68024	7.5944		DDB_G0267554	0.445	0.136667	0.0533333	0		47436	DPU_G0051698	13.9814	83.6448	208.246	257.396	384.376	648.591	926.9	553.22	708.612	DPU_G0051698	35.2246	68.6996	243.966	235.184	332.405	741.211	1108.6	614.591	405.639		DLA_11350
DDB_G0267642	2.58181	3.78442	8.57665	4.28182	8.94552	2.59895	0.78143	12.199	11.8472	DDB_G0267642	4.79197	9.12137	9.09372	7.80119	5.14721	4.87628	1.93141	1.34012	5.06294		DDB_G0267556	5.73	1.79667	0.783333	1.24333		47438	DPU_G0051700	3.55163	3.11636	573.772	4467.09	1179.33	195.982	273.669	380.453	629.877	DPU_G0051700	4.00577	1.01035	702.143	4545.78	721.549	264.218	145.809	273.894	1116.7		DLA_11351
DDB_G0267644	9.65872	37.7541	64.1717	47.293	34.3954	20.526	30.2083	138.256	37.0226	DDB_G0267644	7.46962	75.8305	46.4943	50.4654	41.3649	24.3234	19.8703	1.34012	10.1259		DDB_G0267558	0.155	0	0.0133333	0		78436	DPU_G0051702	0	0	125.3	337.488	174.061	53.8497	66.1854	36.7588	29.5255	DPU_G0051702	7.05821	0	129.074	322.817	56.2318	65.6702	59.3817	16.7008	33.4056		DLA_11352
DDB_G0267646	1.60028	3.51854	15.9482	11.3743	27.7235	9.66542	21.7959	34.5639	13.3282	DDB_G0267646	0	7.26903	6.76385	9.97302	8.5077	5.03744	1.79572	2.68024	12.6573		DDB_G0267560	49.955	1.26333	0.496667	0.116667		78437	DPU_G0051704	2.8293	16.1366	160.56	550.538	155.566	66.4682	121.117	86.3831	105.8	DPU_G0051704	4.55868	10.4632	196.901	615.998	100.723	62.5613	65.7477	56.7829	185.162		DLA_11353
DDB_G0267648	8.54239	40.53	35.8452	50.8102	120.728	105.452	55.1121	252.114	46.6485	DDB_G0267648	28.7896	28.1375	37.5311	36.4251	87.8415	57.7431	56.0004	733.045	5.06294		DDB_G0267562	0.65	18.2067	0.296667	0.193333		78438	DPU_G0051706	42.0391	47.1335	25.6525	14.3945	24.0779	14.0359	22.3482	36.7588	39.3673	DPU_G0051706	46.6621	67.1036	15.0739	6.13459	20.7861	19.2566	17.1864	26.7214	12.4078		DLA_11355
DDB_G0267650	10.015	45.8749	44.8211	60.5057	133.379	110.056	141.33	396.469	248.052	DDB_G0267650	14.5221	93.2997	35.7159	84.6368	112.31	88.5344	96.6942	183.596	144.294		DDB_G0267564	0.165	0.0466667	0.0166667	0.0133333		47441	DPU_G0051708	592.246	335.889	843.778	410.746	1226.65	1024.37	926.286	4537.87	10183.8	DPU_G0051708	457.226	347.753	453.071	323.981	1066.37	1090.29	631.657	4050.51	4358.95		DLA_11356
DDB_G0267652	0	203.612	1736.4	873.225	524.074	192.655	106.509	6.09952	2.22136	DDB_G0267652	8.59401	280.431	1846.16	738.016	664.64	396.451	155.873	65.6659	17.7203		DDB_G0267566	0	0.01	0.68	0.313333		78440	DPU_G0051710	546.44	249.561	327.975	228.732	255.895	325.463	349.641	213.201	162.39	DPU_G0051710	570.126	266.301	219.957	205.232	222.315	357.551	588.077	220.451	251.974		DLA_11357
DDB_G0267654	1.70495	18.7434	185.016	65.4384	14.7684	1.71627	4.64429	0	0	DDB_G0267654	0	17.2099	133.316	36.7056	10.1972	7.51368	6.69609	1.34012	0		DDB_G0267568	51.115	35.5433	28.98	44.8633		94442	DPU_G0051712	212.352	634.606	726.145	698.967	777.476	854.955	915.183	2249.64	538.84	DPU_G0051712	243.604	574.843	683.9	784.009	748.225	1123.92	837.728	2201.17	631.843		DLA_11359
DDB_G0267656	12.237	1.92182	4.83936	4.97008	3.78562	5.27924	1.58731	10.1659	8.14498	DDB_G0267656	4.86695	3.97033	2.7708	9.90408	6.38947	6.60345	1.96163	4.02036	15.1888		DDB_G0267570	129.925	15.6833	2.86	15.52		87658	DPU_G0051714	1891.51	990.047	340.241	98.4775	8.47851	10.7835	29.8209	14.7035	31.9859	DPU_G0051714	1802.11	967.621	478.176	149.771	11.2605	17.2601	33.1258	24.4946	2.86334		DLA_11360
DDB_G0267658	0	0	0.444672	1.99799	9.39189	5.25515	3.28169	4.06635	2.22136	DDB_G0267658	0	0.81071	0	1.8201	6.67166	2.27538	1.57717	16.0814	0		DDB_G0267572	4.435	0.123333	0.196667	0.38		151707	DPU_G0051716	46.9322	53.3821	54.0945	79.5842	80.6413	51.2823	54.2757	66.1658	49.2091	DPU_G0051716	38.0896	47.4702	72.1914	77.1103	64.2611	71.6596	48.4719	76.8239	30.5422		DLA_11361
DDB_G0267660	0	0	0	0	1.01	0	1.05874	0	0.740453	DDB_G0267660	0	0	0	0.660601	1.54974	0	0	0	0		DDB_G0267574	18.18	2.96333	4.26	10.72		151708	DPU_G0051718	875.043	1164.19	527.445	468.222	511.877	415.887	256.176	1315.96	1195.78	DPU_G0051718	1000.69	1330.65	622.868	401.761	394.509	433.264	254.869	1274.83	872.363		DLA_01127
DDB_G0267662	0	7.01602	7.06686	6.35053	1.10562	2.56973	0	8.13269	5.18317	DDB_G0267662	5.33036	2.57681	4.04617	7.95454	4.24112	0.803578	2.86455	4.02036	2.53147		DDB_G0267576	0.685	0	0	0.136667		97757	DPU_G0051720	25.9515	12.8706	3.0983	14.9019	44.5912	46.8506	18.1841	463.161	405.975	DPU_G0051720	33.4513	15.407	7.59911	9.2205	37.8511	52.4362	16.6062	365.192	274.88		DLA_11362
DDB_G0267664	155.302	523.835	547.173	429.827	325.099	232.131	181.61	1221.94	303.586	DDB_G0267664	207.997	1086.66	1061.69	624.569	462.079	387.39	229.057	119.271	280.993		DDB_G0267578	0	81.4	1.19667	0.213333		151710	DPU_G0051722	12.3762	27.1486	35.8721	16.9508	15.9491	15.7772	13.851	27.5691	29.5255	DPU_G0051722	9.30582	36.7719	33.5723	22.8761	13.6509	23.707	7.4563	23.3812	3.81778		DLA_11363
DDB_G0267666	1.34673	4.44161	20.132	119.652	114.614	62.3611	71.8417	22.3649	289.517	DDB_G0267666	1.8747	7.98652	24.1919	123.795	131.561	62.9538	55.348	119.271	2926.38		DDB_G0267580	0	46.3833	0.54	0.883333		47448	DPU_G0051724	55.28	107.789	83.206	52.4582	50.1309	53.0212	42.6886	152.549	39.3673	DPU_G0051724	54.2334	90.8598	81.0103	46.608	54.6659	46.4999	36.1593	125.813	24.8156		DLA_11364
DDB_G0267668	14.6625	45.1341	360.442	118.807	213.374	67.8956	45.2664	81.3269	10.3663	DDB_G0267668	28.5752	148.006	278.882	232.598	177.34	75.695	39.4878	478.423	164.545		DDB_G0267582	15.985	1.69	4.02667	2.3		151775	DPU_G0051812	70.6241	111.544	126.054	223.858	140.564	90.032	115.003	178.28	83.6556	DPU_G0051812	90.2755	87.0599	168.457	121.609	94.2834	106.756	85.7059	151.421	105.943		DLA_11366
DDB_G0267670	0	1.82139	5.50376	8.24313	12.9161	10.0067	16.548	30.4976	21.4731	DDB_G0267670	2.30631	0.836189	0	6.57056	11.0101	8.34449	3.71825	12.0611	0		DDB_G0267584	7.85	9.40667	5.83667	7.96333		151776	DPU_G0051814	60.8356	113.365	90.1362	98.1711	70.4447	55.3583	59.8421	389.643	145.167	DPU_G0051814	38.6838	105.342	93.066	71.3761	64.7719	37.9744	26.0047	299.502	98.3079		DLA_11367
DDB_G0267672	1.25054	0	1.38474	0.444421	1.08322	0.629421	1.13549	0	0	DDB_G0267672	0.870398	0	0.660702	1.06274	0.415521	0	1.05245	0	0		DDB_G0267586	5.115	1.75333	0.526667	0.27		32762	DPU_G0051816	64.5996	93.3083	90.967	109.819	148.14	98.2793	90.094	358.398	238.664	DPU_G0051816	65.3337	99.5181	84.7826	95.4276	117.369	102.429	59.6622	318.429	361.735		DLA_11368
DDB_G0267674	226.213	38.7502	166.993	209.306	217.977	129.802	123.16	1018.62	425.02	DDB_G0267674	186.951	38.2822	221.116	199.193	241.061	204.215	159.964	2901.36	432.881		DDB_G0267588	29.705	666.71	94.6367	84.23		91950	DPU_G0051818	1129.47	2699.25	2343.93	1649.91	1788.98	1907.34	1557.55	2995.84	2047.1	DPU_G0051818	1342.05	2673.84	2374.24	1657.77	1353.89	1988.74	1920.79	3148.67	2671.49		DLA_11369
DDB_G0267676	0.60154	0.661305	7.32706	11.9716	13.0265	7.87194	5.462	6.09952	7.40453	DDB_G0267676	1.67473	0.607201	6.35628	12.6097	11.1931	7.95294	2.02501	2.68024	10.1259		DDB_G0267590	31.84	90.3	216.663	67.8933		54958	DPU_G0051820	227.419	90.7035	925.899	1495.27	1209.08	674.495	539.945	661.658	1065.38	DPU_G0051820	126.584	89.0604	732.664	1262.8	835.09	726.13	438.112	668.034	908.632		DLA_11370
DDB_G0267678	0	0	0	0	0	0	0	2.03317	0	DDB_G0267678	0	2.86001	0	0	0	0	0	0	0		DDB_G0267592	24.735	3.15667	3.35667	1.22333		94457	DPU_G0051822	27.7016	151.917	1085.53	795.742	716.206	660.249	462.134	753.555	516.696	DPU_G0051822	54.1187	427.019	1063.04	876.185	657.848	711.165	620.936	940.814	709.153		DLA_11371
DDB_G0267680	0	2.68097	16.2023	39.8667	69.7091	39.2779	64.2154	69.1279	7.40453	DDB_G0267680	0	2.46163	10.3075	38.6857	34.033	46.0595	46.5206	21.4419	20.2517		DDB_G0267594	22.17	4.04333	0.803333	0.173333		32789	DPU_G0051824	109.263	400.286	432.158	394.294	192.881	207.845	260.679	542.192	811.951	DPU_G0051824	79.1581	316.044	394.793	438.294	340.711	237.926	160.005	479.871	1128.15		DLA_11372
DDB_G0267682	13.8362	27.8867	46.8146	18.576	17.9776	6.96406	8.37557	10.1659	43.6867	DDB_G0267682	18.1906	20.5617	28.4284	22.6458	9.70568	5.32332	12.5071	62.9856	17.7203		DDB_G0267596	1.28	0.05	0.116667	0.133333		151784	DPU_G0051826	18.1609	68.644	34.0129	11.5622	10.3217	7.32711	10.9755	66.1658	27.065	DPU_G0051826	14.5858	59.6113	42.4953	15.0039	8.99021	8.16759	8.00769	50.1025	18.1345		DLA_01128
DDB_G0267684	3.57934	5.05924	4.52968	9.44946	12.4018	42.2079	16.7146	4.06635	10.3663	DDB_G0267684	2.13539	6.70992	5.94343	10.4291	5.43691	63.0965	15.4921	12.0611	12.6573		DDB_G0267598	3.71	0.886667	159.62	37.3233		151785	DPU_G0051828	7590.86	8781.28	5259.29	5538.92	5832.46	3341.84	2182.72	6974.98	19041.5	DPU_G0051828	7642.53	8193.63	6428.39	6120.67	6145.53	3435.24	2361.34	9689.83	12732.3		DLA_11373
DDB_G0267686	112.336	216.601	418.447	372.793	279.945	393.924	283.553	1305.3	422.799	DDB_G0267686	84.2857	204.776	315.372	504.187	207.785	365.873	267.731	1056.01	141.762		DDB_G0267600	0	0.133333	61.78	3.3		151786	DPU_G0051830	18.7131	27.3662	65.6582	62.2441	29.4743	13.6317	28.2731	27.5691	63.9719	DPU_G0051830	36.8516	33.7148	84.0198	54.6144	18.5052	14.0265	23.3535	38.9686	83.0367		DLA_11374
DDB_G0267688	231.058	50.3159	45.7759	20.463	13.4282	19.3208	18.0979	20.3317	213.991	DDB_G0267688	158.252	29.4335	55.3827	20.9115	11.7737	18.5901	17.3956	77.7269	7.5944		DDB_G0267602	0.915	0.0666667	0.0433333	0.12		54966	DPU_G0051832	45.9389	190.875	204.676	195.102	168.316	155.02	178.964	433.754	142.707	DPU_G0051832	59.215	153.746	204.365	161.282	153.553	145.838	114.603	395.253	226.204		DLA_11376
DDB_G0267690	0.903005	3.97089	38.9967	75.7357	123.325	8.48402	2.4598	337.507	55.534	DDB_G0267690	0	2.5826	66.1563	120.908	105.216	12.1281	3.71539	13.4012	0		DDB_G0267604	10.905	0.3	0.0366667	0		97778	DPU_G0051834	42.4265	72.5284	122.526	110.778	153.34	119.095	140.728	457.647	164.851	DPU_G0051834	55.6304	53.6874	128.499	127.238	108.171	98.6931	91.2255	413.068	229.067		DLA_11378
DDB_G0267692	31.4339	15.31	24.6736	26.8672	17.9224	8.01079	9.3936	2.03317	28.1372	DDB_G0267692	23.2633	20.0821	13.0338	35.1669	11.1057	8.51715	8.70659	2.68024	0		DDB_G0267606	10.725	0.17	0.296667	0		72325	DPU_G0051836	151.409	80.1513	38.9416	103.565	4087.3	6403.08	2772.86	2736.69	1646.05	DPU_G0051836	133.068	78.3129	61.0989	18.9903	3936.41	4060.32	3868.39	3435.92	3468.45		DLA_11379
DDB_G0267694	0.68798	0.756333	0	0	1.19187	0.692548	1.24938	4.06635	3.70226	DDB_G0267694	0	1.38891	0	0.389775	0	0	0	0	0		DDB_G0267608	6.255	0.186667	0.153333	0.03		87686	DPU_G0051838	10.7629	22.0357	65.676	66.3353	58.5625	50.9624	61.4321	62.4899	22.1441	DPU_G0051838	20.81	32.659	70.4732	18.8471	39.2986	40.3372	50.0222	38.9686	25.77		DLA_11846
DDB_G0267696	0	8.26631	24.9786	19.5963	39.0794	60.5534	29.5858	38.6303	1.48091	DDB_G0267696	0	8.85502	7.94536	17.0401	18.322	25.2474	4.21878	0	0		DDB_G0267610	0.025	0	0.02	0.0433333		32773	DPU_G0051840	595.119	115.694	133.733	72.1659	78.0701	70.0902	84.3515	75.3555	56.5905	DPU_G0051840	499.537	110.499	103.001	75.9228	32.9359	76.1268	91.0925	47.8758	27.6789		DLA_11380
DDB_G0267698	78.6195	31.115	167.149	125.172	332.332	212.099	179.895	38.6303	12.5877	DDB_G0267698	35.0213	92.057	232.609	185.294	225.705	132.651	137.625	30.8227	15.1888		DDB_G0267612	0.335	0.25	0.48	0.0966667		91955	DPU_G0051842	127.322	141.51	129.488	67.2624	75.3547	105.116	165.294	213.201	334.622	DPU_G0051842	187.824	119.123	84.1617	39.6365	63.9224	131.489	122.733	136.947	108.807		DLA_11381
DDB_G0267700	0	1.21085	10.9766	6.26282	3.81622	0	3.00027	6.09952	0	DDB_G0267700	0	0	2.32766	7.48809	2.92778	2.08026	0.617965	0	0		DDB_G0267614	8.965	0.803333	1.35	0.39		32760	DPU_G0051844	360.772	123.871	138.787	105.884	130.268	125.691	63.1979	38.5967	4.92091	DPU_G0051844	397.637	175.513	161.396	85.4544	78.7507	62.706	76.9518	45.649	16.2256		DLA_11383
DDB_G0267702	0	45.6745	24.5362	35.4361	63.579	13.9409	10.0599	10.1659	2.96181	DDB_G0267702	0	54.5191	21.9506	50.9997	11.9643	0.871886	1.55403	0	0		DDB_G0267616	6.605	0.0666667	0.0333333	0.02		97781	DPU_G0051846	0	1.94246	2.02628	0	0	0	200.684	0	4.92091	DPU_G0051846	4.2803	1.25952	2.4849	0	0	4.97804	113.177	0	0		DLA_11384
DDB_G0267704	238.753	469.315	488.52	650.202	491.173	335.69	392.34	272.445	248.052	DDB_G0267704	462.405	624.112	606.027	642.511	637.239	432.146	446.276	176.896	468.322		DDB_G0267618	0	0	0	0		151795	DPU_G0051848	52.6831	210.478	53.3512	0.986938	2.88902	2.44963	2.25809	0	2.46046	DPU_G0051848	61.4063	161.987	24.5349	4.57998	3.83699	0.840192	1.73654	2.22678	1.90889		DLA_01129
DDB_G0267706	12.4034	56.4907	47.0896	117.126	55.2543	39.2408	32.178	89.4596	34.8013	DDB_G0267706	27.1322	67.9663	28.0848	96.372	73.0062	55.777	30.8188	4.02036	17.7203		DDB_G0267620	0.165	2.04	0.74	0.26		91956	DPU_G0051850	4.52511	51.617	6.2128	1.99212	7.77527	0	2.27896	1.83794	0	DPU_G0051850	10.2075	43.7674	7.61898	9.24462	3.09796	3.39183	0	2.22678	0		DLA_11385
DDB_G0267708	18.0462	6.61305	17.7626	25.6533	33.0004	20.1845	27.31	63.0284	19.2518	DDB_G0267708	0	16.192	16.9501	19.3121	10.6601	5.04949	10.1251	5.36048	17.7203		DDB_G0267622	12.855	14.2567	0.843333	0.686667		78509	DPU_G0051852	5.8056	18.3388	3.18835	1.02234	3.49142	9.51559	7.01723	5.51382	24.6046	DPU_G0051852	10.1026	22.461	6.51665	2.03325	1.98731	5.22196	4.94676	2.22678	10.4989		DLA_11387
DDB_G0267710	6.22282	53.8735	162.791	232.207	375.97	484.688	469.684	801.07	171.785	DDB_G0267710	7.5796	62.4213	243.292	345.503	585.154	493.141	451.7	2278.2	37.972		DDB_G0267624	3.435	8.15333	2.55	16.22		54979	DPU_G0051854	224.034	39.3155	102.112	89.369	120.198	153.874	219.211	301.422	322.32	DPU_G0051854	210.985	41.1006	98.5361	67.2527	122.076	183.005	172.121	335.13	378.915		DLA_11388
DDB_G0267712	249.229	136.996	80.993	51.988	35.1985	54.5401	36.8969	14.2322	46.6485	DDB_G0267712	603.369	280.287	34.3504	82.8788	27.0041	49.4599	41.0381	1.34012	0		DDB_G0267626	0	0	0	0		78511	DPU_G0051856	7.34696	320.179	702.735	490.551	110.459	52.1817	62.9019	77.1934	110.721	DPU_G0051856	14.2053	360.181	802.687	596.808	123.231	62.4123	77.777	69.0302	276.789		DLA_11389
DDB_G0267714	35.7259	147.937	100.219	86.3358	38.1668	50.3484	40.0084	640.45	318.395	DDB_G0267714	104.437	66.7151	84.3094	73.5406	62.5196	59.9786	87.5279	6.7006	5.06294		DDB_G0267628	0	0	0	0		151801	DPU_G0051858	119.128	103.658	45.4329	16.6075	12.7933	11.9323	10.9993	34.9208	83.6556	DPU_G0051858	161.233	138.945	79.1168	24.9169	23.1079	8.92935	15.3796	43.4222	47.7223		DLA_11390
DDB_G0267716	0.873419	1.92039	38.6861	38.4895	31.019	8.79219	14.2752	10.1659	9.62589	DDB_G0267716	0	7.49394	42.4541	30.6798	37.1475	19.2457	20.0918	2.68024	10.1259		DDB_G0267630	17.91	28.7	1.02333	0.716667		47494	DPU_G0051860	136.108	1070.21	902.001	700.92	880.174	1513.17	1747.69	2994	1665.73	DPU_G0051860	271.323	989.889	1036.28	693.77	887.391	1885.01	1907.13	2685.5	3247.98		DLA_11391
DDB_G0267718	9.0499	52.0411	62.4393	79.1678	59.6977	42.7469	58.7856	36.5971	105.144	DDB_G0267718	28.1028	79.0535	75.7664	88.7404	58.7531	53.4693	51.5569	249.262	134.168		DDB_G0267632	0.02	0.0433333	0.333333	2.72		151803	DPU_G0051862	0.699974	4.29932	13.4545	16.024	51.1161	87.9583	196.708	84.5452	152.548	DPU_G0051862	2.25566	1.593	9.03559	15.9345	57.9849	77.1266	162.661	59.0096	651.886		DLA_11392
DDB_G0267720	12.5394	11.2788	12.6229	25.1174	18.7612	19.5078	23.8068	4.06635	8.88544	DDB_G0267720	31.737	16.1095	13.25	22.6043	22.7265	16.5066	28.7813	24.1221	7.5944		DDB_G0267634	0	0.0333333	0.00333333	0		78515	DPU_G0051864	39.8283	53.068	59.4085	55.8487	81.1082	122.501	147.096	136.008	63.9719	DPU_G0051864	58.9442	51.1955	82.7895	52.5231	87.8608	126.049	178.252	146.967	135.531		DLA_11393
DDB_G0267722	44.1362	35.4578	73.3092	69.9806	99.989	47.8469	47.7827	69.1279	74.0453	DDB_G0267722	42.5349	47.9786	59.1935	74.0543	73.3266	48.0926	38.0973	461.001	197.454		DDB_G0267636	6.76	45.31	101.477	97.33		87693	DPU_G0051866	0	0	4.08648	17.0342	52.4205	113.83	134.909	60.652	86.116	DPU_G0051866	0	0	0.835233	8.68666	50.9423	127.166	107.207	42.3088	186.117		DLA_11394
DDB_G0267724	0.435574	0.47885	0	0.928777	1.50919	0.438467	0.791006	6.09952	1.48091	DDB_G0267724	0	0.439674	0	0.246775	0	0.274225	0.244385	1.34012	0		DDB_G0267638	5.535	44.19	6.61333	4.42		151806	DPU_G0051868	17.2	20.1228	129.62	35.3364	21.6729	73.9242	278.35	88.2211	51.6696	DPU_G0051868	26.9744	26.0958	97.82	36.4776	17.2706	116.891	243.371	84.6176	48.6767		DLA_11395
DDB_G0267726	23.46	0	8.65923	0	0	0	0	2.03317	23.6945	DDB_G0267726	54.4287	3.9468	0	0	0	0	0	8.04072	5.06294		DDB_G0267640	0.905	56.6133	41.2567	1.14333		151807	DPU_G0051870	66.2226	168.613	130.429	22.9064	111.247	118.879	115.539	204.011	105.8	DPU_G0051870	81.5499	165.847	102.208	27.2651	113.343	118.333	101.677	197.07	62.9934		DLA_00118
DDB_G0267728	129.99	51.0374	20.5629	24.1981	10.7236	21.8088	0	12.199	31.099	DDB_G0267728	202.492	60.9204	16.3519	29.809	10.2839	9.74258	3.47298	16.0814	22.7832		DDB_G0267642	0.23	0.0333333	0.0133333	0		78519	DPU_G0051872	940.931	277.225	181.73	177.094	462.778	283.919	193.898	667.172	275.571	DPU_G0051872	843.435	341.342	268.403	171.822	460.38	309.936	194.583	853.97	162.256		DLA_01130
DDB_G0267730	481.868	504.391	1308.42	1078.86	1216.12	1944.43	1876.41	2787.48	8047.24	DDB_G0267730	225.19	648.306	1376.95	1235.14	967.536	1941.78	1631.04	2228.62	2855.5		DDB_G0267644	11.77	4.27667	1.87667	1.62667		151809	DPU_G0051874	1062.37	497.025	772.503	991.472	760.265	693.522	767.61	1014.54	1353.25	DPU_G0051874	1052.7	467.239	697.105	975.973	574.689	936.13	1036.14	1219.16	1447.89		DLA_11396
DDB_G0267732	67.3731	32.5807	77.8852	42.5503	53.5672	24.2642	19.0163	117.924	245.83	DDB_G0267732	33.2789	29.7158	62.4227	49.8116	46.217	20.8971	14.1891	152.774	124.042		DDB_G0267646	0.52	0.0766667	0.663333	0.826667		151810	DPU_G0051876	1.44392	3.80088	11.8947	22.884	19.8481	9.46653	10.1807	27.5691	41.8278	DPU_G0051876	9.30601	4.10758	9.72457	16.0136	14.828	8.65839	10.0662	37.8552	14.3167		DLA_11397
DDB_G0267734	2388.95	849.86	248.186	150.721	45.3392	60.7959	48.7456	83.3601	1555.69	DDB_G0267734	3723.46	639.437	242.506	88.2032	74.0274	76.0456	56.4757	109.89	45.5664		DDB_G0267648	4.625	2.49667	0.68	0.71		32831	DPU_G0051878	82.8142	24.2217	46.9241	31.2496	67.7598	81.8721	51.6376	51.4623	27.065	DPU_G0051878	162.662	29.1677	42.0519	34.5278	64.7954	76.8535	54.9843	85.731	34.36		DLA_11398
DDB_G0267740	0	0.4937	0	0	0	0	0.407768	0	0	DDB_G0267740	0.62514	0	0	0	0	0	0	0	0		DDB_G0267650	3.67	7.38667	33.9233	13.24		151812	DPU_G0051880	121.392	253.288	424.323	682.534	506.674	243.355	258.023	1031.08	393.673	DPU_G0051880	118.896	268.65	329.92	727.54	592.875	295.898	204.351	928.567	300.65		DLA_11399
DDB_G0267742	0	2.21666	6.69816	4.65772	7.85953	1.01486	0.457709	0	3.70226	DDB_G0267742	0	3.8162	3.19589	5.71177	1.00496	1.90413	1.13129	4.02036	2.53147		DDB_G0267652	0	0	0	0		78524	DPU_G0051882	6.93254	21.2902	23.7953	27.4676	35.7355	18.9378	10.4742	31.245	2.46046	DPU_G0051882	10.053	17.7492	20.4267	28.3258	18.9845	20.7854	20.1375	28.9481	13.3622		DLA_11400
DDB_G0267744	42.9262	21.5438	61.9996	70.3071	26.6748	19.7269	22.8779	26.4313	81.4498	DDB_G0267744	77.9413	14.6004	38.4564	57.6275	11.7827	24.6751	16.2308	5.36048	15.1888		DDB_G0267654	0	0	0.0366667	0.0133333		97786	DPU_G0051884	2.85104	7.5049	10.9602	126.015	239.062	125.858	71.7928	1093.57	83.6556	DPU_G0051884	6.24746	10.7058	8.00056	82.2096	185.428	109.415	60.9528	902.959	76.3556		DLA_11401
DDB_G0267746	181.114	162.676	772.334	551.622	941.293	1228.12	1161.66	1167.04	1548.29	DDB_G0267746	221.005	205.379	482.108	506.501	703.204	938.392	848.822	836.235	1093.59		DDB_G0267656	5.89	0	0.0233333	0		151815	DPU_G0051886	8.56222	5.00859	5.22472	22.6165	13.4861	28.0676	22.9981	38.5967	14.7627	DPU_G0051886	20.2339	10.5549	8.80998	5.83076	15.6316	23.5322	23.2132	37.8552	17.18		DLA_11402
DDB_G0267748	0.608088	6.68504	59.2546	120.587	160.653	31.8306	7.1779	60.9952	17.0304	DDB_G0267748	1.69296	1.84143	95.0971	186.037	157.197	19.1417	4.77647	76.3868	10.1259		DDB_G0267658	0.3	0.01	0.0433333	0.11		151816	DPU_G0051888	1006.98	362.87	643.076	1057.17	509.827	290.618	205.953	345.533	226.362	DPU_G0051888	1069.11	398.857	859.38	926.084	392.586	304.22	260.798	394.14	387.505		DLA_11404
DDB_G0267750	0	0.448849	1.3563	3.77255	16.2683	1.64398	0.741448	8.13269	1.48091	DDB_G0267750	0.568348	0.618191	0.431422	5.78285	7.86843	1.28522	0.458148	14.7413	7.5944		DDB_G0267660	0	0	0	0		91957	DPU_G0051890	0	0	0	0.963167	0.939814	40.6407	11790.9	14.7035	17.2232	DPU_G0051890	0	1.86715	1.2279	1.27705	0.748915	154.152	20678.9	31.1749	54.4034		DLA_11405
DDB_G0267752	1.5129	2.21762	5.58422	0.358442	1.31049	1.52295	3.66326	14.2322	8.14498	DDB_G0267752	2.10602	1.27262	0.53288	1.99998	1.0054	0.952479	1.41473	25.4623	0		DDB_G0267662	1.605	0.0533333	0.0666667	0.06		47503	DPU_G0051892	96.7513	304.673	394.632	667.939	587.583	626.183	854.844	2631.93	2713.88	DPU_G0051892	109.991	292.462	472.717	601.89	641.819	706.163	511.489	2603.1	6128.49		DLA_11406
DDB_G0267754	3.46018	44.6965	125.482	93.4567	64.4405	36.5731	47.9133	40.6635	38.5036	DDB_G0267754	18.0626	44.0959	77.6956	70.0831	39.6656	33.221	21.3552	13.4012	43.035		DDB_G0267664	25.67	19.01	62.0867	5.12667		32822	DPU_G0051894	1023.54	111.41	26.0897	0	6.67863	2.83144	2.61004	12.8656	73.8137	DPU_G0051894	1072.17	144.48	8.72585	6.05009	5.32204	11.6538	14.0504	16.7008	47.7223		DLA_01132
DDB_G0267756	12.8666	16.5024	18.9966	7.62097	3.71505	6.47601	1.94715	0	0	DDB_G0267756	26.8662	17.3169	4.53191	8.5045	2.85016	9.45049	6.01582	0	0		DDB_G0267666	3.835	0.43	0.55	0.773333		91967	DPU_G0051976	112.927	133.021	158.584	110.326	138.218	121.704	110.629	213.201	250.967	DPU_G0051976	124.625	126.739	105.921	138.152	144.033	142.621	127.017	204.864	91.6267		DLA_11407
DDB_G0267758	1.37892	1.51592	3.56278	3.92038	7.56475	0.925386	4.59091	16.2654	6.66408	DDB_G0267758	5.75854	2.7838	5.34257	3.38533	5.49817	1.44688	2.83677	14.7413	0		DDB_G0267668	18.815	0.963333	0.403333	0.06		97806	DPU_G0051978	3.22763	2.83207	25.6038	127.883	137.723	154.004	212.401	216.877	91.0369	DPU_G0051978	2.7736	0.612119	36.8332	108.643	111.958	158.061	195.011	170.349	283.47		DLA_11408
DDB_G0267760	19.461	34.399	70.5642	58.0413	47.9275	24.5838	22.5214	95.5592	94.778	DDB_G0267760	37.7142	50.0734	78.6265	67.451	44.6308	29.5491	23.7646	215.759	83.5384		DDB_G0267670	11.495	0.59	0.456667	0.996667		97807	DPU_G0051980	14.2272	33.8841	55.0658	70.5075	91.847	54.1888	48.3139	446.619	145.167	DPU_G0051980	18.3388	30.9906	54.7533	62.6395	57.0498	43.2659	31.4872	330.677	82.0823		DLA_11409
DDB_G0267762	0.717434	0.788713	1.58886	0.509929	0	1.4444	1.30286	0	2.22136	DDB_G0267762	0.998696	1.08628	0.75809	0.812925	0	0	0.402526	0	0		DDB_G0267672	0.025	0	0	0		91968	DPU_G0051982	60.0801	159.06	211.434	218.892	241.173	277.31	225.369	376.778	273.111	DPU_G0051982	96.136	164.43	251.15	241.855	221.261	259.331	189.363	331.79	430.455		DLA_11410
DDB_G0267764	1.07912	3.55899	363.257	228.567	377.635	139.044	97.0043	30.4976	14.0686	DDB_G0267764	0	1.63391	200.687	246.995	332.029	143.349	89.6071	26.8024	98.7272		DDB_G0267674	13.665	28.8267	5.76333	76.69		55023	DPU_G0051984	1489.44	1781.65	1692.99	1533.55	446.559	214.231	154.616	341.857	142.707	DPU_G0051984	1539.82	1625.65	1813.45	1383.04	327.758	218.727	153.045	426.428	160.347		DLA_11411
DDB_G0267766	2.55112	2.24367	1.12996	1.81326	1.76784	1.54084	0	0	4.44272	DDB_G0267766	0	0.257513	1.07828	2.02347	0	0.642444	0.286269	4.02036	0		DDB_G0267676	0.555	0.196667	0.04	0.143333		32959	DPU_G0051986	21265.2	8612.37	2119.97	1010.32	227.497	420.515	234.714	42.2726	2285.76	DPU_G0051986	11180.7	7738.8	2688.96	1211.79	302.145	370.502	515.525	59.0096	162.256		DLA_11847
DDB_G0267768	3.58353	2.62638	9.25892	3.39608	4.13877	4.80977	4.33847	2.03317	9.62589	DDB_G0267768	24.9421	5.42588	10.0976	10.828	6.35048	5.26419	4.69138	17.4216	0		DDB_G0267678	0.12	0.12	0.0833333	0		55026	DPU_G0051988	1565.8	2102.95	1847.89	1518.55	398.537	236.51	178.873	1165.25	666.784	DPU_G0051988	1634.37	2033.34	1971.54	1809.26	342.17	262.903	154.706	1059.95	498.22		DLA_11412
DDB_G0267770	1.51453	0	2.5156	8.07358	19.6784	6.86063	13.0644	2.03317	3.70226	DDB_G0267770	0	1.14659	5.60124	5.57736	7.04534	6.67451	6.3731	5.36048	0		DDB_G0267680	10.745	34.24	1.14	1.11667		151870	DPU_G0051990	3.32324	78.7311	240.302	292.603	342.61	210.614	217.577	55.1382	12.3023	DPU_G0051990	4.28364	49.1597	315.207	320.065	234.34	249.096	180.194	89.0712	54.4034		DLA_11413
DDB_G0267772	0	0	54.5752	63.0555	93.922	59.5358	76.078	4.06635	2.22136	DDB_G0267772	0	0	15.6237	108.899	117.91	105.498	107.845	0	17.7203		DDB_G0267682	6.045	0.906667	0.303333	0.19		151873	DPU_G0051992	4469.84	1011.77	316.538	49.1399	32.5364	63.1618	99.3806	71.6796	1734.62	DPU_G0051992	3677.92	1338.18	307.637	57.5913	17.0576	67.2321	92.6385	80.1641	377.006		DLA_11414
DDB_G0267774	27.5297	13.8166	39.0992	43.8136	42.5089	47.5932	27.1707	48.7962	74.0453	DDB_G0267774	26.6591	19.9355	43.6347	46.1128	50.5096	41.069	30.2203	29.4826	136.699		DDB_G0267684	0	0	0.00666667	0		151874	DPU_G0051994	38.1801	54.6596	118.635	9.73113	5.17919	6.58722	21.2525	12.8656	376.45	DPU_G0051994	42.7385	61.1661	49.6231	12.3159	8.25435	6.778	25.6832	24.4946	59.1756		DLA_11415
DDB_G0267776	1466.39	277.286	595.604	574.345	380.964	259.185	264.391	835.634	3490.5	DDB_G0267776	468.785	218.906	624.992	504.919	460.624	350.286	285.2	203.698	1255.61		DDB_G0267686	3.06	0.21	0.696667	0.916667		151875	DPU_G0051996	34.9181	20.8901	18.8859	10.4811	2.72719	3.46861	3.19739	14.7035	135.325	DPU_G0051996	42.9634	22.5757	20.9335	10.6541	2.71654	2.37938	3.68833	7.79373	26.7245		DLA_01133
DDB_G0267782	0	0	0	0	0	0	0	0	0	DDB_G0267782	0	0	0	0	0	0	0	0	0		DDB_G0267688	10.775	0.49	0.36	0.146667		151876	DPU_G0051998	102.989	4.10762	17.1395	0	4.02186	0	4.71528	0	4.92091	DPU_G0051998	144.821	10.6538	2.62734	5.46502	3.20492	0	10.8786	1.11339	2.86334		DLA_11416
DDB_G0267784	21.0859	142.519	172.954	168.19	108.236	198.895	125.513	640.45	171.045	DDB_G0267784	55.4435	78.8311	139.462	110.613	134.417	118.984	140.214	309.568	45.5664		DDB_G0267690	10.545	0.213333	1.67333	0.0266667		32960	DPU_G0052000	77.1242	30.7601	16.0437	3.08663	27.1061	11.4918	7.06212	33.0829	4.92091	DPU_G0052000	106.191	33.9071	3.935	4.09251	16.8002	26.2768	16.293	31.1749	6.68112		DLA_11417
DDB_G0267786	131.483	33.2944	38.4432	36.7516	17.9155	63.9473	24.8164	18.2986	159.938	DDB_G0267786	110.023	37.6539	28.8795	31.8055	27.9802	26.5075	36.0563	276.065	12.6573		DDB_G0267692	1.84	0.413333	0.0566667	0.03		87725	DPU_G0052002	15.4121	6.76163	3.5267	3.39248	0	0	0	7.35176	7.38137	DPU_G0052002	34.7657	4.38434	2.16246	2.24902	0	2.88806	0	2.22678	0.954445		DLA_11418
DDB_G0267788	444.618	490.461	327.663	242.678	113.042	308.564	533.234	274.478	194.739	DDB_G0267788	333.755	465.652	277.399	200.315	136.138	352.525	568.734	9.38084	15.1888		DDB_G0267694	0.035	0	0	0		151879	DPU_G0052004	11.5849	418.737	1599.8	4772.38	2675.4	1684.02	2003.28	9421.28	4716.7	DPU_G0052004	28.9023	405.679	2864.6	5602.98	2442.3	1334.19	1284.98	7430.76	9142.63		DLA_11419
DDB_G0267790	3.24931	146.458	122.333	9.23804	5.62916	22.8962	0	6.09952	1.48091	DDB_G0267790	9.04634	318.15	68.669	11.0454	2.15933	8.18268	5.46922	1.34012	5.06294		DDB_G0267696	0.065	0.16	0.98	1.32		47540	DPU_G0052006	78.0506	517.4	572.237	1629.42	831.735	726.445	685.231	10770.3	3739.9	DPU_G0052006	66.3058	449.643	488.478	1161.06	978.52	597.553	296.083	8917.14	4750.27		DLA_11420
DDB_G0267792	0	5.60267	8.4649	62.183	72.8389	826.813	1237.85	614.018	179.93	DDB_G0267792	0	4.28692	4.48761	12.993	7.90244	982.87	880.686	89.788	108.853		DDB_G0267698	4.96	2.72	18.4467	14.0067		97813	DPU_G0052008	1.87416	10.6891	10.2926	97.3588	159.404	82.939	56.6324	466.837	19.6837	DPU_G0052008	4.83156	7.99726	8.41479	47.5869	87.2495	41.4413	52.9884	252.739	20.0434		DLA_11421
DDB_G0267794	23.7894	3.35295	4.05269	3.46847	5.28374	17.193	3.87708	32.5308	35.5417	DDB_G0267794	9.34036	4.31009	10.9574	3.80146	6.89121	35.7147	9.925	67.006	15.1888		DDB_G0267700	0	0	0.01	0.02		15314	DPU_G0052010	16.2737	5.98809	5.28548	3.23548	4.51005	6.30978	6.87393	31.245	39.3673	DPU_G0052010	20.6384	4.77879	4.41939	4.59629	4.31274	7.86972	8.13271	24.4946	11.4533		DLA_11422
DDB_G0267796	77.6283	93.3564	122.528	139.311	124.454	88.0736	61.5299	713.644	532.386	DDB_G0267796	78.2103	95.2429	148.193	138.988	135.382	126.096	78.9274	324.309	154.42		DDB_G0267702	0	0	0.0366667	0		78588	DPU_G0052012	48.1265	16.2417	23.7195	6.5191	60.4298	121.355	93.2219	56.9761	4.92091	DPU_G0052012	50.105	25.2752	10.3886	2.16089	43.0861	110.996	71.6905	52.3293	6.68112		DLA_11423
DDB_G0267798	99.8497	128.401	123.245	160.171	108.312	141.087	174.674	126.057	339.127	DDB_G0267798	124.968	75.5921	121.48	141.165	126.927	162.058	174.234	142.053	58.2238		DDB_G0267704	95.87	59.5133	78.9033	34.5633		78589	DPU_G0052014	7.09396	99.5931	8.65755	1.73501	4.74025	8.18214	5.16056	25.7311	34.4464	DPU_G0052014	8.63607	102.248	9.28993	2.53047	4.31702	7.38518	7.3267	22.2678	8.59001		DLA_11424
DDB_G0267800	8.01595	8.81237	45.1208	46.5295	71.1707	31.6043	37.6056	52.8625	94.778	DDB_G0267800	5.57926	11.8	38.8218	50.3343	54.1577	40.7934	28.8587	67.006	30.3776		DDB_G0267706	4.075	0.653333	0.486667	1.06		55028	DPU_G0052016	37.7228	104.391	286.848	270.821	194.452	129.999	143.217	172.766	59.051	DPU_G0052016	93.5086	95.755	247.543	154.132	172.833	200.103	150.597	174.802	85.9001		DLA_11425
DDB_G0267802	0	0	0	0	0	0	0	0	1.48091	DDB_G0267802	0	0	7.89474	0	0	0	0	0	0		DDB_G0267708	2.825	0.33	0.166667	3.68		78591	DPU_G0052018	38.8852	3.10179	14.5604	36.7274	39.7851	55.6227	51.9855	295.908	93.4974	DPU_G0052018	21.1883	3.82137	11.9039	35.0778	49.1287	71.542	45.455	279.461	85.9001		DLA_01134
DDB_G0267804	170.677	69.6639	38.4135	17.4242	14.8243	13.0371	24.3593	26.4313	138.465	DDB_G0267804	83.0598	85.2081	37.1452	27.5155	20.2871	16.8897	22.5778	2.68024	0		DDB_G0267710	2.905	13.09	12.98	472.87		78592	DPU_G0052020	324.106	69.0651	10.5949	34.6517	73.5899	20.237	13.991	55.1382	29.5255	DPU_G0052020	307.36	64.54	6.49646	12.1617	28.5285	24.2936	14.346	51.2159	17.18		DLA_11426
DDB_G0267806	0	0	0	26.0541	15.876	9.22492	33.284	0	0.740453	DDB_G0267806	0	0	9.68338	20.7676	0	11.5388	5.14163	0	0		DDB_G0267712	325.06	3.34333	0.956667	0.796667		55031	DPU_G0052022	137.915	319.543	256.512	510.353	816.332	778.16	647.609	3618.9	930.053	DPU_G0052022	150.252	300.183	307.133	413.106	1519.77	882.919	485.486	3519.42	740.65		DLA_11427
DDB_G0267808	2.48781	0.683744	29.614	34.481	22.627	14.3999	22.0246	286.677	25.1754	DDB_G0267808	1.73156	2.82512	37.4602	41.2269	26.039	14.0962	13.6092	91.1281	10.1259		DDB_G0267714	12.18	7.19667	1.11333	2.81333		97816	DPU_G0052024	535.539	113.595	223.353	463.328	395.282	380.621	229.841	941.025	1805.98	DPU_G0052024	820.565	131.946	400.405	420.238	348.786	285.53	254.671	1190.21	1840.17		DLA_11428
DDB_G0267810	9.00925	17.8278	32.5886	34.152	23.9319	10.2783	16.9062	97.5923	17.7709	DDB_G0267810	7.52474	13.6411	27.2901	29.6043	24.3475	10.9658	12.4684	20.1018	2.53147		DDB_G0267716	0.015	0.106667	0.09	0		147348	DPU_G0052026	0	0	0	0	0	0	0	0	0	DPU_G0052026	0	0	22.992	0	0	0	0	0	0		DLA_01135
DDB_G0267812	0	0	4.04009	2.59326	11.0613	7.34552	13.2515	95.5592	0.740453	DDB_G0267812	0	0	1.92764	3.10061	3.63694	8.03952	5.11765	8.04072	0		DDB_G0267718	2.065	8.32333	4.19333	2.86333		74622	DPU_G0052028	0	0	0	0	0	0	7.4218	0	0	DPU_G0052028	0	8.38447	0	0	0	0	0	0	0		DLA_01136
DDB_G0267814	2.93801	12.1122	23.5865	10.4412	5.72609	8.13318	6.00238	8.13269	48.8699	DDB_G0267814	0	18.9061	7.76126	10.8194	5.85735	10.6357	9.06627	5.36048	63.2867		DDB_G0267720	4.56	0.233333	0.14	0.0966667		147350	DPU_G0052030	30.9438	212.199	260.573	298.859	241.306	212.755	205.71	588.141	376.45	DPU_G0052030	43.5682	219.933	285.885	350.958	234.987	213.743	168.154	508.819	720.606		DLA_01137
DDB_G0267816	1.23865	70.8092	35.6611	69.5511	162.012	109.725	142.837	837.667	242.869	DDB_G0267816	25.8638	98.1493	34.03	63.86	86.4301	85.78	79.2258	20.1018	45.5664		DDB_G0267722	13.005	1.40667	0.64	3.16667		91144	DPU_G0052032	505.883	1367.45	814.052	1083.21	1480.66	1011.44	1178.91	1016.38	2207.03	DPU_G0052032	773.615	1502.04	760.174	939.304	1246.31	906.518	993.695	1028.77	4245.37		DLA_01138
DDB_G0267818	32.4477	4.21921	4.63612	2.47987	4.83552	2.45852	3.80163	28.4644	131.06	DDB_G0267818	46.6255	5.81103	2.5807	2.76737	2.78233	2.85554	3.91511	0	0		DDB_G0267724	0.04	0	0	0		74626	DPU_G0052034	6.52474	17.1753	26.8747	22.9795	50.4502	32.0829	29.5742	73.5176	24.6046	DPU_G0052034	6.30777	27.8419	38.4503	7.61703	31.2687	26.8987	22.7435	38.9686	35.3145		DLA_01139
DDB_G0267820	1.06928	1.17552	0	2.28004	0.926222	3.22915	3.88365	6.09952	10.3663	DDB_G0267820	1.48848	2.1587	0	4.24062	0	2.01957	0.599937	0	2.53147		DDB_G0267726	6.79	0.76	0.63	0.27		26270	DPU_G0052036	540.344	213.116	303.493	401.271	425.538	280.304	309.239	680.038	634.798	DPU_G0052036	474.007	277.151	331.596	321.772	268.105	273.081	214.562	485.438	475.314		DLA_01140
DDB_G0267822	17.093	2.3489	5.91481	12.9085	22.2091	6.45243	7.76024	10.1659	55.534	DDB_G0267822	11.897	9.7053	12.4174	15.1313	12.779	10.7612	7.79209	5.36048	10.1259		DDB_G0267728	5.89	0.126667	0.03	0		147357	DPU_G0052038	53.6613	40.1606	11.5568	2.31605	7.23165	6.89825	20.6663	75.3555	36.9069	DPU_G0052038	44.4174	39.2108	9.44839	3.99205	5.04239	7.49237	9.37281	62.3498	30.5422		DLA_00119
DDB_G0267824	5.43776	3.41601	1.72038	1.65642	3.36445	7.03784	7.05358	2.03317	24.4349	DDB_G0267824	19.4646	4.31274	0.820845	4.84121	2.58118	0.489065	1.74339	1.34012	0		DDB_G0267730	59.26	84.4167	95.7133	64.5667		147358	DPU_G0052040	53.0773	91.8144	123.537	54.077	129.635	94.4525	120.672	172.766	88.5765	DPU_G0052040	67.9277	90.5949	68.9403	47.7999	118.357	117.649	103.372	144.741	206.16		DLA_01141
DDB_G0267826	0	32.7026	95.2575	58.2869	69.641	20.2329	15.3303	115.891	7.40453	DDB_G0267826	0	46.2579	69.6619	64.6799	45.4139	19.234	10.826	24.1221	0		DDB_G0267732	2.48	0.486667	0.14	1.32667		96440	DPU_G0052042	154.166	287.538	243.928	427.68	589.692	303.051	241.119	645.117	317.399	DPU_G0052042	208.205	316.47	325.659	446.77	518.176	334.474	195.629	714.796	333.101		DLA_01142
DDB_G0267828	4.78127	94.6135	158.832	161.612	183.61	30.4824	37.1432	359.872	32.5799	DDB_G0267828	3.69762	112.613	195.914	158.617	171.226	53.8481	37.5564	93.8084	7.5944		DDB_G0267734	477.77	5.75667	0.52	0.12		52429	DPU_G0052044	153.2	5.84457	6.09677	3.90983	7.63006	2.4261	0	77.1934	27.065	DPU_G0052044	138.805	6.31618	1.24611	5.18398	9.12032	3.32848	6.87943	92.4113	28.6334		DLA_01143
DDB_G0267830	1.24062	13.6388	71.4355	47.6168	58.0302	17.484	13.5178	16.2654	27.3968	DDB_G0267830	6.04446	29.742	65.5462	84.6962	48.6426	8.98215	8.70083	13.4012	22.7832		DDB_G0267736	0	0.0166667	0	0		147361	DPU_G0052046	15.9285	3.99326	2.08279	4.00705	1.95494	4.97284	2.292	14.7035	34.4464	DPU_G0052046	23.4649	3.88394	0	0	0	1.70562	0	33.4017	4.77223		DLA_01144
DDB_G0267832	17.1049	26.0367	64.1065	133.734	102.575	75.4964	94.9799	81.3269	182.892	DDB_G0267832	11.9053	18.9261	33.3678	92.0624	79.5692	56.3287	57.5817	65.6659	151.888		DDB_G0267738	10.87	0	0	0		147362	DPU_G0052048	0	0	0	0	0	0	0	3.67588	2.46046	DPU_G0052048	0	0	0	0	0	0	0	3.34017	0		DLA_01145
DDB_G0267834	91.7753	14.7136	10.5859	8.83336	14.9056	28.8702	19.965	8.13269	43.6867	DDB_G0267834	23.954	6.75493	8.08134	16.7902	15.2473	44.538	20.3822	56.285	10.1259		DDB_G0267740	0.01	0	0	0		91146	DPU_G0052050	2213.28	69166.8	10262.2	133.737	9.32101	28.4521	10.9281	3.67588	49.2091	DPU_G0052050	3624.87	65027.6	16507.5	217.849	13.3698	26.0232	47.0625	3.34017	25.77		DLA_01146
DDB_G0267836	7.5048	7.42539	33.2408	40.0063	63.707	34.7513	49.745	46.763	32.5799	DDB_G0267836	8.35758	28.7867	26.9623	48.0459	34.4124	36.8535	36.2118	25.4623	15.1888		DDB_G0267742	0.01	0	0.00333333	0.133333		96443	DPU_G0052052	101.544	109.89	192.085	335.277	222.461	73.9711	66.4824	134.17	73.8137	DPU_G0052052	73.0804	84.7347	171.922	328.959	145.99	39.3253	61.6147	158.101	36.2689		DLA_01147
DDB_G0267838	30.8685	55.8936	205.088	292.968	361.757	323.53	354.481	823.435	243.609	DDB_G0267838	10.1106	116.388	207.219	311.708	330.631	322.374	293.408	116.59	60.7552		DDB_G0267744	3.815	0.0633333	0.553333	0.03		74635	DPU_G0052054	11.7581	4.12683	2.69056	1.5529	3.0305	4.49677	1.7765	12.8656	7.38137	DPU_G0052054	10.9882	2.34141	1.97972	1.37264	3.21991	1.76267	4.09854	8.90712	2.86334		DLA_01148
DDB_G0267840	11.7683	424.674	446.972	328.726	316.007	228.636	281.3	3275.44	933.711	DDB_G0267840	13.5151	434.328	418.133	320.032	242.83	263.018	234.233	140.713	101.259		DDB_G0267746	2.105	6.07667	97.8667	83.32		147366	DPU_G0052056	5.92153	9.35247	5.42002	3.12825	0	0	0	0	4.92091	DPU_G0052056	6.86953	10.1071	9.30548	0	0	0	0.91737	0	0		DLA_01149
DDB_G0267842	6.36119	5.59456	39.4456	41.5963	38.5708	56.3502	46.2079	113.858	28.1372	DDB_G0267842	1.771	7.06317	24.198	22.3444	21.1366	33.6405	35.6904	34.8431	43.035		DDB_G0267748	9.345	0.0766667	0.11	0.02		26246	DPU_G0052058	0	3.0106	56.5291	12.0839	11.7909	13.1219	17.2798	11.0276	27.065	DPU_G0052058	1.10566	2.92817	12.5168	4.00548	15.2684	18.0026	10.631	12.2473	8.59001		DLA_11463
DDB_G0267844	0	26.4071	778.742	461.921	675.064	941.679	729.448	1500.48	346.532	DDB_G0267844	0	53.8814	669.796	346.27	507.263	767.893	615.453	117.931	772.098		DDB_G0267750	0.555	0.0166667	0.03	0.0133333		151893	DPU_G0052130	4.07449	0	0	14.3499	17.5025	0	73.8726	12.8656	4.92091	DPU_G0052130	0	0	4.57352	4.75659	5.57893	9.1622	138.87	5.56695	4.77223		DLA_00121
DDB_G0267846	41.1099	158.18	95.5957	97.3988	45.1056	59.3155	38.5722	24.3981	203.625	DDB_G0267846	326.192	118.266	75.2952	111.02	49.1752	69.8802	65.3517	24.1221	316.433		DDB_G0267752	0.105	0	0.00666667	0		151894	DPU_G0052132	50.4377	138.759	169.391	215.701	184.407	150.835	156.994	1016.38	393.673	DPU_G0052132	50.3491	132.263	189.001	246.593	254.435	198.126	148.346	866.217	666.203		DLA_01150
DDB_G0267848	71.5532	5.15818	6.49444	8.33734	4.06426	17.7119	39.4084	10.1659	13.3282	DDB_G0267848	47.3531	10.6564	12.3948	11.9622	10.9133	14.0313	30.274	10.721	0		DDB_G0267754	1.735	2.71	1.84	1.85667		151895	DPU_G0052134	93.9602	897.735	2280.02	2285.17	1255.7	914.899	1653.07	777.448	440.422	DPU_G0052134	193.783	856.525	2376.55	2528.96	791.934	1244.24	1748.39	733.724	1068.02		DLA_01151
DDB_G0267850	3.8064	5.57943	0.702482	0.901822	2.19809	2.55445	5.76037	8.13269	14.0686	DDB_G0267850	4.41554	1.60093	1.3407	1.7971	1.26477	5.59158	4.6272	4.02036	5.06294		DDB_G0267756	7.18	0.506667	0.233333	0.0366667		55042	DPU_G0052136	4972.87	1935.18	1045.29	638.418	1266.64	422.556	492.98	260.987	236.204	DPU_G0052136	4272.04	1639.83	1010.58	617.217	599.823	602.371	566.336	345.151	145.076		DLA_01152
DDB_G0267852	3.59817	7.91132	3.98432	12.7873	7.7919	32.5985	8.16787	4.06635	45.1676	DDB_G0267852	7.51318	11.8041	22.8124	8.15417	4.78231	23.7856	13.1222	0	22.7832		DDB_G0267758	0.735	0.46	0.06	0.0166667		97819	DPU_G0052138	144.53	86.2359	275.163	335.954	273.173	217.939	305.714	224.229	81.1951	DPU_G0052138	139.724	134.858	296.884	335.764	193.938	270.835	317.95	221.565	170.846		DLA_01153
DDB_G0267854	258.402	557.96	779.99	540.451	283.239	324.307	268.292	1461.85	1832.62	DDB_G0267854	128.503	537.759	828.537	461.247	238.98	288.486	254.599	105.869	210.112		DDB_G0267760	7.745	1.05667	0.9	2.26333		72350	DPU_G0052140	1030.68	522.522	1396.22	2307.03	2825.67	1661.79	1559.53	797.666	285.413	DPU_G0052140	888.645	359.661	742.995	1021.4	1044.32	1308.19	1298.68	1113.39	487.722		DLA_01154
DDB_G0267856	0.476057	3.66349	7.90721	9.47426	11.9586	2.87531	8.21297	12.199	14.0686	DDB_G0267856	0	6.48726	7.04249	12.4067	11.3891	2.99711	4.54068	25.4623	63.2867		DDB_G0267762	0.02	0	0	0		151899	DPU_G0052142	280.885	38.244	26.5962	8.52799	12.4818	5.29173	14.6339	11.0276	2.46046	DPU_G0052142	312.12	30.3086	29.8978	19.7875	19.8929	10.89	0	15.5875	2.86334		DLA_01155
DDB_G0267858	5.83342	1.60325	1.61486	3.80069	2.94755	4.40412	3.97257	0	8.88544	DDB_G0267858	4.73687	3.92555	2.05466	4.68198	1.9383	3.3665	3.00018	0	2.53147		DDB_G0267764	0.075	0	0.186667	0.0133333		87736	DPU_G0052144	36.6746	5.85091	47.3012	7.33888	15.7541	21.8586	10.0747	23.8932	140.246	DPU_G0052144	44.0502	5.69073	17.7764	16.5419	6.84766	14.9944	9.03904	23.3812	35.3145		DLA_01156
DDB_G0267860	0	6.68158	20.19	41.7587	50.8909	10.1968	36.7907	65.0616	14.8091	DDB_G0267860	0	26.5847	32.1108	53.9457	22.8874	25.5091	18.1867	0	58.2238		DDB_G0267766	9.095	0.02	0.0133333	0		32965	DPU_G0052146	1.17186	0.685498	0.715077	2.40752	6.37626	2.98779	7.08215	47.7864	9.84183	DPU_G0052146	1.25877	0.444487	0.438462	3.4201	4.01138	4.0991	1.81546	33.4017	3.81778		DLA_01157
DDB_G0267862	0	0	3.09997	5.96945	55.7744	50.7261	25.4198	40.6635	3.70226	DDB_G0267862	0	0	1.47909	1.58607	10.2323	11.4562	9.42429	1.34012	0		DDB_G0267768	27.32	0.05	0.0933333	0		87737	DPU_G0052148	89.3941	113.505	154.02	117.601	45.177	19.536	22.2457	44.1105	22.1441	DPU_G0052148	106.417	102.918	168.812	114.795	18.0002	20.496	15.4784	32.2883	21.9522		DLA_01158
DDB_G0267864	0	0	0	3.97016	12.096	5.62282	7.60779	12.199	3.70226	DDB_G0267864	0	1.40958	5.90227	3.95575	5.56799	7.03322	5.48442	0	0		DDB_G0267770	0.105	0.0166667	0.03	0.0466667		151903	DPU_G0052150	118.739	250.838	304.157	307.198	251.161	210.604	162.111	1121.14	669.244	DPU_G0052150	127.665	242.85	272.563	346.705	251.769	228.198	128.374	1173.51	879.999		DLA_01159
DDB_G0267866	90.6961	830.892	271.16	199.838	196.404	54.779	43.9212	117.924	29.6181	DDB_G0267866	244.088	1214.56	472.79	172.992	196.888	102.779	50.8863	9.38084	10.1259		DDB_G0267772	0	0	0	0		151904	DPU_G0052152	39.4876	22.4194	36.1433	27.2688	27.9381	13.5365	31.975	22.0553	9.84183	DPU_G0052152	34.9309	39.6466	46.4966	33.8956	16.4323	22.6339	21.591	27.8347	9.54445		DLA_00122
DDB_G0267868	0	0	0	1.27158	2.06622	12.6063	97.4665	36.5971	48.8699	DDB_G0267868	0.830131	1.80586	0	1.35143	1.98149	10.8877	89.3345	2.68024	25.3147		DDB_G0267774	6.155	8.97	0.33	0.333333		151905	DPU_G0052154	6.63938	72.8212	94.1947	18.9989	1.42602	5.44109	11.7032	0	0	DPU_G0052154	8.55812	89.7149	41.9205	16.4706	0	4.9766	14.143	0	0		DLA_01160
DDB_G0267870	38.238	28.4368	70.9845	65.5478	66.2441	92.8334	213.427	522.526	182.151	DDB_G0267870	21.9177	56.7616	65.3609	72.6373	68.7592	111.871	195.61	42.8838	53.1608		DDB_G0267776	42.12	14.2833	5.94667	12.9933		78608	DPU_G0052156	53.3809	89.1449	64.6213	43.9682	16.2732	9.40787	24.2823	0	4.92091	DPU_G0052156	44.3921	104.829	19.3286	35.1791	4.71554	11.6164	12.0046	3.34017	5.72667		DLA_01161
DDB_G0267872	0.621951	2.05123	3.44349	4.42064	9.6973	5.00865	6.77681	10.1659	5.92362	DDB_G0267872	1.73156	2.51122	2.62879	4.2284	1.23995	3.91562	3.8385	5.36048	0		DDB_G0267778	0	0	0	0		78609	DPU_G0052158	1.29155	12.4659	15.3682	20.4692	86.5492	155.239	140.499	12.8656	68.8928	DPU_G0052158	1.6648	3.67414	14.4974	6.03106	67.2006	124.884	124.055	5.56695	164.165		DLA_01162
DDB_G0267874	12.0991	3.99035	7.36864	9.4596	24.6287	13.3974	17.5776	8.13269	39.244	DDB_G0267874	7.57907	3.66388	3.83541	15.0804	32.5637	18.2813	21.7227	2.68024	25.3147		DDB_G0267780	0.725	0.606667	3.51	1.70333		97820	DPU_G0052160	21.4894	53.3164	107.165	127.879	134.964	101.212	113.451	176.442	142.707	DPU_G0052160	38.6841	55.2295	123.102	136.248	104.506	123.862	99.301	177.029	255.791		DLA_01163
DDB_G0267876	2.09839	0	0	0	10.9059	2.11233	0	0	1.48091	DDB_G0267876	0	0	0	0	1.39449	0	1.17733	0	0		DDB_G0267782	0	0	0	0		151909	DPU_G0052162	0	0	43.7661	147.352	241.343	228.584	252.852	110.276	9.84183	DPU_G0052162	0	3.40059	97.2804	101.174	155.493	232.964	254.639	72.3703	14.3167		DLA_01164
DDB_G0267878	0	0	0.45559	2.92435	10.3353	6.21251	9.71319	2.03317	2.22136	DDB_G0267878	0	0.207654	0.869501	2.56409	5.74179	2.33125	1.84673	6.7006	0		DDB_G0267784	0.92	5.79333	4.22333	3.51667		91981	DPU_G0052164	46.6209	180.187	284.483	526.789	424.373	306.866	211.315	564.247	162.39	DPU_G0052164	40.7781	302.51	284.705	399.12	371.61	288.713	202.92	596.777	189.935		DLA_01165
DDB_G0267880	0	0	2.27476	2.92026	0	4.13588	0	6.09952	0	DDB_G0267880	0	0	0	2.32773	0	0	0	0	0		DDB_G0267786	47.145	0.146667	0.533333	1.94667		151912	DPU_G0052166	149.582	191.678	227.06	232.111	219.485	167.493	187.96	922.645	327.241	DPU_G0052166	152.721	145.773	191.176	232.543	150.061	132.657	182.405	722.59	288.242		DLA_01166
DDB_G0267882	110.646	40.2725	152.323	217.865	119.803	84.2883	143.234	616.052	324.318	DDB_G0267882	121.762	29.0539	202.234	198.225	119.734	110.137	150.585	69.6862	68.3496		DDB_G0267788	17.88	146.077	273.293	207.42		32967	DPU_G0052168	43.7046	53.9719	71.7095	99.48	134.338	88.0826	67.4996	709.445	145.167	DPU_G0052168	37.5567	43.6531	67.2268	71.2405	119.019	68.9155	44.8877	538.881	77.3101		DLA_01167
DDB_G0267884	14.247	73.0915	46.5766	38.5764	22.3311	10.244	20.9445	14.2322	67.3812	DDB_G0267884	4.72199	135.593	36.5606	48.4298	19.8373	10.6779	15.6063	0	5.06294		DDB_G0267790	4.835	0	0.0533333	0.47		32986	DPU_G0052170	105.83	325.011	37.8018	9.09079	8.87038	7.05119	12.9997	0	7.38137	DPU_G0052170	120.61	381.832	36.217	7.53333	4.41787	6.77171	11.9966	0	4.77223		DLA_01168
DDB_G0267886	4.8586	6.10436	4.61144	10.36	13.2269	6.98694	6.30232	48.7962	23.6945	DDB_G0267886	7.72955	1.75154	8.0676	10.6173	16.1439	8.73951	4.67312	105.869	15.1888		DDB_G0267792	0.015	6.53	1.89333	2.64667		78615	DPU_G0052172	0	0	0	0	0	5.18165	0	0	0	DPU_G0052172	0	0	0	0	0	3.55448	0	0	0		DLA_01169
DDB_G0267888	4.68889	290.384	117.255	42.2144	18.277	20.8468	42.9301	703.478	30.3586	DDB_G0267888	4.35141	255.583	137.077	57.1146	21.033	20.4179	44.5039	2.68024	2.53147		DDB_G0267794	19.62	8.77667	0.293333	0.213333		32968	DPU_G0052174	0	0	0	0	0	0	0	0	0	DPU_G0052174	0	0	0	0	0	0	0	0	0		DLA_00123
DDB_G0267890	98.9749	37.7059	31.4684	117.015	114.593	79.903	136.139	957.625	167.342	DDB_G0267890	57.2934	35.6102	39.3483	127.694	146.525	117.22	140.753	85.7676	2.53147		DDB_G0267796	10.58	9.97	1.45	6.58333		78617	DPU_G0052176	0	0	0	3.21784	3.13982	11.9803	3.68116	0	4.92091	DPU_G0052176	0	2.07932	2.05114	2.13324	2.50205	0	5.66185	0	0		DLA_11464
DDB_G0267892	59.4704	28.7442	69.2589	121.708	199.394	146.567	162.929	189.085	213.25	DDB_G0267892	36.3969	37.0013	66.0909	138.548	157.743	146.858	123.112	45.5641	43.035		DDB_G0267798	3.745	14.65	5.74	3.08		24132	DPU_G0052178	0	0	0	0	0	0	0	0	2.46046	DPU_G0052178	0	0	0	0	0	0	0	0	0		DLA_01170
DDB_G0267894	140.06	246.361	157.03	202.834	198.663	289.03	170.097	683.146	237.685	DDB_G0267894	175.472	329.588	210.896	269.794	259.451	249.102	141.449	105.869	101.259		DDB_G0267800	1.84	9.71667	0.403333	0.0533333		151923	DPU_G0052180	0	0	0	0	0	0	0	0	0	DPU_G0052180	0	0	0	0	0	0	0	0	0		DLA_11465
DDB_G0267896	5.60352	10.2671	10.3415	7.96561	9.70762	30.0839	15.264	2.03317	2.22136	DDB_G0267896	0	10.3698	1.97369	4.2329	2.48254	8.23155	11.5278	0	10.1259		DDB_G0267802	0	0	0	0		151924	DPU_G0052182	0	26.6356	83.3548	0	0	0	0	3.67588	4.92091	DPU_G0052182	0	17.2709	51.1105	53.1564	0	0	0	0	0		DLA_01171
DDB_G0267898	1.79221	7.88109	215.324	99.997	262.36	798.32	729.859	6.09952	51.8317	DDB_G0267898	3.74224	13.5681	179.908	152.307	220.933	595.19	784.325	6.7006	551.86		DDB_G0267804	8.69	12.8	0.536667	0.296667		78619	DPU_G0052184	12.7744	0	35.0776	112.475	43.8993	27.917	38.6011	3.67588	7.38137	DPU_G0052184	8.23307	7.26799	28.6779	67.1082	17.4912	0	9.89514	3.34017	1.90889		DLA_01172
DDB_G0267902	13.1976	122.455	116.912	131.702	213.09	199.279	236.314	274.478	173.266	DDB_G0267902	13.2276	153.468	117.142	155.524	186.635	206.059	177.417	8.04072	53.1608		DDB_G0267806	0	3.84333	0	0		151926	DPU_G0052186	1.07001	15.9609	33.2993	105.517	71.7034	73.659	63.5883	49.6244	12.3023	DPU_G0052186	5.51695	14.6108	75.6668	57.4603	64.4642	65.7668	47.2437	33.4017	20.9978		DLA_01173
DDB_G0267904	7.5469	1.18525	70.0382	107.537	116.735	7.23526	5.22104	103.692	28.8777	DDB_G0267904	3.0016	2.53931	92.2773	128.475	105.082	9.50261	4.63757	13.4012	2.53147		DDB_G0267808	1.805	8.69667	0.72	0.63		151927	DPU_G0052188	2.29635	15.3134	13.0316	19.8144	35.1167	24.0883	16.6536	260.987	14.7627	DPU_G0052188	3.25597	13.8489	11.8569	9.65076	28.6125	21.3434	16.3646	200.41	22.9067		DLA_01174
DDB_G0267906	331.931	27.6896	72.7139	70.9697	63.8937	48.8979	51.4577	89.4596	52.5722	DDB_G0267906	112.698	61.2907	57.9817	75.9358	54.3989	49.8367	42.3949	16.0814	45.5664		DDB_G0267810	1.785	0.816667	0.25	0.273333		97823	DPU_G0052190	1.14848	9.06957	8.93532	107.694	97.189	54.5897	47.4291	439.267	22.1441	DPU_G0052190	3.70097	14.7021	5.80114	51.6187	93.9592	50.3599	17.3476	290.595	37.2234		DLA_01175
DDB_G0267908	3.89702	68.5472	38.8371	22.159	37.1319	98.0723	226.464	8.13269	26.6563	DDB_G0267908	5.4248	57.0386	16.4714	33.1178	36.2566	66.243	179.291	33.503	129.105		DDB_G0267812	0	0	0	0		151929	DPU_G0052192	3.72223	40.8257	7.38181	1.63866	0.532977	0.677874	0.624869	7.35176	4.92091	DPU_G0052192	2.39897	24.7072	9.05257	1.44845	0.424717	1.39501	2.88326	5.56695	4.77223		DLA_01176
DDB_G0267910	37.3616	23.1039	53.4379	26.5555	24.9464	14.1037	21.9096	28.4644	49.6104	DDB_G0267910	27.0879	25.9279	39.4789	15.8754	8.79347	14.2111	9.60771	14.7413	15.1888		DDB_G0267814	5.22	0.43	0.403333	0.166667		72359	DPU_G0052194	1190.4	5538.36	4485.05	828.747	95.1356	272.249	55.7691	5.51382	19.6837	DPU_G0052194	1338.16	4567.7	4645.63	856.434	246.387	145.254	171.553	6.68034	29.5878		DLA_01177
DDB_G0267912	0	8.05966	0	0	0	0	0	0	0	DDB_G0267912	0	0	0	0	0	0	0	0	0		DDB_G0267816	1.525	5.07333	6.28667	12.6667		33016	DPU_G0052196	0	27.2161	4.73175	0	0	5.64874	5.20705	1.83794	2.46046	DPU_G0052196	4.99766	64.7069	4.35204	1.50875	1.76959	1.93745	6.00657	1.11339	3.81778		DLA_00124
DDB_G0267914	6.03864	6.6386	30.0902	24.1429	18.3075	12.9173	13.7078	8.13269	22.954	DDB_G0267914	6.30452	9.52418	16.7497	22.2378	15.0486	15.6822	13.5523	6.7006	12.6573		DDB_G0267818	2.44	0.27	0.04	0.0133333		33021	DPU_G0052198	5.11924	65.132	9.37137	4.50736	6.59711	13.9844	2.57818	9.1897	9.84183	DPU_G0052198	4.94901	80.0962	11.4925	2.98812	8.7618	0	3.9654	6.68034	2.86334		DLA_01178
DDB_G0267916	1.85426	5.30006	25.871	20.56	33.4083	7.09296	6.06121	60.9952	25.9159	DDB_G0267916	1.03248	3.36908	20.3771	27.1037	21.441	6.30388	3.53721	13.4012	25.3147		DDB_G0267820	1.385	0.0466667	0.0733333	0.0366667		151948	DPU_G0052200	0	0	0	0	0	0	0	0	0	DPU_G0052200	0	0	0	0	0	0	0	0	0		DLA_01179
DDB_G0267918	1.51681	4.4467	21.8347	22.6401	64.8178	31.0466	20.2	437.132	52.5722	DDB_G0267918	2.11146	10.2073	25.11	34.374	28.2239	13.3691	11.9144	17.4216	0		DDB_G0267822	11.67	1.58	0.633333	0.0933333		151949	DPU_G0052202	0	2.26801	0	0	2.22066	0	0	0	0	DPU_G0052202	0	0	1.45068	0	0	0	0	0	0		DLA_01180
DDB_G0267920	0	0	0	0	0	6.82539	0	0	0	DDB_G0267920	0	0	0	0	0	4.26871	0	0	0		DDB_G0267824	7.43	0.133333	0.163333	0		151950	DPU_G0052204	152.524	514.425	230.685	34.5036	29.046	37.3624	55.7246	44.1105	63.9719	DPU_G0052204	154.013	476.953	138.861	33.1895	16.0444	24.1898	34.2236	47.8758	64.9023		DLA_01182
DDB_G0267922	0	0	0	0	0	0	0	0	0	DDB_G0267922	0	0	0	0	0	0	0	5.36048	0		DDB_G0267826	0.115	0.0133333	0.553333	0.0133333		151951	DPU_G0052206	0	0	0	5.80508	22.6573	21.6128	33.2047	0	4.92091	DPU_G0052206	0	0	0	0	18.0551	9.88387	40.8567	0	7.63556		DLA_01183
DDB_G0267924	341.583	464.949	1468.12	1572.36	840.671	1075.87	1028	3192.08	3037.34	DDB_G0267924	242.651	616.727	1668.88	1490.93	743.011	1761.2	1297.69	6511.64	7060.26		DDB_G0267828	3.1	0.416667	4.75	0.153333		78642	DPU_G0052208	136.051	147.651	86.8421	33.0996	81.5116	48.9017	46.8811	88.2211	14.7627	DPU_G0052208	141.91	141.571	58.2722	32.3922	41.669	55.0143	31.893	74.5971	31.4967		DLA_01184
DDB_G0267926	0	0	0	0	0	0	0	0	0	DDB_G0267926	0	0	0	0	6.04278	0	0	0	0		DDB_G0267830	9.15	0.616667	0.166667	0.48		33009	DPU_G0052210	24.733	10.0163	13.9313	3.35028	3.26905	2.07889	3.83267	11.0276	4.92091	DPU_G0052210	35.5593	12.9894	6.40667	3.33156	2.60502	4.27819	7.36861	11.1339	1.90889		DLA_01186
DDB_G0267928	104.599	9.38708	27.1834	15.9313	22.1889	52.647	36.8277	12.199	163.64	DDB_G0267928	114.405	13.4673	9.02261	9.67524	12.0581	32.9263	26.9481	5.36048	243.021		DDB_G0267832	0.91	3.57	2.92667	32.2467		87754	DPU_G0052212	0	0	307.126	1547.53	713.822	209.512	257.506	7.35176	2.46046	DPU_G0052212	0	0	681.539	1622.82	743.852	395.229	210.407	13.3607	22.9067		DLA_01188
DDB_G0267930	51.2024	25.5862	10.3086	49.6269	124.992	65.5995	122.57	6.09952	28.1372	DDB_G0267930	51.8369	16.445	4.91855	13.1858	55.6797	105.498	60.0673	2.68024	30.3776		DDB_G0267834	5.57	0.383333	0.42	3.96667		151957	DPU_G0052214	0	44.515	23.2179	13.4006	13.0757	5.54349	20.4401	1.83794	14.7627	DPU_G0052214	3.26969	8.65926	59.7932	26.6514	17.3661	15.2108	35.3679	3.34017	0.954445		DLA_01190
DDB_G0267932	0	0	16.5463	5.3104	6.47174	15.0419	0	6.09952	7.40453	DDB_G0267932	0	11.3125	0	8.46579	4.96507	0	0	0	0		DDB_G0267836	2.155	6.96333	0.43	1.49		33071	DPU_G0052216	28.1238	32.2174	411.156	1189.97	1287.29	1021.79	872.651	2093.41	1436.91	DPU_G0052216	27.1886	25.3349	374.873	968.085	1175.03	918.755	577.299	1792.56	2580.82		DLA_01192
DDB_G0267934	0.736349	130.331	428.886	90.5436	234.722	56.3341	33.4304	46.763	87.3735	DDB_G0267934	0	427.386	475.405	150.601	156.099	57.9479	30.5723	25.4623	412.629		DDB_G0267838	13.81	23.0133	114.093	23.8933		97830	DPU_G0052218	44.0572	45.4798	393.771	456.367	439.736	399.286	152.708	362.074	1281.9	DPU_G0052218	44.2624	34.6505	194.176	322.967	251.057	232.135	83.31	419.748	668.112		DLA_00125
DDB_G0267936	0	0	0	0	58.0608	33.7369	0	0	0	DDB_G0267936	0	0	0	0	89.0878	84.3986	0	0	0		DDB_G0267840	0.03	0.81	2.64667	31.0733		151960	DPU_G0052220	3.51166	0.880369	1.37754	0	0.861988	0	1.51591	0	9.84183	DPU_G0052220	2.58658	4.56675	0.844661	0.585647	0.686897	3.00822	2.33156	1.11339	0		DLA_11466
DDB_G0267938	4.62232	7.036	14.5677	12.8889	12.3196	4.65301	5.81134	20.3317	20.7327	DDB_G0267938	1.48487	5.56309	22.9184	13.8996	9.92413	7.38711	4.58835	22.782	17.7203		DDB_G0267842	0.435	2.11	1.23667	0.703333		78651	DPU_G0052222	63.3736	93.6538	36.6356	8.81034	1.43279	7.28924	17.6381	3.67588	7.38137	DPU_G0052222	53.7423	122.876	46.3316	7.30093	1.14175	7.50035	10.3347	2.22678	3.81778		DLA_01193
DDB_G0267940	4.34713	3.98253	15.2433	38.6226	43.3035	167.747	194.729	441.199	29.6181	DDB_G0267940	5.04282	5.85073	5.35906	19.2925	16.3703	102.175	80.0812	26.8024	12.6573		DDB_G0267844	0	2	12.1733	93.3033		151962	DPU_G0052224	0	4.22791	11.0259	10.6063	2.06982	0	2.42668	0	2.46046	DPU_G0052224	0	8.22432	10.8171	12.6564	1.64939	1.80585	1.86619	2.22678	0		DLA_11467
DDB_G0267942	127.09	266.104	452.522	388.458	268.02	216.087	264.234	1024.72	601.248	DDB_G0267942	105.649	298.731	437.992	322.869	287.992	282.163	245.665	302.867	230.364		DDB_G0267846	23.935	0.326667	0.623333	0.133333		78653	DPU_G0052226	2.01711	24.7786	9.23137	15.9841	0.866474	2.20407	2.03173	5.51382	4.92091	DPU_G0052226	0.65001	12.6239	6.79246	10.5965	2.07142	1.51194	0.781232	5.56695	0.954445		DLA_11468
DDB_G0267944	0	0	8.43436	5.41387	6.59784	15.335	0	2.03317	0	DDB_G0267944	0	0	0	0	15.1854	23.9769	12.8207	4.02036	0		DDB_G0267848	28.995	17.07	2.54333	3.49667		78654	DPU_G0052228	109.311	609.592	215.671	51.3311	77.2167	100.863	158.427	66.1658	68.8928	DPU_G0052228	114.287	517.926	167.348	27.2945	63.611	69.1897	60.2121	50.1025	38.1778		DLA_01194
DDB_G0267946	23.9389	92.1105	19.881	4.25375	0	54.2201	5.43414	4.06635	2.96181	DDB_G0267946	0	21.1437	69.5625	10.1719	11.9314	48.9814	43.6516	21.4419	7.5944		DDB_G0267850	26.31	0.643333	0.166667	0.586667		97831	DPU_G0052230	3.26992	68.0405	640.498	1006.03	408.95	118.42	113.395	365.75	186.995	DPU_G0052230	5.1181	58.2045	607.714	729.927	352.746	129.552	45.5922	178.142	162.256		DLA_01195
DDB_G0267948	107.553	142.872	35.9768	58.1304	24.2613	38.3447	76.2958	16.2654	14.0686	DDB_G0267948	106.05	91.6021	59.1917	73.6289	61.7955	69.1229	132.003	9.38084	12.6573		DDB_G0267852	8.215	0.0933333	1.46667	0		97832	DPU_G0052232	163.661	559.837	480.937	76.3833	5.28591	18.152	70.6488	9.1897	19.6837	DPU_G0052232	188.355	513.53	417.135	88.3466	3.79099	11.9906	32.8846	2.22678	12.4078		DLA_01197
DDB_G0267950	15.5708	152.634	179.603	128.196	112.397	62.697	50.6625	170.787	96.2589	DDB_G0267950	54.188	193.848	156.306	146.293	81.9184	57.1838	50.2334	25.4623	106.322		DDB_G0267854	13.225	0.96	20.42	4.96667		78657	DPU_G0052234	7.00872	114.05	1806.15	1348.08	97.9841	27.8486	44.9243	58.8141	34.4464	DPU_G0052234	20.5323	87.7273	1725.76	1349.29	62.8139	27.6999	20.7289	28.9481	13.3622		DLA_01198
DDB_G0267952	35.806	174.773	99.9145	84.4932	42.1809	10.0922	23.4086	6.09952	87.3735	DDB_G0267952	37.8809	266.735	137.72	98.1836	24.7466	24.3458	20.893	18.7617	70.8811		DDB_G0267856	0.3	0.04	0.0366667	0.143333		87760	DPU_G0052236	128.436	88.1967	164.582	95.3845	64.2867	29.2886	37.1228	73.5176	54.1301	DPU_G0052236	133.163	120.095	296.482	138.203	48.9347	23.4397	38.0648	62.3498	26.7245		DLA_01200
DDB_G0267954	1.04453	6.88982	3.46987	0	3.6191	0	3.79373	0	5.92362	DDB_G0267954	1.45402	7.90767	1.10372	2.3671	0.694138	0.657602	1.17209	0	0		DDB_G0267858	2.175	0.01	0.0533333	0		91988	DPU_G0052238	0	22.301	812.849	3405.41	5153.16	3665.86	2861.19	3010.54	12002.1	DPU_G0052238	6.74489	13.6097	490.861	2767.22	3324.45	2950.61	3161.55	2732.26	7671.83		DLA_01201
DDB_G0267956	1043.46	1283.08	376.888	354.087	112.216	99.5854	179.655	227.715	368.746	DDB_G0267956	724.629	1049.12	507.74	399.008	195.663	141.618	232.593	21.4419	37.972		DDB_G0267860	0	0	0.0733333	0		78660	DPU_G0052240	23.9579	60.5921	298.297	118.5	40.863	111.644	399.945	139.683	524.077	DPU_G0052240	14.9866	56.9287	140.59	137.169	86.5927	203.61	328.312	146.967	947.764		DLA_00127
DDB_G0267958	32.3289	5.92349	48.9245	58.5949	74.2095	4.33915	3.42473	56.9289	25.9159	DDB_G0267958	23.2516	3.80721	83.1251	89.443	60.1556	7.80211	2.72079	21.4419	2.53147		DDB_G0267862	0.12	0.0633333	0.0166667	0		78661	DPU_G0052242	0.873116	0.766113	4.79503	3.07503	5.25082	3.81619	6.15613	11.0276	31.9859	DPU_G0052242	1.68816	2.48379	2.45013	3.56749	5.9775	3.92671	6.0869	7.79373	11.4533		DLA_01202
DDB_G0267960	4.41809	29.628	7.82758	12.2469	6.50588	4.89217	4.41281	4.06635	56.2744	DDB_G0267960	6.15016	30.5488	8.40323	15.7694	4.11045	3.05965	2.72672	0	5.06294		DDB_G0267864	0.06	0.0866667	0	0.0233333		78662	DPU_G0052244	4.17863	6.11087	15.2989	26.9806	49.0629	38.0496	37.8803	77.1934	24.6046	DPU_G0052244	13.4656	9.5097	10.9443	18.6996	32.4219	38.6295	23.7365	65.69	12.4078		DLA_01205
DDB_G0267962	50.2407	270.336	200.581	117.869	105.907	43.0672	55.0632	154.521	904.834	DDB_G0267962	45.3498	222.466	165.899	183.014	97.0321	58.6886	47.7879	176.896	432.881		DDB_G0267866	23.585	1.25667	0.763333	0.603333		33056	DPU_G0052246	37.2379	59.004	93.3179	22.9191	13.0453	13.8265	29.8607	56.9761	22.1441	DPU_G0052246	33.32	67.4677	91.1049	31.8653	8.91043	18.9693	21.8436	56.7829	36.2689		DLA_01206
DDB_G0267964	0	0	0	0	10.838	399.895	499.883	4.06635	0.740453	DDB_G0267964	0	0	0	1.77217	2.07871	116.189	296.597	0	0		DDB_G0267868	0.135	236.28	289.707	80.29		151977	DPU_G0052248	25.8648	18.3721	14.6555	4.33776	0	10.7665	7.44351	18.3794	9.84183	DPU_G0052248	23.0202	16.1172	18.6638	5.03245	5.05927	12.9248	15.2648	24.4946	10.4989		DLA_01208
DDB_G0267966	803.603	253.388	299.479	685.08	618.782	616.763	633.489	892.563	3055.11	DDB_G0267966	623.331	250.479	280.451	702.818	709.638	737.023	710.163	2822.29	3587.09		DDB_G0267870	6.63	52.6867	23.7833	4.47333		78665	DPU_G0052250	124.061	59.8711	124.909	120.155	127.9	122.004	149.952	34.9208	39.3673	DPU_G0052250	115.937	31.7629	69.6275	43.4488	63.7005	60.4439	105.708	27.8347	74.4467		DLA_01210
DDB_G0267968	0	0	5.07376	5.69933	13.8914	5.76556	4.16049	4.06635	2.96181	DDB_G0267968	0	4.04701	1.21042	7.13885	3.80622	2.16353	1.92811	6.7006	2.53147		DDB_G0267872	0.965	0.0133333	0.03	0.103333		33094	DPU_G0052252	69.1095	58.1648	113.604	197.449	44.8333	36.9871	49.7219	62.4899	63.9719	DPU_G0052252	63.6299	86.6641	134.567	135.014	69.522	28.5437	29.4976	44.5356	37.2234		DLA_01211
DDB_G0267970	0	15.8227	15.9373	25.5747	0	7.24414	6.53432	4.06635	0	DDB_G0267970	0	3.63204	7.60417	4.0771	9.56466	4.53061	4.03762	37.5233	0		DDB_G0267874	1.185	8.01333	0.306667	0.27		78667	DPU_G0052254	20.6421	25.0122	9.89678	15.5784	21.1121	9.6666	12.8711	79.0314	182.074	DPU_G0052254	11.4032	16.7775	12.1368	9.18007	12.786	8.1046	11.4211	41.1954	25.77		DLA_01212
DDB_G0267972	0	0	0	0	0	0	5.57639	0	0	DDB_G0267972	0	0	0	0	0	0	0	0	0		DDB_G0267876	0	0	0	0		18415	DPU_G0052256	0	1.00741	0	7.07619	360.026	693.757	527.335	689.227	8008.79	DPU_G0052256	2.95982	1.95965	1.93309	4.02094	305.761	597.241	391.308	676.941	2987.41		DLA_01213
DDB_G0267974	81.5928	12.4839	13.9715	5.67978	7.28621	7.19736	8.01967	20.3317	225.098	DDB_G0267974	49.7646	7.00491	7.99947	10.0078	5.86943	5.82528	5.19141	8.04072	0		DDB_G0267878	0.03	0.0933333	0	0		78670	DPU_G0052258	0	0	0	0	2.23589	0	0	0	0	DPU_G0052258	0	0	0	0	0	1.95074	8.0637	0	0		DLA_01214
DDB_G0267976	24.0863	86.0579	198.701	208.861	204.465	99.4096	87.4818	329.374	217.693	DDB_G0267976	35.2055	60.1747	120.893	150.789	84.0342	45.4921	41.8933	21.4419	311.371		DDB_G0267880	1.42	0.0566667	0.0366667	0		151984	DPU_G0052260	0	0	0	0	0	0	0	0	0	DPU_G0052260	0	0	0	0	0	0	0	0	0		DLA_01215
DDB_G0267978	287.873	857.594	1022.2	981.522	605.228	397.326	398.432	520.492	1706.74	DDB_G0267978	278.465	980.128	1153.11	1008.63	765.222	569.213	440.295	494.504	516.419		DDB_G0267882	18.075	94.42	61.8033	42.5867		78671	DPU_G0052262	0	0	0	1.86421	0	0	0	0	0	DPU_G0052262	1.36458	0	0	0	0	0	0	0	0		DLA_00012
DDB_G0267980	101.801	12.0989	12.1866	23.467	24.627	8.30891	10.8257	22.3649	17.7709	DDB_G0267980	37.0234	6.94315	19.3819	19.225	28.0357	18.4766	11.3204	147.413	30.3776		DDB_G0267884	3.845	1.82667	0.2	0.04		151986	DPU_G0052264	0	0	0	0	0	0	0	0	2.46046	DPU_G0052264	0	0	0	0	10.6181	11.6253	0	0	0		DLA_00128
DDB_G0267982	267.949	658.37	570.998	348.473	202.044	127.102	163.95	266.346	1027.01	DDB_G0267982	280.418	878.546	540.127	352.396	261.76	190.74	155.024	1041.27	1022.71		DDB_G0267886	2.68	0.796667	0.113333	1.22667		151989	DPU_G0052266	437.516	142.184	37.0798	1.78343	0	2.21328	2.04022	0	4.92091	DPU_G0052266	430.799	141.748	35.241	4.72925	0	1.51826	3.13799	0	0		DLA_01216
DDB_G0267984	81.1561	128.046	109.004	81.7179	37.7526	21.1802	21.8341	38.6303	67.3812	DDB_G0267984	50.21	200.249	106.4	95.3639	56.429	43.9971	26.1398	45.5641	35.4405		DDB_G0267888	0.01	2.03	0.833333	1.32333		151990	DPU_G0052268	0	0	179.862	581.812	120.824	8.42033	1.94048	0	9.84183	DPU_G0052268	0	2.19217	174.078	584.746	71.2218	1.44403	2.98458	2.22678	5.72667		DLA_01217
DDB_G0267986	0	0	0.710552	0.456091	1.11167	0	2.33062	0	0.740453	DDB_G0267986	0	0.647727	1.3561	1.09064	0.426432	0.807974	1.08008	0	0		DDB_G0267890	8.685	22.5633	9.25667	6.58667		151991	DPU_G0052270	110.201	102.383	112.734	97.0289	51.5151	12.3957	16.3235	12.8656	34.4464	DPU_G0052270	109.67	140.15	111.874	87.0273	31.0657	18.221	13.8086	17.8142	37.2234		DLA_01218
DDB_G0267988	22.7522	4.16879	30.7926	26.9526	36.1316	8.90684	17.2159	32.5308	2.96181	DDB_G0267988	12.3169	12.7591	36.0623	25.0644	17.6399	8.75363	12.7655	4.02036	0		DDB_G0267892	1.695	1.54333	4.27667	14.3233		78675	DPU_G0052272	0	0	16.9582	142.737	101.473	48.0809	27.9924	102.925	36.9069	DPU_G0052272	0	0	18.1969	79.7564	71.348	53.8132	30.4966	70.1435	85.9001		DLA_01219
DDB_G0267990	364.664	180.403	810.964	676.059	968.683	770.88	996.108	260.246	250.273	DDB_G0267990	164.979	351.225	687.17	914.208	900.686	979.548	866.14	123.291	58.2238		DDB_G0267894	29.685	6.13667	11.1467	16.02		78676	DPU_G0052274	0	0	2.6395	2.53905	4.95498	22.0572	95.8531	5.51382	9.84183	DPU_G0052274	1.85856	3.28139	0	0	1.97425	25.9383	138.493	4.45356	26.7245		DLA_01220
DDB_G0267992	66.8166	166.498	223.606	377.819	306.105	385.626	377.5	156.554	97.7398	DDB_G0267992	84.7437	169.363	252.602	324.712	305.887	395.418	389.88	49.5844	15.1888		DDB_G0267896	0	0.05	1.83333	0.0366667		151994	DPU_G0052276	77.6385	271.184	144.079	98.4064	166.203	156.618	173.805	1007.19	802.109	DPU_G0052276	95.4017	260.665	115.877	74.3262	178.149	147.405	89.0524	835.042	942.037		DLA_01221
DDB_G0267994	131.407	401.523	460.068	456.7	542.348	291.794	253.551	536.758	446.493	DDB_G0267994	177.544	518.873	629.948	450.525	577.897	314.496	255.879	403.376	346.811		DDB_G0267898	0	0.486667	272.547	2.13333		78678	DPU_G0052278	548.297	1680.15	437.286	64.1431	86.9642	123.175	270.343	117.628	624.956	DPU_G0052278	585.665	1803.22	778.566	100.265	76.1246	114.959	233.444	131.38	416.138		DLA_01222
DDB_G0267996	56.2201	36.6644	82.3013	90.0781	54.476	36.45	22.4957	54.8957	65.1599	DDB_G0267996	41.12	43.7642	75.5161	111.21	62.6905	41.3936	26.1968	30.8227	116.448		DDB_G0267902	0.14	9.32333	12.0633	7.16667		151996	DPU_G0052280	789.361	81.8057	93.8693	30.0989	26.6992	44.1451	15.6513	20.2173	14.7627	DPU_G0052280	725.056	91.943	36.6276	21.7678	19.1484	53.5766	36.1089	15.5875	22.9067		DLA_01224
DDB_G0267998	0	6.66431	538.686	527.816	275.676	134.25	82.5651	0	35.5417	DDB_G0267998	0	13.0031	703.01	686.889	253.796	164.108	68.8741	5.36048	164.545		DDB_G0267904	6.83	1.45333	0.08	0.206667		33074	DPU_G0052282	27.3246	99.1002	101.709	81.7992	84.5109	77.629	113.76	53.3002	17.2232	DPU_G0052282	56.354	101.569	122.685	111.646	83.5573	94.2142	73.3748	48.9891	29.5878		DLA_01225
DDB_G0268000	0	4.1112	12.4229	12.4041	4.31908	11.2934	7.9231	0	2.96181	DDB_G0268000	3.47049	1.88742	9.22033	8.4748	6.62714	7.8479	9.09213	0	0		DDB_G0267906	6.945	6.32667	2.07333	21.9667		55071	DPU_G0052284	477.138	164.972	704.425	902.753	674.109	493.059	457.03	847.29	509.315	DPU_G0052284	406.069	161.644	686.587	766.747	508.577	450.341	321.696	829.475	570.758		DLA_01226
DDB_G0268002	0	0	10.1674	9.78944	1.98838	9.243	0	0	0	DDB_G0268002	0	1.15856	4.85118	11.7047	0	5.78073	1.28793	0	0		DDB_G0267908	19.115	24.0733	6.85667	2.19667		151998	DPU_G0052286	150.915	68.8064	92.0892	119.85	232.616	197.237	141.577	387.805	312.478	DPU_G0052286	118.243	71.5525	72.2434	79.4533	146.875	158.589	137.529	355.171	121.215		DLA_00129
DDB_G0268004	518.709	219.251	157.881	207.656	95.4688	66.9201	78.6306	311.076	281.372	DDB_G0268004	140.029	243.253	270.817	176.919	138.348	106.835	100.609	58.9653	124.042		DDB_G0267910	0.46	0.366667	0.326667	0.55		78683	DPU_G0052288	0	1.10929	2.31432	3.33936	86.3474	207.902	110.785	80.8693	494.552	DPU_G0052288	2.44437	0.359641	1.77383	1.1069	112.517	173.413	120.941	57.8963	1191.15		DLA_01227
DDB_G0268006	5.38075	53.2381	53.6239	36.3325	39.6172	40.6236	1033.33	30.4976	71.8239	DDB_G0268006	41.1962	62.4611	34.1141	27.4362	17.8789	60.9761	475.484	2.68024	27.8461		DDB_G0267912	0	0	0	0		33087	DPU_G0052290	232.458	158.643	55.7256	12.9951	3.17001	4.03182	3.71656	0	17.2232	DPU_G0052290	204.514	164.796	30.0275	4.3075	7.57831	5.53144	15.7198	2.22678	13.3622		DLA_01228
DDB_G0268008	1.81019	11.9402	8.01783	10.9363	6.272	12.7555	41.9133	8.13269	55.534	DDB_G0268008	23.9386	11.4202	4.78193	8.71729	7.21775	17.6644	35.5471	1.34012	12.6573		DDB_G0267914	3.48	0.446667	0.126667	0.626667		78685	DPU_G0052292	6.16608	0	0	5.42907	0	6.73762	0	0	14.7627	DPU_G0052292	0	0	0	3.59916	8.4428	4.62183	4.77629	1.11339	1.90889		DLA_01229
DDB_G0268010	0	1.78855	77.4649	146.857	108.512	239.106	413.627	67.0947	11.1068	DDB_G0268010	0	4.10556	15.472	61.7557	10.8116	45.0672	157.002	0	7.5944		DDB_G0267916	0.955	1.84667	0.503333	0.166667		152002	DPU_G0052294	98.9268	269.074	329.106	460.51	328.145	312.535	312.253	2001.52	2325.13	DPU_G0052294	75.805	267.175	395.875	427.675	378.474	292.64	163.367	1699.03	4821.86		DLA_01230
DDB_G0268012	10.3602	62.0094	181.003	185.728	343.008	259.565	143.196	203.317	307.288	DDB_G0268012	12.8193	102.834	138.665	151.956	169.826	194.224	86.5449	4.02036	154.42		DDB_G0267918	1.03	1.86667	0.18	0.106667		78687	DPU_G0052296	15.5868	13.6766	7.92596	0	4.46367	3.78479	1.74442	0	4.92091	DPU_G0052296	33.4855	33.5017	5.83193	0	2.37133	1.29813	1.34151	1.11339	2.86334		DLA_01231
DDB_G0268014	23.6629	48.3115	86.7173	83.6937	54.1706	21.5514	67.5274	201.284	111.808	DDB_G0268014	21.9598	69.382	103.587	79.1605	56.5356	36.5342	61.9565	52.2647	10.1259		DDB_G0267920	0	0	0	0		33096	DPU_G0052298	24.258	23.9457	19.4281	0	5.21017	3.31331	3.05423	1.83794	0	DPU_G0052298	25.4056	8.62598	13.6145	3.53987	4.15186	4.54569	2.3488	5.56695	0		DLA_01232
DDB_G0268016	9.85718	0	60.0327	42.037	128.075	124.033	120.83	134.189	47.389	DDB_G0268016	6.86079	42.2873	31.2473	55.8459	49.1293	37.2347	55.3051	1.34012	17.7203		DDB_G0267922	0	0	0	0		152008	DPU_G0052300	34.606	18.2189	23.2285	48.2437	40.1367	30.2509	29.6284	158.063	34.4464	DPU_G0052300	26.7642	16.7357	30.7518	42.7559	27.6405	38.0442	24.1254	109.112	41.0411		DLA_01233
DDB_G0268018	10.4733	100.335	50.5309	32.4349	35.6401	14.3081	15.6232	77.2606	34.8013	DDB_G0268018	59.3582	89.1056	55.3339	42.3831	50.2114	24.0198	5.03672	21.4419	2.53147		DDB_G0267924	20.945	73.6033	73.32	53.7567		152010	DPU_G0052302	0	0	0	0	0	0	0	1.83794	0	DPU_G0052302	0	0	0	0	0	0	13.9794	0	0		DLA_01234
DDB_G0268020	574.837	115.43	207.87	212.58	181.9	255.163	352.464	67.0947	426.501	DDB_G0268020	410.433	178.785	207.327	188.675	226.244	293.794	398.688	152.774	293.65		DDB_G0267926	0	0	0	0		152011	DPU_G0052304	0	28.9621	15.1059	0	0	36.0667	16.6233	0	0	DPU_G0052304	0	18.7795	9.26246	19.2664	79.0907	12.3704	12.7838	4.45356	0		DLA_01235
DDB_G0268022	2.24283	0	7.4506	6.37654	3.88552	4.51546	0	6.09952	0	DDB_G0268022	3.12211	0	2.36993	6.35339	1.49047	0	1.25837	4.02036	0		DDB_G0267928	81.695	4.53	1.08333	0.276667		78691	DPU_G0052306	0	0	0	11.1729	43.6078	41.5974	25.5632	1.83794	0	DPU_G0052306	0	0	0	14.8139	69.5001	38.0463	49.1472	2.22678	0		DLA_01237
DDB_G0268024	92.8867	255.74	350.436	334.779	298.34	262.306	217.944	221.616	216.953	DDB_G0268024	101.84	399.106	416.923	336.241	273.678	312.059	207.539	119.271	83.5384		DDB_G0267930	14.565	0.723333	3.59333	0.246667		78692	DPU_G0052308	1.37786	1.209	0	4.85268	16.5726	15.0557	48.5747	7.35176	19.6837	DPU_G0052308	0	2.35179	0	1.60852	9.43305	6.19671	24.5479	8.90712	7.63556		DLA_00131
DDB_G0268026	288.874	290.629	2549.31	4701.26	3619.92	5329.43	4675.27	7030.71	3032.16	DDB_G0268026	497.171	569.048	1903.61	4255.2	2755.07	7101.61	4340.71	148.753	1473.31		DDB_G0267932	0	0	0	0		33147	DPU_G0052310	8.21634	8.65128	7.52049	17.3623	33.8826	44.8896	26.4829	51.4623	4.92091	DPU_G0052310	16.9453	9.34936	11.0672	8.63263	36.0003	34.4883	15.2746	47.8758	10.4989		DLA_01238
DDB_G0268028	1.52338	5.0242	171.498	367.781	3382.04	18473.5	17179.3	2718.35	234.724	DDB_G0268028	0.706869	3.33172	160.971	434.125	2142.83	15164.9	18669	6472.78	167.077		DDB_G0267934	0	0.13	0.61	0.526667		87776	DPU_G0052312	37.419	38.0174	18.0263	5.20208	1.69198	0	1.9837	7.35176	2.46046	DPU_G0052312	39.3479	44.82	21.001	3.44867	1.3483	5.90478	12.2042	1.11339	0		DLA_01239
DDB_G0268030	13.9545	19.4018	7.72606	7.00125	5.33273	5.78414	5.21737	16.2654	124.396	DDB_G0268030	24.5672	10.7715	3.90317	11.3939	7.63697	5.94303	10.5927	16.0814	0		DDB_G0267936	0	0	0.58	0.476667		94502	DPU_G0052314	736.684	216.928	96.001	54.9687	17.1635	21.8296	5.03068	5.51382	4.92091	DPU_G0052314	741.961	265.689	109.32	34.9834	6.83859	14.9746	7.73749	20.041	7.63556		DLA_01240
DDB_G0268032	0	4.92193	34.7031	15.911	42.6592	18.0274	28.4566	34.5639	6.66408	DDB_G0268032	0	18.077	18.9233	30.4381	23.8021	39.4612	15.0717	4.02036	0		DDB_G0267938	1.07	0.153333	0.03	0.0133333		87778	DPU_G0052316	47.6782	157.095	20.4842	1.71345	5.0157	9.56894	6.86055	16.5415	19.6837	DPU_G0052316	53.3045	168.295	32.2198	2.83979	3.33075	2.91735	8.29082	6.68034	24.8156		DLA_01241
DDB_G0268034	784.305	4117.43	4059.26	3341.69	2286.52	1692.93	1574.11	2049.44	2504.95	DDB_G0268034	1775.95	4714.81	4077.13	3114.35	2676.08	2161.08	1836.75	1078.8	1230.29		DDB_G0267940	0.075	0.643333	1.55333	1.75333		97839	DPU_G0052318	35.1769	28.8745	23.8886	17.9839	25.3469	22.3185	916.657	14.7035	7.38137	DPU_G0052318	49.7308	34.8628	32.4797	27.8187	8.54546	23.8154	1027.52	16.7008	12.4078		DLA_01242
DDB_G0268036	24.7715	70.4844	103.266	258.923	388.755	327.101	195.818	203.317	45.1676	DDB_G0268036	40.5681	98.5477	113.939	244.362	324.395	282.552	182.314	726.345	387.315		DDB_G0267942	4.545	16.0467	23.64	17.92		152021	DPU_G0052320	0	0	0	0	0	0	0	0	0	DPU_G0052320	0	7.35881	0	0	0	0	0	0	0		DLA_01243
DDB_G0268038	215.91	970.701	285.47	137.429	78.1588	71.3666	99.4865	30.4976	137.724	DDB_G0268038	493.448	1772.81	214.525	160.664	79.2367	87.2389	84.9783	18.7617	17.7203		DDB_G0267944	0	1.42667	0	0		18650	DPU_G0052322	81.1306	106.782	0	0	0	0	0	0	0	DPU_G0052322	52.2885	69.2388	22.7668	47.3562	27.7717	0	0	0	0		DLA_11469
DDB_G0268040	8.41293	13.2125	51.9023	52.9626	46.8472	21.7769	16.3692	168.753	39.244	DDB_G0268040	23.4222	15.1645	53.3381	46.3017	23.9606	14.3763	12.1376	34.8431	5.06294		DDB_G0267946	1.085	1.97333	1.31333	0.216667		16622	DPU_G0052326	10.9455	9.60405	10.0185	0	0	11.96	11.0248	0	2.46046	DPU_G0052326	14.1086	43.5919	12.286	12.7778	7.49345	0	0	0	0		DLA_01244
DDB_G0268042	2627.37	2844.84	2062.42	1549.17	938.829	470.721	536.143	736.009	542.012	DDB_G0268042	1779.05	2279.08	2221.42	1293.21	1432.63	938.079	730.391	332.35	724		DDB_G0267948	16.975	27.03	7.94333	9.00333		152031	DPU_G0052328	0	0	0	0	0	0	0	0	0	DPU_G0052328	0	0	0	0	0	0	0	0	0		DLA_01245
DDB_G0268044	255.939	820.365	929.686	866.234	743.756	464.773	529.95	1272.77	2117.7	DDB_G0268044	246.654	874.41	948.9	876.132	690.466	502.987	480.324	364.512	197.454		DDB_G0267950	30.125	4.15333	2.15	4.27333		91991	DPU_G0052330	49.5149	483.906	390.702	828.335	1045.89	1244.4	1227.93	1589.82	285.413	DPU_G0052330	101.239	478.914	670.784	669.729	895.394	1392.42	1712.73	1613.3	442.863		DLA_01246
DDB_G0268046	0	83.4955	0	11.9961	0	0	7.6625	0	0	DDB_G0268046	0	140.552	26.7512	9.56207	11.2161	0	0	0	0		DDB_G0267952	11.905	1.17333	1.42333	0.28		55079	DPU_G0052332	38.201	73.695	106.137	253.813	287.694	298.114	262.796	1962.92	420.738	DPU_G0052332	31.7796	66.4365	112.673	197.045	254.853	261.766	191.186	1409.55	722.515		DLA_00132
DDB_G0268048	2.02242	24.4569	35.8314	24.437	26.2775	4.0717	12.8545	16.2654	11.8472	DDB_G0268048	0	46.9535	21.3703	19.4786	16.128	12.7326	3.40412	2.68024	7.5944		DDB_G0267954	1.68	0.496667	0.0633333	0		152034	DPU_G0052334	7.30129	0	73.5122	790.717	1041.27	446.771	389.774	227.904	214.06	DPU_G0052334	0	0	24.5866	332.419	459.87	350.255	277.126	143.627	460.997		DLA_01247
DDB_G0268050	0	0	0	0	4.32368	3.34976	0	0	0.740453	DDB_G0268050	0	0.839747	1.75812	1.88529	0	3.1425	0	0	0		DDB_G0267956	55.08	2.98	3.62	0.943333		78704	DPU_G0052336	192.316	321.499	399.61	426.133	537.957	460.122	375.487	1247.96	819.332	DPU_G0052336	222.635	239.579	343.244	468.175	443.037	462.517	437.024	925.227	234.794		DLA_01248
DDB_G0268052	247.69	718.969	1027.13	488.418	389.735	433.248	611.984	331.407	2034.76	DDB_G0268052	349.855	359.663	1007.05	617.962	453.335	341.347	780.782	143.393	1645.45		DDB_G0267958	16.7	0.313333	0.08	0.00666667		152036	DPU_G0052338	138.589	103.364	110.361	172.054	134.544	72.6887	65.609	130.494	44.2882	DPU_G0052338	187.572	141.141	121.339	135.903	101.522	69.5998	74.0727	123.586	48.6767		DLA_01249
DDB_G0268054	22.7452	7.14429	7.19605	18.4761	0	3.27089	8.85116	0	0	DDB_G0268054	9.04634	4.91984	10.3003	11.0454	0	0	1.82307	0	0		DDB_G0267960	2.25	0.08	0.0266667	0.0633333		87783	DPU_G0052340	70.0948	15.3761	20.414	124.836	150.551	139.258	80.2307	148.873	100.879	DPU_G0052340	98.5657	16.3147	33.9754	48.3536	143.964	121.798	67.8699	141.4	142.212		DLA_01250
DDB_G0268056	11.4042	23.2834	119.967	151.693	99.4895	47.5597	46.5977	170.787	74.0453	DDB_G0268056	26.0805	45.2238	112.758	190.601	99.6049	58.4636	62.1567	16.0814	25.3147		DDB_G0267962	1.335	0.94	0.343333	1.18		87784	DPU_G0052342	173.693	64.579	454.044	697.268	121.403	24.1262	60.7886	34.9208	88.5765	DPU_G0052342	290.298	43.5489	385.802	455.375	76.5882	22.0666	42.1875	13.3607	95.4445		DLA_01251
DDB_G0268058	0	0	0	0	1.18699	6.89715	4.97706	0	0	DDB_G0268058	0	0	0	0	0	9.48991	5.3819	0	0		DDB_G0267964	0	1.45333	0.256667	0		152039	DPU_G0052344	127.54	47.2507	272.39	162.205	172.882	334.468	176.996	395.157	398.594	DPU_G0052344	127.865	37.0882	176.565	143.928	254.187	242.183	125.138	307.296	111.67		DLA_01252
DDB_G0268060	631.58	184.906	301.106	333.838	248.978	206.395	213.898	390.369	440.57	DDB_G0268060	348.84	243.169	299.113	358.646	264.456	212.086	181.122	375.233	230.364		DDB_G0267966	92.21	38.4367	31.6633	56.4833		97844	DPU_G0052346	234.787	68.6709	250.719	124.216	237.984	299.308	205.372	955.728	1828.12	DPU_G0052346	274.101	66.7909	65.8856	99.1779	188.939	239.28	201.809	833.929	679.565		DLA_01253
DDB_G0268062	29.1088	12.9733	36.5885	43.6159	14.3108	7.91948	11.4296	10.1659	5.92362	DDB_G0268062	14.237	13.1031	37.4088	48.1376	13.0704	16.8401	6.62104	0	2.53147		DDB_G0267968	0.09	0.0166667	0.0266667	0		78710	DPU_G0052348	38.3844	59.2772	44.971	64.8892	85.7403	77.1738	77.3254	132.332	49.2091	DPU_G0052348	31.6655	70.7576	56.0112	82.4508	64.1198	97.8225	55.8977	132.493	41.9956		DLA_01255
DDB_G0268064	145.312	9.62347	7.75455	12.4438	37.9128	72.2574	61.9978	6.09952	33.3204	DDB_G0268064	131.604	25.6248	12.9497	24.7972	37.2307	84.871	85.4587	8.04072	65.8182		DDB_G0267970	0	0	0	0		152042	DPU_G0052350	34.2457	108.126	113.563	139.64	117.444	88.0288	64.7468	540.354	310.018	DPU_G0052350	33.6496	91.8305	111.381	151.231	98.585	69.2224	32.3976	443.129	243.384		DLA_01256
DDB_G0268066	7.22294	10.5874	25.0607	12.3212	25.4434	13.0876	10.0563	140.289	17.0304	DDB_G0268066	6.03276	15.3109	22.8968	24.8258	14.08	16.0673	7.29456	285.445	50.6294		DDB_G0267972	0	0	0	0		152043	DPU_G0052352	856.874	514.472	366.983	215.559	55.6314	31.9854	41.9928	31.245	36.9069	DPU_G0052352	896.411	525.873	432.122	249.562	53.4405	25.9304	38.4777	64.5766	26.7245		DLA_01257
DDB_G0268068	71.0911	351.694	658.767	691.454	1045.23	679.851	400.896	815.303	277.67	DDB_G0268068	190.111	583.524	761.082	757.838	905.087	690.198	434.555	91.1281	81.007		DDB_G0267974	7.135	0.0166667	0.0266667	0.02		152044	DPU_G0052354	0	3.62402	200.361	847.312	539.35	485.15	3253.23	398.833	86.116	DPU_G0052354	0	2.34987	358.134	405.016	335.071	572.727	4325.42	355.171	81.1278		DLA_00133
DDB_G0268070	7.35682	32.351	94.1355	58.1	55.9367	46.0797	52.6979	180.952	108.106	DDB_G0268070	26.1714	35.0675	86.3747	62.057	29.3338	46.831	33.0212	21.4419	53.1608		DDB_G0267976	7.71	3.30333	2.28	1.34667		152045	DPU_G0052356	0	1.4677	35.9794	22.0915	7.1853	10.9665	43.8055	38.5967	34.4464	DPU_G0052356	0	1.42752	65.7148	21.9681	5.15321	15.0454	47.2925	23.3812	29.5878		DLA_01258
DDB_G0268072	1.09218	11.4066	97.9607	58.9978	208.605	39.5796	28.7594	134.189	19.2518	DDB_G0268072	0	29.4908	55.9725	81.9876	68.5887	23.7223	11.6429	18.7617	20.2517		DDB_G0267978	43.535	60.65	13.3867	21.3767		78715	DPU_G0052358	2.05048	2.69878	2.81524	5.41619	7.04649	2.24054	2.06535	12.8656	2.46046	DPU_G0052358	3.30383	1.16662	4.60323	7.18124	6.31708	4.61086	0.794158	10.0205	3.81778		DLA_01259
DDB_G0268074	60.154	7.70013	11.862	7.32116	25.696	29.4472	17.5832	8.13269	32.5799	DDB_G0268074	55.0597	8.94167	5.22435	3.73482	9.58311	16.6011	16.4128	25.4623	162.014		DDB_G0267980	7.205	5.33333	0.283333	0.606667		152047	DPU_G0052360	0	0.620684	7.12213	262.832	977.221	828.594	760.241	1593.49	1225.31	DPU_G0052360	0	2.41476	2.77904	106.115	945.316	851.531	639.991	1526.46	3099.08		DLA_01260
DDB_G0268076	4.31647	1.18633	523.378	545.338	574.864	350.869	511.477	193.151	19.9922	DDB_G0268076	4.50652	3.81246	570.134	462.81	443.183	286.698	497.683	9.38084	0		DDB_G0267982	64.92	6.79667	4.40333	12.5533		152048	DPU_G0052362	787.618	377.358	352.446	427.094	388.813	150.267	203.999	220.553	329.701	DPU_G0052362	725.168	301.588	370.472	582.331	166.044	133.066	195.617	178.142	182.299		DLA_01261
DDB_G0268078	106.779	103.578	51.2947	59.7117	139.42	278.205	207.457	514.393	127.358	DDB_G0268078	88.5287	118.087	48.1188	59.1613	61.5682	81.5597	163.871	17.4216	10.1259		DDB_G0267984	24.2	42.74	1.69	0.163333		94509	DPU_G0052364	898.774	631.648	409.378	386.298	395.229	204.794	244.557	189.308	91.0369	DPU_G0052364	1120.08	744.012	492.473	348.087	192.469	159.641	171.574	134.72	138.395		DLA_01262
DDB_G0268080	31.1625	71.1029	165.373	170.09	158.394	45.5745	40.575	136.223	165.861	DDB_G0268080	40.1056	111.282	238.576	187.544	193.415	62.5587	48.164	225.14	65.8182		DDB_G0267986	0	10.92	0.266667	0		152050	DPU_G0052366	60.1054	58.2907	66.5971	96.558	105.994	77.1988	53.1063	174.604	46.7487	DPU_G0052366	56.4076	41.3962	56.8142	126.178	60.6409	83.7817	46.558	151.421	48.6767		DLA_01263
DDB_G0268082	0	5.58245	0	3.60924	0	0	0	0	0.740453	DDB_G0268082	0	2.56287	5.3657	0	10.1236	0	0	8.04072	0		DDB_G0267988	0.72	4.54333	0.3	0.0433333		78719	DPU_G0052368	0	0	0	0	0	0	0	0	0	DPU_G0052368	0	0	0	0	0	0	0	0	0		DLA_01264
DDB_G0268084	7.26318	7.41445	49.4049	82.2302	95.7194	94.526	96.5695	58.962	82.1903	DDB_G0268084	5.7775	8.64074	32.3437	55.8458	40.3377	45.7268	59.3801	88.4479	17.7203		DDB_G0267990	9.975	28.3133	1258.76	263.087		33196	DPU_G0052370	429.087	28.6858	48.6259	71.962	133.413	142.891	90.5558	97.4108	24.6046	DPU_G0052370	389.798	67.4261	50.4575	73.9452	75.5384	113.335	98.1294	80.1641	15.2711		DLA_01265
DDB_G0268086	0	0	33.0926	21.2416	0	0	0	12.199	0	DDB_G0268086	0	0	0	4.23289	4.96507	4.70374	0	0	0		DDB_G0267992	48	142.883	49.6933	7.55667		33197	DPU_G0052372	130.65	96.3626	261.701	313.426	748.298	546.212	328.039	742.527	228.823	DPU_G0052372	120.814	95.879	185.971	268.571	514.634	520.872	375.475	845.063	182.299		DLA_01266
DDB_G0268088	46.8246	12.5159	67.0997	68.1291	70.6218	42.1447	48.686	203.317	181.411	DDB_G0268088	30.9293	8.98968	62.6723	84.163	68.824	56.4154	44.6102	738.406	70.8811		DDB_G0267994	55.69	71.52	323.887	44.1533		97847	DPU_G0052374	0	0	197.956	421.833	541.586	401.637	303.805	161.739	1466.43	DPU_G0052374	0	2.75893	117.026	280.783	245.003	197.729	160.014	134.72	873.317		DLA_01267
DDB_G0268090	86.7783	453.973	574.891	220.131	127.008	57.2323	59.7755	16.2654	48.8699	DDB_G0268090	116.633	752.109	355.717	212.763	131.245	83.8335	50.3671	46.9042	45.5664		DDB_G0267996	22.23	3.79	18.18	0.716667		47601	DPU_G0052376	2039.64	1689.89	3649.02	5532.1	1692.43	167.353	317.771	2075.03	2418.63	DPU_G0052376	2256.12	1643.1	4184.63	6509.46	1202.36	195.916	255.742	2601.99	3078.09		DLA_00134
DDB_G0268092	19.8814	65.57	137.594	120.114	68.8857	32.5218	40.6178	34.5639	7.40453	DDB_G0268092	110.703	45.1542	139.178	74.6227	69.3638	46.9377	39.0416	2.68024	0		DDB_G0267998	0	1.35333	1.22333	0.706667		78724	DPU_G0052378	136.41	150.122	99.4624	122.141	135.07	121.264	323.702	527.489	145.167	DPU_G0052378	174.341	127.596	131.057	93.1182	106.051	149.038	288.337	396.367	234.794		DLA_11470
DDB_G0268094	2.04	43.7323	39.5313	46.399	44.1766	13.3481	8.33548	44.7298	19.9922	DDB_G0268094	0	73.1017	14.0114	45.6527	30.5028	14.7697	10.8734	4.02036	2.53147		DDB_G0268000	0.85	0.3	1.47333	0.24		78725	DPU_G0052380	36.1323	338.555	233.868	355.631	3721.74	4337.32	1887.3	8074.07	1436.91	DPU_G0052380	57.3863	248.892	273.04	109.219	3108	3029.46	2277.05	8826.95	1213.1		DLA_01268
DDB_G0268096	3.28573	1.20406	3.63835	4.67079	4.74355	0	2.98346	0	3.70226	DDB_G0268096	1.52462	3.31666	8.10118	2.48204	2.18353	2.0686	0.614503	5.36048	2.53147		DDB_G0268004	23.94	23.0767	2.98	1.75667		97850	DPU_G0052382	2.35448	10.3296	112.064	277.789	1546.42	2217.68	1229.65	4058.17	1021.09	DPU_G0052382	0.758727	10.0468	120.249	163.543	1263.74	1431.27	1011.29	3257.78	233.839		DLA_01269
DDB_G0268098	67.7457	37.9278	52.7891	58.8519	90.1962	39.1493	35.8828	170.787	520.538	DDB_G0268098	115.261	42.7396	62.3053	51.8859	107.965	56.4727	57.0146	104.529	2.53147		DDB_G0268006	6.465	208.76	10.94	7.78333		78727	DPU_G0052384	23.897	72.2242	46.1766	37.4057	34.2175	11.6053	10.6979	124.98	7.38137	DPU_G0052384	32.5144	39.2778	32.7846	40.2964	14.5425	11.9415	4.1135	71.2569	3.81778		DLA_01270
DDB_G0268100	20.3411	27.9525	33.786	29.518	20.5562	13.6508	27.7046	14.2322	122.915	DDB_G0268100	2.35963	35.0764	38.5097	39.3745	41.6793	37.3512	24.7274	16.0814	86.0699		DDB_G0268008	12.39	6.58	154.787	18.79		91998	DPU_G0052386	148.058	63.4459	37.8192	90.9499	270.671	190	95.3749	316.126	100.879	DPU_G0052386	157.559	48.9753	34.7843	57.2797	199.19	183.243	130.69	394.14	61.0845		DLA_01272
DDB_G0268102	142.579	278.989	250.638	182.659	208.692	206.458	264.534	2643.13	1805.22	DDB_G0268102	90.4663	229.6	244.918	234.775	189.994	192.128	254.268	277.405	235.426		DDB_G0268010	0	37.1733	5.50333	16.8933		91999	DPU_G0052388	9180	1944.22	4245.61	2741.91	531.035	254.708	208.41	68.0038	189.455	DPU_G0052388	12467.7	3010.09	5418.22	5019	363.997	294.477	432.131	112.452	74.4467		DLA_01273
DDB_G0268104	2203.42	1204.67	584.456	443.463	290.694	478.978	298.283	150.455	785.621	DDB_G0268104	1958.56	1247.66	533.582	359.285	349.71	505.385	332.38	360.492	1868.22		DDB_G0268012	0.365	0.296667	0.946667	0.373333		78730	DPU_G0052390	1.37746	50.3604	36.9836	12.9368	0	1.50514	3.23738	5.51382	12.3023	DPU_G0052390	2.07147	74.4521	18.8117	15.2766	0.314345	2.7533	2.13398	3.34017	0.954445		DLA_01274
DDB_G0268106	0	0	0	0	7.85616	97.3849	71.372	2.03317	0.740453	DDB_G0268106	0	0	0	0	0	24.7431	32.228	0	0		DDB_G0268014	5.535	5.13667	1.46333	3.34667		152065	DPU_G0052392	23.392	109.468	42.8218	0	0	0	0	0	0	DPU_G0052392	5.02536	146.397	26.2569	0	0	0	0	0	0		DLA_01275
DDB_G0268108	3.47043	0	1.92143	0	1.50305	36.6814	31.5116	0	0	DDB_G0268108	2.41548	1.75154	0	1.96617	1.15313	14.2017	17.5242	4.02036	2.53147		DDB_G0268016	0	2.82	0.186667	0.45		152066	DPU_G0052394	10.3775	50.0812	9.49858	4.56855	8.91555	0	10.4527	5.51382	0	DPU_G0052394	6.68825	26.5691	5.82423	0	0	31.114	8.03845	1.11339	0		DLA_01276
DDB_G0268110	138.708	45.8349	35.5131	51.8591	48.6156	24.2131	28.3928	130.123	94.0375	DDB_G0268110	43.5283	46.941	17.7915	43.1537	47.4212	46.9443	25.1916	10.721	35.4405		DDB_G0268018	8.12	0.676667	0.103333	0		152067	DPU_G0052396	0	1.4788	0	0	1.44793	0	5.0927	0	0	DPU_G0052396	1.0862	1.91775	0	0	1.15382	3.7898	9.13837	0	0		DLA_01277
DDB_G0268112	0	0	2.16121	5.54897	21.9781	11.7883	23.0386	152.488	26.6563	DDB_G0268112	0	2.95518	6.18707	9.95189	12.9703	6.14382	2.19012	10.721	7.5944		DDB_G0268020	153.695	9.81667	269.617	59.0733		152068	DPU_G0052398	0	0	0	5.2928	1.29112	4.92637	13.6235	1.83794	0	DPU_G0052398	0	0	0	0.877205	3.08658	7.88519	1.1641	1.11339	0		DLA_00136
DDB_G0268114	120.668	9.25511	9.32217	7.97832	21.877	8.47459	7.6442	14.2322	17.7709	DDB_G0268114	15.6255	12.7469	14.8263	28.6177	11.1893	10.6003	4.72343	5.36048	7.5944		DDB_G0268022	4.385	0	0	0		152069	DPU_G0052400	40.5976	23.7481	89.8017	199.577	170.517	152.798	122.676	209.525	120.562	DPU_G0052400	61.0518	16.6819	120.254	117.168	135.881	127.638	77.7444	227.131	132.668		DLA_01278
DDB_G0268116	9.88485	35.0157	47.4313	39.0324	28.5411	11.0561	19.9455	24.3981	17.0304	DDB_G0268116	15.289	76.4971	47.5828	54.7581	30.6552	11.7549	13.557	0	22.7832		DDB_G0268024	26.95	61.84	7.23667	13.3867		47614	DPU_G0052402	35286.7	7270.9	3545.57	907.966	598.129	583.424	342.718	119.466	745.519	DPU_G0052402	37481.9	9304.03	5270.55	1921.89	283.114	667.023	944.765	125.813	67.7656		DLA_11471
DDB_G0268118	142.353	339.355	235.597	134.544	65.8521	30.3031	17.1416	77.2606	48.1294	DDB_G0268118	72.4457	336.055	229.134	112.736	90.1923	44.0074	30.3445	411.417	126.573		DDB_G0268026	15.58	78.75	475.933	314.783		87798	DPU_G0052404	31.9815	24.0532	18.8183	30.1703	29.4388	22.4652	11.5048	152.549	56.5905	DPU_G0052404	27.9734	109.175	26.9239	8.00045	20.3312	13.6983	12.3866	198.183	54.4034		DLA_01279
DDB_G0268120	0	0	50.1501	32.1905	27.4612	41.0313	4.11231	0	3.70226	DDB_G0268120	0	2.2858	23.9281	23.093	9.02915	19.9591	2.54104	0	2.53147		DDB_G0268028	7.425	330.277	141.163	39.3267		20344	DPU_G0052406	86.803	50.1085	56.4524	92.5179	121.674	87.3608	71.3264	119.466	49.2091	DPU_G0052406	89.8053	66.2819	73.0757	68.0007	109.47	82.1859	76.0853	124.7	62.0389		DLA_01280
DDB_G0268122	53.5747	9.29961	121.771	90.1876	46.4068	70.9611	61.4476	0	5.92362	DDB_G0268122	247.285	45.5402	86.4059	73.4857	29.9815	56.8068	61.6998	0	2.53147		DDB_G0268030	2.03	1.19	0.226667	0.993333		152073	DPU_G0052408	207.575	109.578	19.3085	16.3448	19.5732	14.7522	4.2496	44.1105	49.2091	DPU_G0052408	244.723	131.062	34.5709	18.2236	19.6412	11.3846	11.1114	44.5356	20.0434		DLA_01281
DDB_G0268124	3.57623	0	0	0	9.29326	7.19995	0	0	0	DDB_G0268124	0	0	0	4.05222	0	4.50297	4.01299	0	0		DDB_G0268032	0	0	0.63	0.116667		55106	DPU_G0052410	89.8117	17.6429	38.0353	49.5706	72.553	54.1947	10.8015	123.142	59.051	DPU_G0052410	126.998	15.2532	20.3127	33.6448	57.8157	38.1809	18.6901	101.318	36.2689		DLA_01282
DDB_G0268126	6.47272	30.0445	73.2663	66.9643	41.1159	18.8231	22.2029	46.763	46.6485	DDB_G0268126	12.0137	32.6682	35.7175	58.2665	40.6247	22.6391	26.6318	4.02036	2.53147		DDB_G0268034	389.5	403.42	82.6667	172.52		78738	DPU_G0052412	1.88801	1.65663	3.45623	0	0	2.06301	3.8034	1.83794	7.38137	DPU_G0052412	0	0	0	0	1.29257	0	2.92493	2.22678	0		DLA_01283
DDB_G0268128	0	0	0	0	0	0	0	0	0	DDB_G0268128	0	0	0	0	0	0	0	0	0		DDB_G0268036	22.69	1.12	0.71	0.413333		78739	DPU_G0052414	5.76507	5.05853	3.16609	1.0152	5.9435	2.51977	2.32275	1.83794	17.2232	DPU_G0052414	10.4036	5.90405	3.23557	2.01905	2.36812	5.1855	6.25192	1.11339	4.77223		DLA_01284
DDB_G0268130	25.2336	8.7185	20.7567	16.398	9.36752	9.43473	16.3659	6.09952	30.3586	DDB_G0268130	35.1262	15.6465	14.4745	16.3384	8.62404	12.2552	14.1577	22.782	7.5944		DDB_G0268038	161.61	0.903333	1.41667	0.22		78740	DPU_G0052416	14.682	40.0794	10.4522	3.23178	9.46027	7.57581	11.9129	45.9485	44.2882	DPU_G0052416	12.3538	48.0316	7.55342	2.61859	6.14262	8.55946	6.0023	18.9276	8.59001		DLA_01285
DDB_G0268132	66.6328	92.9182	134.197	144.306	114.274	85.5322	92.1754	382.237	177.709	DDB_G0268132	32.9935	100.438	126.641	142.136	140.866	103.608	93.3377	64.3257	40.5035		DDB_G0268040	10.93	1.25	1.38667	1.15333		152078	DPU_G0052418	27.5585	12.0905	71.4694	549.996	726.07	286.072	360.857	582.627	71.3533	DPU_G0052418	32.5625	18.2926	100.535	206.437	352.184	323.621	291.742	398.593	57.2667		DLA_01286
DDB_G0268134	57.4255	216.021	119.642	68.8653	70.2523	83.0117	83.0326	1067.42	814.498	DDB_G0268134	123.128	113.872	116.758	109.476	82.8351	61.3408	105.973	578.932	113.916		DDB_G0268042	665.25	100.563	9.44	8.89667		78742	DPU_G0052420	11.0523	28.0159	53.9534	244.363	225.777	167.733	160.802	139.683	81.1951	DPU_G0052420	12.6634	20.262	156.453	283.855	185.802	160.164	133.174	150.308	74.4467		DLA_00137
DDB_G0268136	0	0	28.0336	38.5591	80.408	12.1356	5.47323	2.03317	17.7709	DDB_G0268136	0	0	6.36935	31.4183	60.0862	8.34879	7.44032	2.68024	172.14		DDB_G0268044	119.3	90.3267	26.64	89.9533		78743	DPU_G0052422	66.0017	47.9279	45.8297	18.035	46.9272	82.0669	41.2636	90.059	12.3023	DPU_G0052422	115.879	72.5134	28.1013	9.29923	65.4416	85.2967	107.539	100.205	12.4078		DLA_01287
DDB_G0268138	74.9953	19.0261	10.6466	13.6678	9.99407	21.293	5.23815	0	5.92362	DDB_G0268138	91.0122	9.70527	6.09578	14.1629	10.2232	10.8957	5.39451	5.36048	5.06294		DDB_G0268046	0	0	0	0		97855	DPU_G0052424	58.198	83.5619	82.325	98.6723	118.594	93.5491	63.949	422.726	68.8928	DPU_G0052424	62.6174	68.6862	95.8292	79.732	93.1873	72.8247	38.3743	320.656	53.4489		DLA_01288
DDB_G0268140	268.404	46.0354	323.465	193.283	95.7068	62.4678	73.7547	97.5923	439.089	DDB_G0268140	191.73	84.7929	215.376	151.492	71.7492	78.4545	75.0128	5.36048	68.3496		DDB_G0268048	2.37	0.11	0.0633333	0.0933333		78745	DPU_G0052426	5.99265	4.20659	18.6494	80.2009	491.162	883.996	1082.88	770.097	145.167	DPU_G0052426	8.49695	0.681903	3.3633	27.9835	405.344	1039.41	1387.94	776.033	102.126		DLA_01290
DDB_G0268142	20.7816	41.885	60.0866	61.5455	45.003	37.1904	54.5127	8.13269	42.9463	DDB_G0268142	54.6433	43.1198	32.9389	58.2151	40.664	47.2459	64.7768	2.68024	2.53147		DDB_G0268050	0	0	0	0		152083	DPU_G0052428	39.7678	4.68727	38.5729	3.65823	0.509933	11.6742	14.9463	16.5415	103.339	DPU_G0052428	49.3478	7.42938	10.6599	4.50393	2.03177	15.5715	23.4481	16.7008	5.72667		DLA_01291
DDB_G0268144	233.476	1553.08	105.072	63.4506	36.7707	30.7923	35.1439	58.962	482.035	DDB_G0268144	180.753	2149.74	85.0942	101.86	45.6342	39.3021	29.4214	4.02036	12.6573		DDB_G0268052	11.57	3.90333	2.75333	1.25		78747	DPU_G0052430	1.11384	0	1.01951	0.490356	0	0.608544	0.56096	0	120.562	DPU_G0052430	0.358935	1.26744	0.625132	0	0.762557	0.834891	0.862791	2.22678	0.954445		DLA_01292
DDB_G0268146	0	17.1179	4.31047	9.22272	1.12397	5.22475	4.71279	2.03317	21.4731	DDB_G0268146	1.80627	9.82337	5.48441	4.41083	6.03609	3.26765	5.09614	0	5.06294		DDB_G0268054	0	0	0	0		33217	DPU_G0052432	6.59853	2.41244	5.03308	6.29399	2.83448	1.20169	0.553864	22.0553	388.752	DPU_G0052432	5.67031	5.00564	3.08612	2.88869	3.76455	0.82433	4.25939	13.3607	7.63556		DLA_01293
DDB_G0268148	0	6.77282	9.55065	2.62731	4.26918	4.96131	6.71276	8.13269	158.457	DDB_G0268148	5.14559	6.84059	3.90591	3.49036	4.91293	4.65433	2.76525	1.34012	30.3776		DDB_G0268056	26.685	0.976667	1.01	0.536667		97856	DPU_G0052434	237.095	111.767	205.747	524.952	594.989	313.458	302.964	2177.96	3949.03	DPU_G0052434	216.275	104.749	221.677	388.312	342.225	273.996	166.658	1667.86	2101.69		DLA_01294
DDB_G0268150	0	0	0	0	0	0	3.42473	0	0	DDB_G0268150	0	0	0	0	0	0	0	0	0		DDB_G0268058	0	0.03	0	0		33173	DPU_G0052436	156.291	144.355	154.349	133.989	229.679	112.354	120.14	108.438	41.8278	DPU_G0052436	174.951	156.783	163.892	163.25	123.894	92.4863	60.5321	80.1641	37.2234		DLA_01295
DDB_G0268152	1.43341	1.05055	1.58724	1.01882	1.24163	1.9239	0	0	0	DDB_G0268152	1.33024	0	1.51464	1.35349	0.317523	0.60162	0	4.02036	0		DDB_G0268060	17.66	9.37667	15.9467	35.1633		33223	DPU_G0052438	0	0	0	0	0	0	0	0	0	DPU_G0052438	0	0	0	0	0	0	0	0	0		DLA_01296
DDB_G0268154	64.1765	548.743	607.991	366.184	504.944	622.698	683.083	1687.53	1339.48	DDB_G0268154	310.195	646.006	821.295	375.712	399.236	769.913	613.122	632.536	921.454		DDB_G0268062	1.765	0.656667	0.346667	0.113333		78751	DPU_G0052440	4.78157	69.2269	126.922	77.8859	182.805	193.317	228.771	237.094	22.1441	DPU_G0052440	16.9494	65.2912	142.231	54.4248	166.951	213.252	196.303	258.306	40.0867		DLA_01298
DDB_G0268156	6.4673	29.3281	35.8068	22.9838	37.8137	21.9721	20.5532	20.3317	40.7249	DDB_G0268156	5.62671	56.7135	41.0028	28.8544	24.7126	24.9387	20.4107	14.7413	10.1259		DDB_G0268064	305.235	0.796667	463.103	2.39333		152090	DPU_G0052442	405.595	168.74	332.84	372.509	432.568	252.16	422.623	169.09	73.8137	DPU_G0052442	356.052	129.307	300.243	297.975	203.471	380.021	406.263	203.75	88.7634		DLA_00139
DDB_G0268158	6.76613	13.5243	233.622	360.686	297.839	40.2472	34.6279	89.4596	18.5113	DDB_G0268158	5.13748	5.27758	196.288	366.608	296.355	36.0143	23.4676	1303.94	7.5944		DDB_G0268066	2.28	0.03	0.06	0.02		33247	DPU_G0052444	1.60159	14.0531	112.878	321.516	178.875	71.7516	67.7543	130.494	63.9719	DPU_G0052444	2.06444	7.28977	159.999	272.977	97.5861	87.6352	42.1804	101.318	108.807		DLA_01299
DDB_G0268160	0.724522	3.98253	25.6729	45.8321	17.5724	13.128	13.1574	34.5639	98.4802	DDB_G0268160	1.00856	2.19403	18.3739	50.0784	16.3703	15.0525	12.6016	6.7006	0		DDB_G0268068	74.63	70.7333	46.09	60.64		55110	DPU_G0052446	39.1717	368.916	449.714	506.506	199.998	312.663	592.587	1463	917.751	DPU_G0052446	37.9893	355.738	450.371	592.304	589.732	369.675	341.283	1255.9	1089.02		DLA_01300
DDB_G0268162	56.1657	590.148	887.45	881.328	301.263	302.264	338.356	260.246	650.858	DDB_G0268162	151.859	431.749	890.228	769.815	610.117	479.403	437.54	73.7066	50.6294		DDB_G0268070	2.13	0.126667	2.13	6.83		152093	DPU_G0052448	33.707	170.062	192.827	185.488	50.6775	101.286	271.611	11.0276	7.38137	DPU_G0052448	32.5861	115.065	231.741	221.342	126.92	107.378	91.3838	10.0205	4.77223		DLA_01301
DDB_G0268164	15.5193	79.6191	103.825	101.574	109.224	92.4325	116.256	79.2938	105.885	DDB_G0268164	20.7034	117.164	112.059	144.71	130.636	126.203	95.418	33.503	106.322		DDB_G0268072	0	0	0.0233333	0.0266667		22139	DPU_G0052450	46.7554	26.107	31.1241	7.48489	3.65171	4.64447	0	0	0	DPU_G0052450	54.7886	43.5296	19.0843	7.44307	0	3.18599	3.29246	0	0		DLA_01302
DDB_G0268166	0	4.76726	12.0045	1.5411	9.39061	15.2783	100.406	2.03317	3.70226	DDB_G0268166	3.01823	3.28293	6.87325	3.6852	10.0862	10.9203	74.2069	37.5233	5.06294		DDB_G0268074	1.495	1.53667	3.86667	0.63		16980	DPU_G0052452	5.72364	0.83703	0	2.51976	4.09777	2.08472	0.960855	12.8656	2.46046	DPU_G0052452	7.37774	2.17097	2.67693	0	1.95925	2.86013	3.69464	10.0205	0		DLA_01303
DDB_G0268168	52.0207	267.115	278.885	218.241	106.058	58.1137	51.2673	87.4265	140.686	DDB_G0268168	67.9994	226.691	208.479	199.478	101.181	76.6846	54.1027	187.617	53.1608		DDB_G0268076	0.25	2.64333	7.42	78.71		78756	DPU_G0052454	9.92259	17.4131	0	17.4732	8.52476	10.8423	19.9891	0	0	DPU_G0052454	6.39508	16.9364	5.56893	0	0	0	38.4305	0	0		DLA_01304
DDB_G0268170	0	0	0	0	203.213	122.802	55.3846	12.199	45.9081	DDB_G0268170	6.53145	4.73617	4.9579	0	190.202	112.25	142.156	6.7006	1017.65		DDB_G0268078	4.665	8.78	2.88333	16.88		78757	DPU_G0052456	7.75356	40.82	28.3876	102.402	39.9677	76.2502	78.0978	3.67588	39.3673	DPU_G0052456	9.9943	44.1138	26.1096	72.4125	58.3904	11.6235	24.0238	3.34017	0.954445		DLA_01305
DDB_G0268172	28.6099	0	0	6.77835	156.954	86.3997	8.6593	2.03317	3.70226	DDB_G0268172	0	0	0	5.40299	278.853	156.104	101.663	1.34012	329.091		DDB_G0268080	29.955	1.58667	1.38	1.06333		152098	DPU_G0052458	9.89456	137.175	222.792	362.415	226.118	183.799	167.434	123.142	24.6046	DPU_G0052458	16.5802	76.5612	241.009	258.742	155.802	167.614	131.828	73.4837	50.5856		DLA_01306
DDB_G0268174	0	0	0	15.1587	304.818	300.564	154.922	0	20.7327	DDB_G0268174	0	0	0	60.4148	1041.71	563.934	185.472	0	574.643		DDB_G0268082	0.21	0.183333	0	0		152099	DPU_G0052460	0	0.606785	2.53187	6.69767	2.37646	3.77817	991.886	7.35176	0	DPU_G0052460	0	1.57379	1.55246	5.65112	1.89375	13.477	1442.02	12.2473	6.68112		DLA_01307
DDB_G0268176	16.9878	1.86756	4.70272	1.20744	3.67873	0.855029	1.5425	10.1659	24.4349	DDB_G0268176	13.0062	0	2.69257	3.36855	0	0.53475	1.42968	0	0		DDB_G0268084	6.82	12.21	7.76667	14.8467		87803	DPU_G0052462	63.6375	7.44513	0	0	3.64484	4.63574	38.4593	1.83794	0	DPU_G0052462	51.9513	0	9.52421	2.47636	2.90449	3.18	59.1529	3.34017	0		DLA_01308
DDB_G0268178	0	0	1.52273	0.977414	0	0	1.24864	0	0.740453	DDB_G0268178	0	0	2.90616	0.779092	0	0	0	0	0		DDB_G0268086	0	0	0	0.503333		152102	DPU_G0052464	365.654	802.637	789.459	884.557	671.076	280.081	243.497	634.089	233.743	DPU_G0052464	397.73	776.17	742.469	729.644	502.329	315.965	202.313	596.777	209.978		DLA_00140
DDB_G0268180	6.16397	6.77638	11.6033	14.4578	8.54284	4.96392	13.4326	0	48.1294	DDB_G0268180	3.43219	6.84418	3.90797	11.5243	8.19251	8.9255	8.99179	4.02036	0		DDB_G0268088	3.655	10.1267	0.87	3.38333		78762	DPU_G0052466	37.5095	117.388	191.119	50.6401	13.9643	4.09863	6.29691	0	0	DPU_G0052466	60.4369	86.0753	216.131	99.9845	5.99191	2.81155	2.90551	6.68034	1.90889		DLA_01309
DDB_G0268182	34.873	24.3968	66.6996	114.92	140.052	70.2092	57.5724	40.6635	51.8317	DDB_G0268182	105.916	65.6024	66.9987	107.767	67.4177	61.8733	37.3533	42.8838	17.7203		DDB_G0268090	9.205	14.97	2.52333	0.826667		94519	DPU_G0052468	1437.75	92.9889	145.502	118.192	194.234	111.94	60.4889	58.8141	14.7627	DPU_G0052468	1227.15	154.758	154.643	74.2307	120.922	92.6749	49.2542	71.2569	21.9522		DLA_01310
DDB_G0268184	0.789903	6.94706	35.8617	38.7392	67.0536	104.164	183.612	67.0947	21.4731	DDB_G0268184	1.09958	12.3587	33.3866	63.5478	55.6425	66.1408	115.228	2.68024	111.385		DDB_G0268092	2.375	1.29667	9.60667	12.3233		22794	DPU_G0052470	22.7191	9.96741	5.19875	0	0	6.20624	0	0	0	DPU_G0052470	0	25.8521	6.37542	0	0	0	0	0	0		DLA_01311
DDB_G0268186	4.12062	7.24803	69.3552	60.1382	74.4797	24.8879	27.6874	124.024	46.6485	DDB_G0268186	3.82405	10.9531	74.0203	73.9271	60.0612	38.2215	22.9652	62.9856	5.06294		DDB_G0268094	0.17	0.09	0.0666667	0.106667		87805	DPU_G0052472	5.02939	5.29563	19.7948	22.5841	5.61715	5.49557	7.0922	25.7311	31.9859	DPU_G0052472	7.13115	6.58138	12.9844	18.7883	3.78753	5.65473	5.45412	21.1544	14.3167		DLA_01312
DDB_G0268188	0	0	0.423091	0.814724	1.32386	0.384623	1.73468	0	2.22136	DDB_G0268188	1.06376	0.192841	1.21122	0.649413	0.253915	0.4811	0.214375	0	0		DDB_G0268096	0.745	0.09	0.0233333	0		47628	DPU_G0052474	3.72055	59.4153	144.391	196.551	345.213	250.429	194.121	180.118	78.7346	DPU_G0052474	6.23449	48.2631	195.03	137.251	256.753	248.2	133.723	173.689	89.7179		DLA_11472
DDB_G0268190	41.8062	112.762	219.621	153.41	110.323	99.3373	203.925	58.962	165.121	DDB_G0268190	15.564	155.795	194.166	152.577	109.514	98.5467	178.647	104.529	435.412		DDB_G0268098	176.445	10.16	1.91667	4.17333		33256	DPU_G0052476	39.8035	204.378	372.421	164.846	135.518	122.425	99.4878	159.901	172.232	DPU_G0052476	114.014	195.428	233.321	129.935	95.8802	108.29	91.3543	165.895	143.167		DLA_01313
DDB_G0268192	105.608	0	0	0	0	0	3.42473	178.919	173.266	DDB_G0268192	26.2519	1.90361	0	0	0	2.37456	0	10.721	25.3147		DDB_G0268100	20.84	3.47333	6.17667	2.82667		47629	DPU_G0052478	3454.68	3878.94	1716.64	422.646	873.414	1387.31	1496.77	3036.28	3262.57	DPU_G0052478	3219.01	4045.47	1821.94	467.5	830.007	1694.22	1733.82	3403.63	1294.23		DLA_01314
DDB_G0268194	155.587	46.9536	35.4703	32.5254	39.6384	13.8194	9.69524	20.3317	41.4654	DDB_G0268194	150.759	67.7476	41.9069	35.432	43.5881	26.889	26.5306	33.503	2.53147		DDB_G0268102	6.88	39.92	23.5633	22.5667		152110	DPU_G0052480	7.54729	2.20745	1.15135	1.10753	5.40339	2.74895	6.33501	11.0276	7.38137	DPU_G0052480	5.67491	0	0	0	3.44467	2.82857	1.94873	10.0205	6.68112		DLA_01315
DDB_G0268196	24.2065	1.66322	18.9864	59.5013	84.745	38.5814	36.1747	81.3269	45.9081	DDB_G0268196	10.5301	2.79976	27.7097	75.7137	78.4211	36.8292	34.2364	194.317	27.8461		DDB_G0268104	189.015	5.36667	9.20333	4.67		152111	DPU_G0052482	195.867	111.205	66.1509	24.9	11.6982	34.3351	12.6601	9.1897	19.6837	DPU_G0052482	201.167	89.9849	74.6569	23.2324	8.60495	25.1232	29.2081	13.3607	11.4533		DLA_01317
DDB_G0268198	1.36079	4.48798	1.50683	4.83604	8.2511	2.73966	1.2356	4.06635	4.44272	DDB_G0268198	5.68283	1.3736	5.75163	5.3967	1.80863	6.85372	3.05397	0	0		DDB_G0268106	0	0	0.333333	0.0766667		78771	DPU_G0052484	0	0	0	0	0	0	7.31765	0	0	DPU_G0052484	0	0	0	0	0	0	0	0	0		DLA_01318
DDB_G0268200	0	0	0	0	2.45426	0	185.233	0	0	DDB_G0268200	0	0	0	0	1.88289	1.78378	79.4842	0	0		DDB_G0268108	0.095	0.26	4.62333	0.86		33259	DPU_G0052486	10.2154	249.183	57.0362	5.39661	7.89865	7.81356	10.2894	1.83794	12.3023	DPU_G0052486	14.4843	251.66	41.2794	6.55901	4.19616	17.6111	18.1996	3.34017	10.4989		DLA_00013
DDB_G0268202	41.893	13.1586	13.254	8.5075	25.92	12.0489	38.039	0	3.70226	DDB_G0268202	8.33096	12.0821	6.32387	16.9532	23.8628	45.2136	26.8625	0	0		DDB_G0268110	2.3	4.09	1.67667	1.99667		33261	DPU_G0052488	250.545	84.4753	95.5524	77.6179	160.441	163.5	89.9621	395.157	834.095	DPU_G0052488	302.019	113.51	81.3745	58.9037	136.586	133.023	81.7625	328.45	487.722		DLA_00141
DDB_G0268204	0	0.688491	98.474	210.547	560.38	249.649	173.439	266.346	8.14498	DDB_G0268204	0.87179	0.632163	82.0581	225.661	252.209	122.621	114.549	393.995	20.2517		DDB_G0268112	4.885	8.35333	0.706667	0.0833333		55124	DPU_G0052490	97.5226	130.809	94.3803	97.3514	146.222	80.0912	57.5613	336.343	100.879	DPU_G0052490	126.106	151.26	84.7147	72.8776	125.026	65.6493	44.7476	340.697	126.941		DLA_01319
DDB_G0268206	0	0	0	3.04653	0	0	0	2.03317	9.62589	DDB_G0268206	3.97775	1.4422	0	0.809458	0.949473	0	0.80162	0	0		DDB_G0268114	79.04	4.13667	0.273333	0.84		152120	DPU_G0052492	178.64	228.23	260.539	385.441	491.623	352.858	204.651	1032.92	408.436	DPU_G0052492	142.967	146.871	181.789	223.441	426.033	305.323	170.308	843.949	289.197		DLA_11473
DDB_G0268208	1.85016	4.06796	2.04872	2.63007	8.01312	14.8996	10.0797	4.06635	2.22136	DDB_G0268208	0	6.53651	1.95501	2.09642	0	1.16481	0	0	0		DDB_G0268116	4.245	0.236667	0.32	0.0733333		78776	DPU_G0052494	58.4316	54.475	93.5952	19.2928	72.1627	79.8096	47.8199	91.897	46.7487	DPU_G0052494	44.7201	58.1781	71.737	31.9751	45.0037	79.3837	19.8019	44.5356	45.8134		DLA_01320
DDB_G0268210	15.1355	18.3032	97.2071	134.473	65.5525	25.9013	31.6092	14.2322	17.7709	DDB_G0268210	21.0692	30.556	119.949	121.766	70.4081	19.0578	34.8172	29.4826	30.3776		DDB_G0268118	17.715	0.676667	0.34	0.00666667		152122	DPU_G0052496	402.962	774.656	312.503	41.9306	25.1778	44.8319	30.2568	62.4899	145.167	DPU_G0052496	438.67	865.788	407.084	49.1803	29.5938	34.0485	38.5915	63.4632	35.3145		DLA_01321
DDB_G0268212	11.9956	2.82588	6.64148	7.30809	6.67973	5.17512	6.22403	18.2986	5.92362	DDB_G0268212	23.8548	3.02713	0.905385	3.39806	0.569405	0.539434	3.84589	18.7617	2.53147		DDB_G0268120	0	0	0.133333	0		78778	DPU_G0052498	0	0	0	9.98698	0	0	0	0	2.46046	DPU_G0052498	14.6207	6.45344	0	0	0	0	0	0	0		DLA_01322
DDB_G0268214	1.75995	0	282.58	810.594	1594.61	1611.3	558.515	347.673	25.1754	DDB_G0268214	0	0	371.007	849.529	1345.59	1150.12	597.404	10083.1	250.615		DDB_G0268122	4.29	0.69	0.636667	0.05		92003	DPU_G0052500	0	32.6194	1830.65	4219.16	3663.33	519.952	411.894	310.612	1058	DPU_G0052500	4.79189	23.266	544.557	4404.98	2570.54	287.011	575.927	360.738	690.064		DLA_01323
DDB_G0268216	42.7113	21.7655	76.8544	53.7587	145.868	74.5693	44.2357	603.853	114.03	DDB_G0268216	41.4952	28.1808	73.574	65.2844	80.7162	54.8999	33.1998	88.4479	32.9091		DDB_G0268124	0.845	0	0.0766667	0		152126	DPU_G0052502	74.5179	49.0391	22.0669	19.2974	22.5954	46.6997	40.8405	12.8656	17.2232	DPU_G0052502	64.9772	57.3605	34.4419	19.1896	15.755	32.0348	33.9542	10.0205	14.3167		DLA_01324
DDB_G0268218	2.85402	32.4216	72.6871	78.7752	201.07	142.691	98.9073	953.558	237.685	DDB_G0268218	6.62151	77.0636	66.3466	84.6201	84.7163	81.1557	53.3763	29.4826	43.035		DDB_G0268126	2.275	0.166667	0.226667	0.0733333		97866	DPU_G0052504	85.1455	456.323	1110.81	1927.71	1164.95	763.604	882.894	3082.22	2494.9	DPU_G0052504	84.4772	421.518	1431.42	1683.6	1035.95	750.763	527.087	2381.54	4692.05		DLA_01325
DDB_G0268220	14.006	44.268	77.5455	62.2189	90.9908	35.2475	41.3319	54.8957	25.1754	DDB_G0268220	29.2454	75.9908	94.3482	91.2537	79.1152	58.4177	36.3445	14.7413	5.06294		DDB_G0268128	0	0	0	0		94526	DPU_G0052506	290.337	471.62	264.187	248.63	127.891	116.718	133.344	389.643	428.12	DPU_G0052506	248.641	452.243	322.707	219.217	109.304	125.208	75.259	311.749	241.475		DLA_01327
DDB_G0268222	428.779	202.144	151.829	286.173	665.933	1010.05	1476.73	250.08	1123.27	DDB_G0268222	412.629	248.809	137.347	303.993	573.05	804.351	1070.79	3988.2	1384.71		DDB_G0268130	16.125	0.0966667	0.0333333	0.01		33276	DPU_G0052508	354.437	205.752	208.696	211.22	328.643	314.673	211.7	2337.86	932.513	DPU_G0052508	306.783	174.912	117.353	168.095	210.472	237.727	190.845	1537.59	354.099		DLA_01329
DDB_G0268224	88.4381	25.6251	106.28	111.587	86.1072	82.1242	28.6348	217.55	68.8621	DDB_G0268224	34.3561	19.0305	106.489	79.2352	77.4507	54.3831	31.1564	367.193	164.545		DDB_G0268132	8.15	17.5467	2.32333	6.73		18109	DPU_G0052510	0	0	0	3.43753	0	8.53213	7.86498	3.67588	0	DPU_G0052510	15.0974	4.44257	2.19118	2.27889	13.3644	0	0	4.45356	0.954445		DLA_00142
DDB_G0268226	12.4787	89.1705	552.718	1370.34	1226.84	1865.4	2351.13	648.582	188.075	DDB_G0268226	112.911	132.26	646.109	1293.78	1053.18	1311.99	1599.81	79.067	491.105		DDB_G0268134	7.65	10.0633	2.08667	3.62		18224	DPU_G0052512	106.024	102.654	50.1957	22.5332	21.9868	31.9591	18.4126	1.83794	9.84183	DPU_G0052512	75.4012	133.125	71.8162	25.6083	12.5148	21.9231	16.9918	4.45356	5.72667		DLA_01330
DDB_G0268228	16.2643	10.8365	39.2941	25.9228	15.3691	227.228	251.952	48.7962	99.2207	DDB_G0268228	30.8735	13.4324	34.3721	22.8968	13.4287	207.584	214.307	194.317	48.0979		DDB_G0268136	0	0	0.04	0.0233333		33274	DPU_G0052514	22.6741	15.9162	8.3015	1.99639	7.79195	0	4.56769	7.35176	0	DPU_G0052514	37.9948	24.5107	12.7255	5.29397	0	0	5.26904	1.11339	0		DLA_01331
DDB_G0268230	9.30427	12.4205	13.9824	16.533	16.6945	16.7251	18.1035	12.199	19.2518	DDB_G0268230	8.32623	18.4483	17.5563	19.5793	15.8995	28.0333	15.6609	6.7006	2.53147		DDB_G0268138	60.75	0.05	0	0.0433333		152138	DPU_G0052516	87.0085	74.4832	34.9637	42.9756	41.9336	32.4641	25.6505	102.925	9.84183	DPU_G0052516	86.1667	78.481	28.5848	19.8194	56.6617	28.6322	18.0822	57.8963	17.18		DLA_01334
DDB_G0268232	47.944	288.997	242.051	139.774	122.829	76.8925	98.1344	1049.12	676.034	DDB_G0268232	53.1657	445.81	244.718	171.263	121.504	95.6682	83.4345	93.8084	108.853		DDB_G0268140	18.63	5.89	5.91667	41.7367		55132	DPU_G0052518	235.934	247.104	160.906	98.2661	203.194	213.572	139.208	464.999	194.376	DPU_G0052518	292.937	242.477	169.738	88.0973	217.345	252.699	133.931	550.014	89.7179		DLA_01335
DDB_G0268234	0	0	1.72495	2.21443	0	0	0	2.03317	3.70226	DDB_G0268234	0	6.28974	0	1.76511	0	2.94218	0	0	5.06294		DDB_G0268142	9.315	0.616667	0.27	0.306667		33288	DPU_G0052520	470.223	277.476	74.2501	12.1058	8.26861	25.5402	16.6187	5.51382	19.6837	DPU_G0052520	529.907	431.807	91.0555	18.4585	10.3542	12.367	33.0157	5.56695	4.77223		DLA_01336
DDB_G0268236	318.344	925.575	319.331	157.057	135.605	89.7282	157.111	418.834	1154.37	DDB_G0268236	496.325	1260.41	516.845	197.333	155.804	128.269	195.002	50.9245	78.4755		DDB_G0268144	33.68	0.56	0.33	0.106667		152142	DPU_G0052522	184.114	167.372	619.428	802.505	1038.13	953.337	984.047	1224.07	2529.35	DPU_G0052522	188.681	145.803	452.425	1006.42	773.318	943.027	886.531	1135.66	1016.48		DLA_01337
DDB_G0268238	7.20186	20.7832	81.7412	41.5907	58.4841	41.6857	26.1573	36.5971	25.1754	DDB_G0268238	13.7847	39.0743	49.4649	64.2634	59.2266	28.338	29.2951	33.503	43.035		DDB_G0268146	0.435	0	0	0		78792	DPU_G0052524	76.2551	14.3378	12.4637	25.1777	65.5127	113.081	105.611	25.7311	93.4974	DPU_G0052524	76.3521	23.2421	10.6993	13.5121	42.8831	67.3643	83.3276	31.1749	21.9522		DLA_01338
DDB_G0268240	12.2188	22.3879	58.6303	37.6338	24.696	32.7998	88.7575	4.06635	14.8091	DDB_G0268240	17.009	22.6119	8.60747	29.9977	8.11997	7.69257	20.5665	0	0		DDB_G0268148	2.605	0	0.05	0.0433333		87819	DPU_G0052526	1.58186	15.2679	204.152	454.048	371.011	131.364	114.719	231.58	150.088	DPU_G0052526	2.039	13.4999	175.784	438.584	267.493	91.2983	98.0253	226.018	139.349		DLA_01341
DDB_G0268242	13.7079	10.7641	0	2.78375	1.69627	3.94254	1.77811	6.09952	1.48091	DDB_G0268242	2.72599	7.9068	0	3.32837	1.30136	4.93147	1.09871	0	0		DDB_G0268150	0	0	0	0		152145	DPU_G0052528	51.3536	72.096	47.0044	78.0563	153.256	174.838	178.046	540.354	184.534	DPU_G0052528	50.8653	71.3524	50.9687	60.8971	146.181	192.462	157.44	453.15	252.928		DLA_11474
DDB_G0268244	133.713	305.525	372.19	424.881	298.416	175.773	242.348	1417.12	1048.48	DDB_G0268244	179.565	279.471	378.437	372.835	334.876	247.594	223.006	765.208	240.489		DDB_G0268152	0.025	0	0.0233333	0.00666667		152146	DPU_G0052530	153.368	206.153	189.163	202.076	199.98	175.904	168.723	226.067	95.9578	DPU_G0052530	164.041	188.751	280.815	211.423	163.827	240.516	189.574	292.821	173.709		DLA_01342
DDB_G0268246	0.522495	3.44644	5.20712	4.45648	4.52589	3.15579	3.79542	58.962	8.88544	DDB_G0268246	0	0.527413	3.86473	1.18408	1.04167	0.986842	2.34523	4.02036	0		DDB_G0268154	12.915	236.083	175.057	78.7333		92012	DPU_G0052532	5.04825	33.2217	16.1725	6.66728	8.67416	22.0647	2463.61	9.1897	0	DPU_G0052532	9.76075	24.4137	18.4162	4.42002	3.45612	90.8149	4233.01	4.45356	0		DLA_00143
DDB_G0268248	0	0	14.2254	9.83344	178.047	1775.67	2522.3	18.2986	12.5877	DDB_G0268248	0	0	2.08842	5.03883	87.3429	1042.72	2299.3	101.849	108.853		DDB_G0268156	2.55	0.45	0.34	0.166667		152148	DPU_G0052534	40.7682	34.8994	10.9216	17.5099	7.68842	20.6438	136.212	49.6244	34.4464	DPU_G0052534	59.5994	45.8244	13.3936	10.4473	10.2112	62.6069	145.573	43.4222	6.68112		DLA_01343
DDB_G0268250	0	0	183.176	104.038	1480.67	1572.37	898.497	10.1659	228.06	DDB_G0268250	0	0	128.185	159.609	759.528	930.997	711.004	222.46	2387.17		DDB_G0268158	10.005	0.0933333	0.396667	0		97873	DPU_G0052536	225.097	426.07	233.024	129.82	104.716	95.5919	163.363	174.604	186.995	DPU_G0052536	202.724	392.035	259.837	111.882	92.8668	111.991	107.358	126.926	97.3534		DLA_01345
DDB_G0268252	2.42607	1.33355	6.71607	5.17311	9.45664	24.4218	13.2173	0	12.5877	DDB_G0268252	3.37718	3.67335	5.1271	6.1852	3.22448	8.40058	7.48648	21.4419	17.7203		DDB_G0268160	0	0.123333	1.60333	0.46		152151	DPU_G0052538	548.684	238.104	590.239	124.057	98.6329	83.9032	108.129	172.766	2448.16	DPU_G0052538	448.278	361.374	176.565	98.7784	69.9218	55.8791	82.5775	200.41	857.092		DLA_01346
DDB_G0268254	0	1.19292	4.80624	6.94134	6.5795	2.18463	4.92641	0	2.22136	DDB_G0268254	0	4.38128	4.5864	11.6806	2.16332	6.14836	3.04407	0	0		DDB_G0268162	4.415	20.6333	44.48	17.76		97874	DPU_G0052540	54.0929	139.446	164.617	235.182	177.41	142.59	103.402	992.487	135.325	DPU_G0052540	84.9938	156.689	170.409	225.859	210.304	124.005	62.0865	1035.45	130.759		DLA_01347
DDB_G0268256	0	0	0	0	3.74932	0	0	0	0	DDB_G0268256	0	2.18458	0	2.45227	0	0	0	0	0		DDB_G0268164	3.49	9.21333	7.19333	5.41333		78800	DPU_G0052542	0	2.30141	7.20215	16.1655	2.25336	0	15.8512	22.0553	29.5255	DPU_G0052542	0	1.49227	4.41613	7.65483	1.79565	3.93195	18.2851	7.79373	3.81778		DLA_01348
DDB_G0268258	1.34426	2.06895	21.7325	48.9195	86.1663	6.22467	4.63826	105.725	25.9159	DDB_G0268258	0.748506	2.03537	42.045	100.682	66.4635	5.92415	4.5253	4.02036	2.53147		DDB_G0268166	0	39.3333	0.36	0.05		78801	DPU_G0052544	7.36663	0	5.05705	14.5938	8.70218	8.04945	3.71002	27.5691	0	DPU_G0052544	3.56083	0.523905	5.16804	8.59985	10.7171	1.38043	4.99296	20.041	1.90889		DLA_01349
DDB_G0268260	52.1077	221.501	211.566	144.854	201.608	151.533	158.765	81.3269	61.4576	DDB_G0268260	82.2074	257.731	161.511	144.328	130.048	117.371	86.4079	399.356	53.1608		DDB_G0268168	11.09	2.22333	1.27667	7.05		152155	DPU_G0052546	243.436	203.373	139.968	219.773	223.281	158.101	110.513	703.931	376.45	DPU_G0052546	248.378	183.37	175.111	230.153	190.603	133.639	99.3296	547.788	224.295		DLA_01350
DDB_G0268262	0	0	0	0	23.3578	0	0	2.03317	0	DDB_G0268262	18.7686	0	14.2469	0	35.8399	0	7.56471	6.7006	0		DDB_G0268170	0.49	0	1.64333	0		152156	DPU_G0052548	23.3074	38.593	33.7206	8.27482	5.16748	10.2693	20.4472	22.0553	14.7627	DPU_G0052548	25.1974	31.2269	31.6476	10.0937	6.94886	11.8347	10.483	4.45356	3.81778		DLA_01351
DDB_G0268264	9146.45	17701	12295	15332.3	2402.54	1964	2483.41	1996.58	17573.9	DDB_G0268264	14976.9	11686.1	16323.4	10244.4	4653.42	5610.64	3727.18	820.153	7447.58		DDB_G0268172	0.465	0.193333	1.05667	0		33308	DPU_G0052550	89.9894	19.2341	38.016	11.1739	5.94709	13.8671	11.6207	11.0276	7.38137	DPU_G0052550	66.1771	19.6921	10.3601	6.73424	7.10865	2.59432	6.2557	7.79373	6.68112		DLA_01352
DDB_G0268266	2.46041	167.701	218.638	234.774	126.275	364.082	177.608	485.928	387.997	DDB_G0268266	5.13748	281.575	306.781	260.32	143.886	467.024	182.219	475.742	101.259		DDB_G0268174	0.2	0.58	6.04	0.593333		78805	DPU_G0052552	211.046	171.795	169.898	235.074	493.701	1311.41	443.08	341.857	123.023	DPU_G0052552	191.737	224.235	206.925	173.651	346.417	945.335	504.22	383.006	167.028		DLA_01353
DDB_G0268268	8.33886	38.7066	170.312	134.345	154.897	122.183	172.467	398.502	151.793	DDB_G0268268	28.3752	38.8133	139.025	121.259	147.16	122.498	155.435	142.053	286.056		DDB_G0268176	0.25	0	0.01	0		18468	DPU_G0052554	19.3728	4.99958	42.7656	281.946	78.3232	107.088	3590.44	136.008	231.283	DPU_G0052554	24.237	7.13197	46.0493	268.73	66.3147	111.897	5115.38	115.793	665.248		DLA_00144
DDB_G0268270	128.532	121.571	30.7732	34.1559	19.0575	11.6564	26.8113	20.3317	273.227	DDB_G0268270	135.4	128.573	26.9185	28.8656	20.7769	27.7024	25.3377	28.1425	15.1888		DDB_G0268178	0.03	0	0	0		21341	DPU_G0052556	410.139	115.344	9.62573	4.6297	0	2.87279	7.94446	5.51382	4.92091	DPU_G0052556	325.333	106.203	13.2799	0	1.79992	0	6.10954	1.11339	0.954445		DLA_01354
DDB_G0268272	0	1.61598	153.816	277.912	393.44	179.043	206.212	30.4976	178.449	DDB_G0268272	0	19.6599	119.599	244.424	227.116	191.563	137.729	44.2239	637.93		DDB_G0268180	1.89	0.17	1.41667	0.02		152163	DPU_G0052558	59.6234	69.6297	42.7953	59.6727	72.2296	175.296	117.519	757.231	499.473	DPU_G0052558	51.6969	70.0418	36.1111	51.0769	56.0897	146.613	117.621	560.035	292.06		DLA_01355
DDB_G0268274	69.9141	76.8603	51.6115	66.257	20.1867	7.81982	63.4822	4.06635	13.3282	DDB_G0268274	183.833	101.938	73.8761	57.2142	36.1366	48.9065	30.5093	107.21	12.6573		DDB_G0268182	30.51	0.45	0.88	0.0833333		92017	DPU_G0052560	301.623	530.771	796.38	3148.19	4025.81	1970.24	1660.94	4344.89	6249.56	DPU_G0052560	315.092	479.466	872.456	2819.35	3049.79	1957.74	1579.63	4188.57	5423.16		DLA_01356
DDB_G0268276	97.0152	252.091	244.152	200.597	45.8375	44.3907	56.0574	4.06635	18.5113	DDB_G0268276	503.364	155.795	223.665	204.866	58.6103	105.498	79.1735	1.34012	0		DDB_G0268184	0	3.94667	61.5367	15.01		47664	DPU_G0052562	2077.3	2336.04	2041.68	1626.55	1990.94	2766.37	4101.21	3962.6	2243.94	DPU_G0052562	1967.89	2322.37	2686.39	1990.44	2140.73	3009.76	5694.81	4529.27	3516.18		DLA_01357
DDB_G0268278	79.2309	1688.94	1898.05	1221.07	940.739	667.236	612.384	882.397	532.386	DDB_G0268278	69.9416	1402.52	1478.39	1043.38	814.192	676.441	537.781	312.248	1556.85		DDB_G0268186	1.535	1.83667	0.27	0.923333		152166	DPU_G0052564	53.2997	1540.58	197.375	19.3237	11.6723	28.9297	21.0534	29.407	63.9719	DPU_G0052564	96.5435	1800.26	337.068	31.7212	11.2093	22.9785	37.2386	34.5151	33.4056		DLA_01358
DDB_G0268280	0	0.4059	2.45305	2.88671	4.79728	0.743338	1.341	14.2322	3.70226	DDB_G0268280	0	0.186346	1.56056	3.76524	1.47218	0.232448	0.621463	0	2.53147		DDB_G0268188	0.015	0.07	0	0		92019	DPU_G0052566	18.5247	599.538	1850.14	476.769	1248.72	1774.27	1609.7	2187.15	1833.04	DPU_G0052566	70.2571	590.623	1640.29	318.981	1262.38	1242.2	1400.16	2126.57	3793.92		DLA_11475
DDB_G0268284	2.36891	41.6682	817.98	337.31	66.0048	20.6668	20.4343	170.787	8.14498	DDB_G0268284	0.549601	23.3142	715.066	208.697	53.787	28.585	19.0505	150.093	2.53147		DDB_G0268190	3.225	2.74	1.57	8.35		152169	DPU_G0052568	4115.8	1068.97	687.142	330.495	577.073	338.196	172.458	84.5452	31.9859	DPU_G0052568	4481.87	1142.74	894.409	242.162	324.604	365.267	306.06	167.008	30.5422		DLA_01359
DDB_G0268286	1.1066	43.7958	220.565	208.433	148.575	86.8883	112.538	79.2938	69.6026	DDB_G0268286	0	62.5531	180.074	220.685	174.288	133.764	108.653	33.503	116.448		DDB_G0268192	2.225	0.456667	0.84	0.676667		78813	DPU_G0052570	8.67292	8.56127	9.92299	27.6815	56.8149	73.4453	62.2426	126.818	44.2882	DPU_G0052570	11.1793	10.4857	12.7774	16.4528	59.3763	55.2573	43.6676	101.318	9.54445		DLA_01360
DDB_G0268288	14.2339	7.46841	40.4783	29.8912	47.917	18.2362	22.0303	42.6966	23.6945	DDB_G0268288	13.5096	7.34721	31.7902	32.4402	33.3219	14.8675	10.1642	29.4826	0		DDB_G0268194	31.39	11.6467	1.57	1.92667		152171	DPU_G0052572	32.175	47.053	55.6278	47.2154	76.7843	50.7827	61.2155	49.6244	17.2232	DPU_G0052572	43.7774	28.4759	22.0707	31.301	29.37	58.9527	41.5382	45.649	6.68112		DLA_11476
DDB_G0268290	0	0	0	0	0	0	0	0	0	DDB_G0268290	0	0	0	0	0	0	0	0	0		DDB_G0268196	3.485	7.10667	0.943333	3.67		33329	DPU_G0052574	835.962	475.98	412.795	179.984	119.586	196.422	487.107	102.925	622.496	DPU_G0052574	889.928	467.474	395.07	180.603	100.196	255.768	407.255	122.473	688.155		DLA_01361
DDB_G0268292	0	0	0	1.54682	96.14	59.1494	42.4852	2.03317	9.62589	DDB_G0268292	0	0	0	0	37.6021	43.1585	31.1361	1.34012	248.084		DDB_G0268198	10.045	0.783333	0.183333	0.336667		78816	DPU_G0052576	0	0	0	2.05925	0	58.7784	214.374	16.5415	14.7627	DPU_G0052576	4.52205	2.66132	0	1.36516	0	75.3818	351.46	25.608	5.72667		DLA_00145
DDB_G0268294	0	0	0	0	0	0	0	0	0	DDB_G0268294	0	0	0	2.17891	0	0	0	0	0		DDB_G0268200	0.275	49.14	0.99	0		152174	DPU_G0052578	11.5914	32.8597	66.9229	58.4879	62.4321	61.8678	63.3169	207.687	142.707	DPU_G0052578	8.33264	28.4089	45.2886	48.6628	49.7506	65.8316	37.9872	156.988	90.6723		DLA_01362
DDB_G0268296	0	0	0	0	0	0	0	0	0.740453	DDB_G0268296	0	0	0	0	4.25967	0	0	0	0		DDB_G0268202	3.385	0	0	0		87836	DPU_G0052580	43.7605	46.9303	53.4059	79.2006	111.743	111.572	133.458	101.087	103.339	DPU_G0052580	46.2225	44.9539	51.849	59.6007	93.2064	110.248	116.757	149.194	97.3534		DLA_01363
DDB_G0268298	0	0	0	0	0	2.97429	0	2.03317	0	DDB_G0268298	0	0	0	0	0	0	1.65776	0	2.53147		DDB_G0268204	0.26	0.0133333	0.273333	0.243333		33321	DPU_G0052582	488.712	606.034	173.451	19.7586	40.7012	385.977	179.991	110.276	216.52	DPU_G0052582	512.635	655.409	118.483	21.3462	46.6592	376.909	217.607	110.226	88.7634		DLA_01364
DDB_G0268300	0	0	0	8.63973	15.7937	18.3543	11.0372	2.03317	0	DDB_G0268300	0	0	0	3.44334	0	7.65272	0	0	2.53147		DDB_G0268206	0.03	0	0	0.02		92021	DPU_G0052584	311.342	1116.21	881.146	1010.74	1066.65	889.113	557.937	2725.66	1131.81	DPU_G0052584	432.094	1200.84	827.588	789.36	899.676	794.599	621.413	2614.24	857.092		DLA_01365
DDB_G0268302	8600.32	4904.78	1429.35	1503.63	905.141	654.85	995.326	457.464	2136.21	DDB_G0268302	15558.6	5421.27	1207	1262.38	973.547	1060.97	1025.99	416.777	146.825		DDB_G0268208	1.135	0.293333	0.19	0		78821	DPU_G0052586	48.7868	13.8836	14.4827	4.64384	6.79686	11.5262	5.31248	255.474	231.283	DPU_G0052586	53.538	15.0039	14.0605	3.07859	5.41626	2.96501	5.10683	279.461	53.4489		DLA_01366
DDB_G0268304	0	37.5788	643.468	180.302	80.2567	14.4883	22.8701	16.2654	12.5877	DDB_G0268304	0	94.887	407.773	102.437	46.0298	11.3265	6.05642	154.114	93.6643		DDB_G0268210	23.67	1.11	0.726667	0.416667		33357	DPU_G0052588	80.9362	81.4608	17.431	6.28784	10.2256	13.0056	4.79547	14.7035	68.8928	DPU_G0052588	58.3	75.8447	30.7283	11.1159	4.88914	8.92152	20.2833	7.79373	30.5422		DLA_01367
DDB_G0268306	75.9002	75.8556	183.373	164.295	86.6643	69.4584	106.509	113.858	25.9159	DDB_G0268306	163.287	95.7683	207.795	183.733	139.855	91.225	87.1055	12.0611	2.53147		DDB_G0268212	0.715	0	0.183333	0.52		33350	DPU_G0052590	99.3775	138.872	57.2718	22.685	31.6214	12.0654	7.41467	11.0276	68.8928	DPU_G0052590	123.353	152.869	84.6945	34.3745	22.6785	33.1063	57.0211	8.90712	42.95		DLA_01368
DDB_G0268308	26.0667	57.3131	36.0802	64.846	45.1584	6.55996	29.5859	205.351	25.1754	DDB_G0268308	27.2144	36.1791	123.948	77.5327	47.6372	24.6163	51.1879	2.68024	7.5944		DDB_G0268214	0	0.283333	3.14	10.2367		152182	DPU_G0052592	8.6471	99.7196	162.818	332.821	404.347	570.965	429.268	340.019	2088.93	DPU_G0052592	9.55376	82.2302	104.688	220.641	309.529	608.335	400.929	399.707	1087.11		DLA_01369
DDB_G0268310	0	30.4138	140.917	33.428	93.4587	22.2791	7.53602	101.659	11.8472	DDB_G0268310	0	61.4362	76.0056	50.1559	18.3849	10.4503	15.5219	2.68024	7.5944		DDB_G0268216	1.39	0.92	0.38	0.17		94541	DPU_G0052594	54.5602	154.028	191.073	184.845	177.306	150.34	125.443	305.098	115.642	DPU_G0052594	87.9098	130.916	203.698	141.234	115.307	128.022	137.813	282.801	133.622		DLA_01371
DDB_G0268312	0	0	13.0541	0	0	0	5.35221	0	0	DDB_G0268312	0	0	0	13.3581	35.2545	0	0	0	0		DDB_G0268218	1.885	3.46667	0.53	0.573333		33347	DPU_G0052596	7.73182	0	2.359	24.9615	37.6415	64.7718	80.4747	7.35176	39.3673	DPU_G0052596	0	2.93268	0	13.5393	44.1111	48.2954	83.8477	15.5875	16.2256		DLA_01372
DDB_G0268314	0	0.856271	0.862475	1.10722	1.01202	2.35218	0.353616	0	0	DDB_G0268314	1.08424	0.982771	0.411512	1.1032	0	1.96145	1.74802	0	0		DDB_G0268220	23.225	6.00333	2.91333	3.16667		78826	DPU_G0052598	8.72123	22.0007	92.7979	30.7153	12.1755	11.912	3.29417	23.8932	130.404	DPU_G0052598	16.8624	45.2777	52.006	25.453	9.70239	1.63427	20.2666	23.3812	18.1345		DLA_00146
DDB_G0268316	25.4779	665.499	633.457	397.671	438.441	256.813	249.847	211.45	1214.34	DDB_G0268316	24.117	541.272	556.023	536.772	340.206	280.168	210.419	17.4216	331.622		DDB_G0268222	160.075	10.9333	98.2767	403.6		33314	DPU_G0052600	0	0.941007	0.981612	5.66553	2.76408	1.17184	1.08021	3.67588	27.065	DPU_G0052600	0	0.610163	1.20379	1.87796	2.20263	0	0.830718	0	0.954445		DLA_01373
DDB_G0268318	0	315.361	325.508	364.38	586.759	112.933	74.7885	217.55	37.0226	DDB_G0268318	0	724.617	346.633	633.188	285.949	106.392	45.4158	0	0		DDB_G0268224	9.865	0.656667	1.62667	0.496667		55168	DPU_G0052602	47.7158	108.476	62.2034	79.5692	187.578	117.707	66.9952	645.117	159.93	DPU_G0052602	52.6524	98.3082	43.8217	52.7498	163.335	106.755	58.8016	521.066	77.3101		DLA_01374
DDB_G0268320	258.429	133.385	569.416	705.157	1178.45	1053.81	674.93	1376.46	708.614	DDB_G0268320	113.411	202.057	650.749	773.26	919.53	1084.57	812.711	1042.61	313.902		DDB_G0268226	23.565	35.4633	2789.26	36.7433		78829	DPU_G0052604	49.1304	3.44874	0	3.46065	5.06511	4.29475	15.8357	16.5415	81.1951	DPU_G0052604	54.4628	3.35432	3.30886	2.29421	1.34542	1.47304	6.08908	10.0205	38.1778		DLA_01375
DDB_G0268322	21.3626	0	2.15048	2.76071	5.04668	0	3.52679	4.06635	0	DDB_G0268322	5.40684	1.96034	0	6.60164	5.16237	4.89065	1.08962	9.38084	0		DDB_G0268228	3.42	15.4933	121.953	10.8367		87843	DPU_G0052606	0	9.67437	70.6428	5145.11	1790.28	1686.66	4353.37	31.245	2418.63	DPU_G0052606	0	0	43.3159	3983.68	626.51	1603.28	3937.17	36.7419	1349.59		DLA_01376
DDB_G0268324	0	0	0	0	0	0	1.29731	12.199	7.40453	DDB_G0268324	0	0	0	0	0	0	0	0	2.53147		DDB_G0268230	4.48	2.36667	2.72	0.196667		152190	DPU_G0052608	9.99445	52.6176	201.256	7163.09	1236.46	1212.21	4087.17	36.7588	814.411	DPU_G0052608	6.4414	11.3727	78.5297	5693.78	520.02	1663.1	5063.12	50.1025	1500.39		DLA_01377
DDB_G0268326	0	0	0	0	0	0	6.10717	32.5308	11.8472	DDB_G0268326	0	0	0	0	0	0	0	0	5.06294		DDB_G0268232	4.925	11.8067	10.1933	12.0167		78830	DPU_G0052610	0	0	0	0	0	0	0	0	0	DPU_G0052610	0	0	0	0	0	0	0	0	0		DLA_01378
DDB_G0268328	25.6557	26.3244	94.5785	52.3504	72.3179	65.4261	73.3807	361.905	288.036	DDB_G0268328	18.7497	28.0013	63.8205	67.8918	50.1539	50.0714	52.9598	376.574	124.042		DDB_G0268234	0.21	1.06	0.03	0		24144	DPU_G0052612	5.9748	5.24256	0	0	5.1331	0	0	0	0	DPU_G0052612	3.85074	6.79871	6.70657	0	0	0	0	0	0		DLA_01379
DDB_G0268330	38.2695	89.0355	97.5646	120.189	87.1134	74.3596	76.7707	42.6966	159.197	DDB_G0268330	45.8392	121.728	60.1871	98.3235	79.8445	82.3656	72.4044	79.067	212.643		DDB_G0268236	252.855	379.88	11.3267	73.99		152192	DPU_G0052614	11.091	16.8095	3.69154	1.33164	0	0.550867	0.507793	0	0	DPU_G0052614	11.0471	20.078	3.67824	2.35414	0	0	0.390509	0	0		DLA_01380
DDB_G0268332	39.1	0	147.207	33.3493	27.095	39.3596	42.6035	2.03317	6.66408	DDB_G0268332	43.543	7.8936	82.6315	17.7217	25.9838	39.3859	35.1002	21.4419	32.9091		DDB_G0268238	8.29	0.233333	1.62333	0.206667		11134	DPU_G0052616	2.69088	14.1666	24.6299	28.431	32.3653	17.6418	27.1039	20.2173	4.92091	DPU_G0052616	5.20279	19.9027	52.8578	28.2722	9.21111	16.1358	10.4219	6.68034	12.4078		DLA_01381
DDB_G0268334	111.148	16.4816	61.8246	71.6519	77.0221	137.907	78.3915	512.36	171.045	DDB_G0268334	84.9177	19.8297	104.337	79.0801	81.0781	194.63	94.2673	396.675	167.077		DDB_G0268240	3.225	0.45	0.0633333	0		20605	DPU_G0052618	12.1877	93.5732	75.2999	69.7514	23.5593	13.3174	9.20707	20.2173	0	DPU_G0052618	27.4924	48.5394	107.733	39.1271	16.6879	18.2708	18.8814	10.0205	3.81778		DLA_01382
DDB_G0268336	5.91679	6.50464	4.91383	5.25683	7.68775	17.8682	9.40181	4.06635	6.66408	DDB_G0268336	0	4.47936	0	4.1902	4.91499	13.9689	5.80947	13.4012	7.5944		DDB_G0268242	0.41	1.15	0.333333	0.17		55169	DPU_G0052620	53.839	69.0786	70.1998	68.4226	48.8727	61.6044	110.505	411.698	236.204	DPU_G0052620	50.7393	71.0886	67.2745	70.5603	45.5523	53.2997	90.0965	308.409	164.165		DLA_00147
DDB_G0268338	1.94206	0	0	0	68.9713	50.8288	26.4509	0	10.3663	DDB_G0268338	0	0	0	1.10027	1.29059	4.89065	10.8962	0	2.53147		DDB_G0268244	42.735	51.4667	50.2667	74.8733		33395	DPU_G0052622	88.3758	50.4043	32.3565	32.0977	69.2825	133.987	115.722	176.442	302.636	DPU_G0052622	99.6765	43.3677	39.0599	22.5686	68.0665	125.033	84.7149	164.782	133.622		DLA_01383
DDB_G0268342	0	0	0	0	0	1.3464	0	0	0	DDB_G0268342	0	0	0	0	0	0	0	0	0		DDB_G0268246	0.215	0.0666667	0.0666667	0.28		94545	DPU_G0052624	52.317	166.053	245.934	320.741	374.28	259.013	202.653	1565.92	573.287	DPU_G0052624	75.3456	144.235	241.605	316.875	441.081	279.828	179.611	1317.14	572.667		DLA_01384
DDB_G0268344	4.62419	1.69454	0	4.38231	1.33517	1.55163	1.39959	10.1659	0	DDB_G0268344	0	3.88976	0	3.49312	2.04867	0.970417	0	0	0		DDB_G0268248	0	18.8667	190.28	13.0833		21640	DPU_G0052626	0	38.2277	563.598	242.944	37.4295	9.52104	38.0318	3.67588	9.84183	DPU_G0052626	7.48768	28.0924	564.013	262.778	15.9076	8.70826	29.2476	12.2473	20.0434		DLA_01385
DDB_G0268346	190.717	164.882	160.951	85.5448	165.2	663.554	712.021	18.2986	82.9307	DDB_G0268346	157.229	171.018	53.8051	71.3344	103.361	387.021	527.75	29.4826	58.2238		DDB_G0268250	0	1.04	474.753	18.8867		33388	DPU_G0052628	412.509	621.488	836.055	705.454	579.303	508.946	399.519	577.113	553.603	DPU_G0052628	464.527	644.771	994.119	731.61	498.098	579.324	434.529	653.56	603.209		DLA_01386
DDB_G0268348	0	0.661815	0.999915	0.85577	1.04292	1.515	1.09324	2.03317	5.18317	DDB_G0268348	0	0.151917	0.318059	0.170533	0	0.379003	0.337763	4.02036	0		DDB_G0268252	12.405	2.10333	0.156667	0.0433333		152202	DPU_G0052630	17.4963	19.6821	39.4202	48.19	34.688	18.1376	20.7862	134.17	44.2882	DPU_G0052630	13.3002	28.0767	45.0693	49.2301	27.3349	24.5476	9.73015	93.5247	60.1301		DLA_01388
DDB_G0268350	34.4585	135.96	119.174	228.48	335.69	531.239	363.032	337.507	179.93	DDB_G0268350	29.5691	112.449	129.185	211.003	251.579	460.033	339.527	1348.16	45.5664		DDB_G0268254	0	0	0	0.02		92024	DPU_G0052632	27.6237	37.4592	45.9712	57.4882	131.606	85.0643	63.2362	119.466	17.2232	DPU_G0052632	35.6067	38.5768	40.8727	82.0859	34.3848	65.8812	50.5758	70.1435	20.9978		DLA_01389
DDB_G0268352	4.55059	7.69648	2.71329	2.23921	4.24497	8.10452	3.17843	8.13269	18.5113	DDB_G0268352	6.82188	6.00679	2.95906	3.37142	3.25671	7.71324	2.55318	243.902	2.53147		DDB_G0268256	0	0	0	0		152204	DPU_G0052634	0	5.11167	0	0	0	0	0	0	0	DPU_G0052634	0	0	0	0	0	0	0	0	0		DLA_01390
DDB_G0268354	34.9605	211.1	357.657	324.518	589.39	631.367	640.097	1030.82	483.516	DDB_G0268354	56.6564	242.023	244.808	276.41	358.204	384.027	409.575	289.466	594.895		DDB_G0268258	6.97	3.82	2.29667	0.0133333		152205	DPU_G0052636	350.519	324.721	192.087	52.9825	52.9903	96.1631	95.4626	207.687	147.627	DPU_G0052636	377.645	325.246	100.051	44.3444	47.3763	78.933	103.129	218.224	100.217		DLA_01391
DDB_G0268358	115.751	174.344	74.6834	144.462	141.317	168.815	134.067	603.853	141.427	DDB_G0268358	19.031	209.76	107.864	166.786	199.876	207.717	148.808	202.358	275.93		DDB_G0268260	2	8.53667	1.35333	1.73		78843	DPU_G0052638	0	9.12886	9.52278	79.3898	113.218	166.734	108.286	93.7349	2.46046	DPU_G0052638	6.70528	13.8117	9.73177	46.558	106.84	103.978	115.511	96.8649	17.18		DLA_01392
DDB_G0268360	114.839	1041.56	917.396	603.436	341.056	119.731	208.549	197.218	185.854	DDB_G0268360	1484.42	1368.27	1295.82	650.623	425.191	286.616	257.729	64.3257	88.6014		DDB_G0268262	0	0	0	0		152207	DPU_G0052640	85.7518	81.6736	126.455	111.317	64.8562	30.4325	24.7309	176.442	54.1301	DPU_G0052640	71.7996	87.3604	116.41	126.204	56.7	18.4038	15.6125	155.875	17.18		DLA_01393
DDB_G0268362	2.53239	3.89759	17.9466	14.7595	37.7295	16.8248	12.4169	89.4596	49.6104	DDB_G0268362	0	10.4805	5.3518	11.1909	10.0974	6.0584	5.39917	2.68024	12.6573		DDB_G0268264	600.865	187.08	150.197	28.9467		152208	DPU_G0052642	153.011	77.6437	26.998	2.43474	16.6299	8.05752	11.1412	12.8656	12.3023	DPU_G0052642	130.101	49.2964	5.17322	2.69015	8.83466	8.29088	9.99594	14.4741	10.4989		DLA_00148
DDB_G0268364	36.3534	47.2922	36.9002	31.4372	15.7448	15.2478	27.5075	256.18	236.945	DDB_G0268364	39.6408	36.0839	53.1386	37.0728	19.3269	12.9693	26.1756	38.8635	0		DDB_G0268266	8.635	11.2333	21.48	4.52667		78846	DPU_G0052644	64.2089	505.359	514.5	29.2419	19.973	20.5643	25.6468	16.5415	41.8278	DPU_G0052644	88.8297	508.766	189.658	48.3026	18.5687	24.6865	45.2346	12.2473	17.18		DLA_01395
DDB_G0268366	2.25361	14.8651	32.441	18.4206	6.83232	3.40286	6.13885	16.2654	10.3663	DDB_G0268366	7.84278	9.66798	20.2412	22.9821	16.474	7.80343	3.79326	12.0611	20.2517		DDB_G0268268	2.595	31.91	77.2333	17.1733		152213	DPU_G0052646	6874.93	5503.22	1015.66	42.4786	0	26.3585	24.2974	0	2.46046	DPU_G0052646	12173.2	9579.71	690.463	140.804	16.5147	90.4063	37.371	0	3.81778		DLA_01396
DDB_G0268368	306.897	1083.49	446.458	453.833	524.09	1056.91	1296.53	1356.13	2270.23	DDB_G0268368	291.737	1228.75	425.493	795.263	515.345	683.054	1313.37	194.317	235.426		DDB_G0268270	42.555	1.01	0.39	0.06		72405	DPU_G0052648	7098.93	4699.5	913.74	97.6628	68.0678	86.5729	31.9214	3.67588	83.6556	DPU_G0052648	6852.65	6725.54	1165.02	147.988	54.2416	95.0188	85.9199	3.34017	12.4078		DLA_11477
DDB_G0268370	0	0	0	5.87136	14.3108	33.2618	15.0013	4.06635	0.740453	DDB_G0268370	0	0	0	14.0401	0	10.4012	0	0	5.06294		DDB_G0268272	0.025	1.33333	4.05667	4.19667		152215	DPU_G0052650	17600.5	15166.1	4630.4	371.181	362.181	460.645	106.157	0	44.2882	DPU_G0052650	29615.4	20087.6	2158.98	1076.56	396.844	592.483	612.283	0	8.59001		DLA_01397
DDB_G0268374	8.75783	718.486	693.993	189.078	165.472	84.8539	89.4616	87.4265	131.06	DDB_G0268374	12.9532	583.181	681.335	150.713	184.785	137.842	126.835	1511.65	751.846		DDB_G0268274	148.555	21.4367	4.23	0		152216	DPU_G0052652	2470.09	1912.39	177.325	0	41.6102	52.9225	0	0	2.46046	DPU_G0052652	7585.26	5593.87	462.103	141.353	0	181.517	412.683	1.11339	3.81778		DLA_01398
DDB_G0268376	0	0	1.75052	0	0	1.59136	0	0	0.740453	DDB_G0268376	0	0	0	0	0	0	0	0	0		DDB_G0268276	21.39	10.7733	6.81333	0		152217	DPU_G0052654	6645.8	5036.15	1105.99	0	389.289	165.041	0	0	2.46046	DPU_G0052654	1168.14	859.345	254.309	88.163	103.405	0	0	0	0		DLA_01399
DDB_G0268382	0	0	0	0	0	2.99694	0	0	0	DDB_G0268382	0	0	0	1.68672	0	0	0	1.34012	0		DDB_G0268278	0	8.11333	24.62	54.76		92026	DPU_G0052656	1810.17	2008.31	1505.51	298.839	52.3372	57.0564	43.8291	3.67588	127.944	DPU_G0052656	1329.31	1629.01	752.182	309.868	65.5384	26.0928	114.6	4.45356	4.77223		DLA_01400
DDB_G0268384	18.8797	9.9265	22.2692	59.5106	90.3009	60.3203	69.3165	40.6635	318.395	DDB_G0268384	6.28464	17.6073	38.598	65.1078	77.7334	63.5646	49.5094	28.1425	68.3496		DDB_G0268280	0.31	0.00666667	0.00333333	0		152219	DPU_G0052658	24678.4	14730.6	1331.74	246.357	432.69	794.911	112.731	3.67588	17.2232	DPU_G0052658	39059.6	28813.8	2606.77	1731.19	498.045	880.851	1430.45	2.22678	8.59001		DLA_01401
DDB_G0268386	16.1634	29.1924	47.9412	32.4138	45.5028	56.9476	45.0776	71.1611	192.518	DDB_G0268386	8.03575	58.8525	27.449	44.4787	24.5517	21.0789	18.4613	4.02036	43.035		DDB_G0268284	0.01	0.04	0.15	0.0433333		152220	DPU_G0052660	3.29355	10.4037	12.0585	0	0.565915	2.1593	1.32697	11.0276	14.7627	DPU_G0052660	4.24537	50.5943	1.84847	0	0	0.987483	3.57169	18.9276	19.0889		DLA_01402
DDB_G0268388	8.20284	17.1339	4.54158	5.24729	4.26322	4.95439	0	0	4.44272	DDB_G0268388	11.4187	16.1461	6.06738	3.71786	2.18048	3.61499	0.920464	4.02036	0		DDB_G0268286	1.045	0.263333	18.6367	9.77333		92027	DPU_G0052662	49.0447	220.749	511.259	220.711	404.19	677.823	664.16	652.468	637.258	DPU_G0052662	59.7063	215.997	286.982	150.56	319.602	1316.62	794.28	663.58	962.081		DLA_01403
DDB_G0268390	2.07979	0	0	0	0	0	0	0	0.740453	DDB_G0268390	0	0	1.09882	0.589152	0	0	0	0	0		DDB_G0268288	0.47	1.02333	0.16	0.74		47694	DPU_G0052664	24.6265	127.49	364.035	426.071	373.426	620.256	799.963	713.12	214.06	DPU_G0052664	43.6472	132.406	326.183	247.961	348.153	1243.21	1234.21	643.539	720.606		DLA_00149
DDB_G0268392	0	0	0	0	0	0	0	0	0	DDB_G0268392	0	0	0	0	0	0	0	0	0		DDB_G0268290	0	0	0	0		47696	DPU_G0052666	83.9082	44.8836	114.587	124.053	133.767	185.333	259.425	431.916	223.902	DPU_G0052666	77.2138	59.7382	102.999	79.0973	134.243	322.206	258.593	473.191	519.218		DLA_01404
DDB_G0268394	196.745	343.112	307.153	232.978	134.527	115.373	140.001	339.54	464.264	DDB_G0268394	125.245	255.877	235.903	227.585	140.174	135.852	138.873	97.8287	55.6923		DDB_G0268292	0	0	0	0		47700	DPU_G0052668	195.028	164.635	88.6396	48.5544	111.51	251.317	558.165	419.05	169.772	DPU_G0052668	200.678	153.432	116.251	50.6384	97.6071	328.159	658.455	361.852	314.967		DLA_01405
DDB_G0268396	16.3566	616.516	877.138	479.978	255.028	127.018	63.6509	34.5639	238.426	DDB_G0268396	227.691	433.992	520.975	366.702	166.152	94.1499	58.9957	50.9245	642.993		DDB_G0268294	0	0	0	0		78852	DPU_G0052670	0	0	0	0	0	0	0	1.83794	2.46046	DPU_G0052670	0	0	0	0	0	0	0	0	0		DLA_01406
DDB_G0268398	0	11.6175	105.315	45.0667	137.306	74.4644	57.5725	0	0	DDB_G0268398	0	21.3341	100.498	113.754	308.998	166.326	83.0074	2.68024	17.7203		DDB_G0268296	0	0	0	0		152225	DPU_G0052672	52.388	48.9656	54.2057	136.373	152.635	125.688	96.3586	391.481	59.051	DPU_G0052672	49.9119	50.5408	57.5259	138.27	149.7	116.096	76.7493	352.945	71.5834		DLA_01407
DDB_G0268400	0	21.3147	10.7346	13.7807	184.738	165.896	8.80237	2.03317	4.44272	DDB_G0268400	13.4947	0	20.4871	0	444.517	219.715	16.3172	0	63.2867		DDB_G0268298	0	0	0	0		55192	DPU_G0052674	1274.16	517.816	287.267	236.183	403.299	296.04	407.987	398.833	145.167	DPU_G0052674	1218.83	506.691	305.615	181.628	253.43	283.502	403.102	308.409	151.757		DLA_01408
DDB_G0268402	449.972	181.805	236.355	284.289	268.174	760.74	993.502	121.99	137.724	DDB_G0268402	125.811	326.097	331.204	367.145	330.975	1014.51	863.121	16.0814	12.6573		DDB_G0268300	0	0	0	0		152227	DPU_G0052676	0	0	0	0	0	0	0	0	0	DPU_G0052676	0	0	0	0	0	0	0	0	0		DLA_01409
DDB_G0268404	6.02827	74.0038	71.7586	66.77	62.2257	63.2115	76.6317	260.246	121.434	DDB_G0268404	13.986	72.7666	48.305	66.3141	50.7437	52.5006	49.0426	61.6455	10.1259		DDB_G0268302	7892.86	45.1	20.5	7.84667		96454	DPU_G0052678	9.28365	422.301	974.519	677.153	421.04	408.436	636.85	1213.04	888.225	DPU_G0052678	11.0219	396.7	1055.5	867.309	516.488	482.71	464.399	1097.8	1940.39		DLA_01410
DDB_G0268406	0	0	0	0	2.48427	8.66107	5.20827	4.06635	0.740453	DDB_G0268406	0	0	0	1.62486	1.90591	0	0	93.8084	2.53147		DDB_G0268304	0	0.07	0.366667	0.0566667		147409	DPU_G0052680	11318.3	2303.27	2291.68	886.056	1062.49	523.312	286.993	172.766	118.102	DPU_G0052680	13256.9	2745.51	2504.15	1008.49	556.146	536.196	497.764	316.203	65.8567		DLA_01411
DDB_G0268408	0	0	0	0	0	0	0	0	0	DDB_G0268408	0	0	0	0	1.87836	0	0	0	0		DDB_G0268306	35.775	62.5167	12.8133	30.1667		74674	DPU_G0052682	18.1367	23.8709	6.4558	0.887159	0	0	0	0	7.38137	DPU_G0052682	18.1829	13.7584	1.6965	0	0.689815	0.755249	1.56098	0	0		DLA_01412
DDB_G0268410	9.25505	12.8003	13.2236	4.4562	8.79261	12.6224	10.5723	99.6255	50.3508	DDB_G0268410	7.48068	9.34216	11.3569	12.3475	5.75363	8.0822	7.53776	144.733	10.1259		DDB_G0268308	0	0.45	0	0.2		147411	DPU_G0052684	71.643	289.939	26.7655	6.43672	1.25613	9.58575	16.1997	5.51382	12.3023	DPU_G0052684	101.771	284.497	71.3911	10.2412	6.00588	6.57558	13.5906	3.34017	3.81778		DLA_01413
DDB_G0268412	10.8188	5.48937	23.0381	7.98539	5.76695	11.7283	3.77826	2.03317	17.7709	DDB_G0268412	30.1203	5.88031	14.5096	8.72256	3.59479	8.12101	5.60309	20.1018	12.6573		DDB_G0268310	0	0	0	0		26398	DPU_G0052686	89.8928	91.4505	109.706	141.09	152.22	142.355	123.351	185.632	51.6696	DPU_G0052686	66.3321	73.3811	119.182	125.473	135.571	112.3	91.8329	152.534	63.9478		DLA_00150
DDB_G0268416	0	0	0	0	0	0	0	0	0	DDB_G0268416	0	0	0	0	0	0	0	0	0		DDB_G0268312	1.965	0	0.606667	0		44998	DPU_G0052688	304.216	212.744	301.481	731.061	683.859	554.857	596.716	426.402	108.26	DPU_G0052688	336.114	243.358	418.5	496.667	494.841	594.929	504.96	389.686	311.149		DLA_01414
DDB_G0268418	0	0	0	0	6.12086	0	0	0	0	DDB_G0268418	0	0	0	0	0	0	0	0	0		DDB_G0268314	0.01	0	0	0		16837	DPU_G0052690	13.3752	42.2498	29.3819	21.1978	12.2571	17.538	20.6574	11.0276	36.9069	DPU_G0052690	13.2178	58.3421	61.5549	41.6383	11.5988	8.68878	22.7932	32.2883	16.2256		DLA_01415
DDB_G0268420	3.65307	24.4977	25.4842	16.8772	14.8723	13.9739	17.2484	4.06635	90.3353	DDB_G0268420	7.62783	21.0185	6.94816	16.5572	10.9244	10.8094	13.5274	26.8024	0		DDB_G0268316	1.57	0.343333	0.76	0.493333		74679	DPU_G0052692	87.881	56.3503	144.634	161.45	241.022	302.854	368.542	676.362	681.547	DPU_G0052692	81.691	47.1152	92.4791	105.552	163.139	319.859	339.057	516.613	497.266		DLA_01416
DDB_G0268422	0	5.44111	24.6624	5.27679	30.0103	17.4378	17.9762	81.3269	21.4731	DDB_G0268422	0	1.24899	2.61493	14.0204	8.22275	7.78995	8.33075	0	0		DDB_G0268318	0.17	0.0333333	1.91	1.35667		91157	DPU_G0052694	33.5533	8.02942	36.2955	34.9142	31.4471	86.6589	150.548	42.2726	29.5255	DPU_G0052694	19.6591	10.4128	20.5433	19.5852	18.7946	48.0139	44.8928	17.8142	11.4533		DLA_01417
DDB_G0268424	79.3761	82.0415	29.2982	20.2526	8.22723	10.9269	14.7844	26.4313	77.0071	DDB_G0268424	37.7759	117.788	17.9218	18.4494	5.86103	10.2508	8.37412	0	0		DDB_G0268320	15.02	15.25	55.3333	8.10667		52467	DPU_G0052696	49.2473	63.5948	194.764	98.1758	162.054	280.229	294.818	292.232	216.52	DPU_G0052696	53.2988	54.4524	103.257	50.9831	103.691	276.504	246.158	244.946	192.798		DLA_01418
DDB_G0268426	10.3243	51.512	160.053	118.541	97.6854	17.588	23.0758	58.962	44.4272	DDB_G0268426	12.1608	72.149	96.5064	92.6883	73.3603	18.9997	17.8235	26.8024	10.1259		DDB_G0268322	0.38	0.486667	0.55	0.06		147419	DPU_G0052698	74.398	34.9844	25.9597	52.8387	31.4289	38.6259	30.6374	60.652	41.8278	DPU_G0052698	70.9968	47.9413	38.0639	41.5069	28.4218	31.734	21.9691	81.2774	45.8134		DLA_01419
DDB_G0268428	0	0	0	0	0.572107	0	0	4.06635	3.70226	DDB_G0268428	0.919404	0.333345	0	0	0	0	0	0	0		DDB_G0268324	0	0.293333	0.196667	0.0233333		26301	DPU_G0052700	203.83	412.044	368.481	462.301	554.731	489.385	479.983	1803.02	1058	DPU_G0052700	185.285	343.173	381.324	396.587	440.786	421.97	311.48	1513.1	1626.37		DLA_01420
DDB_G0268430	27.9398	13.8221	48.4699	58.2522	83.0923	45.938	49.8932	115.891	65.9003	DDB_G0268430	33.0593	12.4562	50.6813	67.8021	66.2235	46.6136	41.5414	101.849	86.0699		DDB_G0268326	0	0.2	0	0.0433333		93519	DPU_G0052702	439.045	349.451	462.251	530.211	353.492	203.169	260.987	389.643	398.594	DPU_G0052702	506.397	370.597	620.062	439.724	217.632	173.536	209.999	341.811	615.617		DLA_11478
DDB_G0268432	3.12801	16.2114	8.90665	12.3869	11.2251	4.94808	5.27473	26.4313	27.3968	DDB_G0268432	6.22044	1.80426	2.83309	3.54435	2.67263	2.81328	2.00573	1.34012	17.7203		DDB_G0268328	0.625	2.19667	0.713333	1.43		85949	DPU_G0052704	1055.42	1211.02	674.983	297.842	267.371	340.059	463.389	273.853	46.7487	DPU_G0052704	1561	1243.3	1328.97	359.362	199.166	451.33	445.45	313.976	70.6289		DLA_01421
DDB_G0268434	37.3568	73.923	6413.78	3685.42	1698.83	1596.33	956.546	81.3269	609.393	DDB_G0268434	101.404	48.0782	6975.01	4585.29	2259.11	2056.71	1291.11	75.0467	1169.54		DDB_G0268330	18.59	1.08333	1.39	1.24667		147424	DPU_G0052706	0	4.72928	16.4445	42.7104	23.1527	17.6682	12.6674	9.1897	0	DPU_G0052706	0	1.02218	37.308	32.5093	19.6798	6.73331	4.175	7.79373	2.86334		DLA_01423
DDB_G0268436	0	0	0	2.32887	0	6.59661	0	0	0.740453	DDB_G0268436	0	1.65369	3.46223	1.85633	0	0	3.67671	0	0		DDB_G0268332	15.73	0.813333	5.8	48.1667		71487	DPU_G0052708	0	9.7002	0	0	28.493	48.319	100.217	73.5176	4.92091	DPU_G0052708	0	0	0	12.9057	30.2739	74.5775	42.8165	47.8758	6.68112		DLA_00015
DDB_G0268438	0	6.68158	6.72999	0	0	0	0	0	0	DDB_G0268438	8.46044	9.20241	0	3.44334	0	0	0	4.02036	0		DDB_G0268334	5.995	6.41667	4.71333	2.53333		91159	DPU_G0052710	84.1363	492.615	382.253	435.051	197.137	93.6065	109.4	23.8932	14.7627	DPU_G0052710	111.409	446.49	421.55	266.09	129.864	126.13	48.5832	22.2678	29.5878		DLA_00151
DDB_G0268440	0	0	0	0	17.2214	0	0	0	0	DDB_G0268440	0	0	0	0	0	0	0	0	0		DDB_G0268336	8.295	1.12333	0.266667	0.11		147427	DPU_G0052712	25.9267	46.0673	51.0216	66.2007	49.0035	23.3722	26.7676	45.9485	46.7487	DPU_G0052712	31.3307	34.296	58.9318	68.8575	27.0686	24.7778	23.0955	37.8552	81.1278		DLA_01424
DDB_G0268442	8.59343	22.0435	53.9221	46.8275	40.9403	10.0922	15.6057	339.54	96.9993	DDB_G0268442	23.9248	17.3486	63.5629	47.0632	52.3486	28.8542	18.4823	241.221	25.3147		DDB_G0268338	0	0	0	0		20033	DPU_G0052714	329.406	199.18	207.775	261.481	170.094	123.088	80.7995	185.632	36.9069	DPU_G0052714	383.902	282.579	255.76	198.253	148.397	143.284	104.444	183.709	68.7201		DLA_01425
DDB_G0268444	0.784617	3.45028	17.3764	23.9803	71.3623	37.9117	42.0336	67.0947	24.4349	DDB_G0268444	3.27665	4.75201	15.7525	23.1153	34.4135	21.7347	25.5328	1.34012	12.6573		DDB_G0268340	0	0	0.04	0		93521	DPU_G0052716	145.909	177.863	642.662	475.939	206.119	193.674	225.875	226.067	469.947	DPU_G0052716	169.773	144.301	696.886	596.173	144.81	202.586	182.807	214.884	623.253		DLA_01426
DDB_G0268446	98.9591	181.944	177.594	161.29	63.5504	33.4917	85.2075	10.1659	2.96181	DDB_G0268446	92.6283	166.628	135.216	91.8311	79.3693	67.6726	100.993	20.1018	7.5944		DDB_G0268342	0	0	0	0		74729	DPU_G0052800	243.256	119.529	8.90618	25.7017	0	0	9.80079	0	4.92091	DPU_G0052800	206.947	110.72	27.3049	0	0	0	7.53711	0	1.90889		DLA_01427
DDB_G0268448	1.06443	18.723	11.7866	41.611	33.1926	18.2155	26.0957	30.4976	28.1372	DDB_G0268448	16.299	15.5795	12.3722	27.7404	22.6357	18.7637	19.1108	25.4623	17.7203		DDB_G0268344	17.235	0	0.14	0		26332	DPU_G0052802	120.827	151.865	205.246	156.223	121.574	95.1542	88.8102	148.873	103.339	DPU_G0052802	142.416	154.21	185.11	202.686	95.389	97.0941	54.8069	128.04	268.199		DLA_01428
DDB_G0268450	0	0.759451	0.764953	0	1.19678	1.39081	0	2.03317	2.22136	DDB_G0268450	0	1.39464	0	0.391382	0.918161	0.434917	0	0	0		DDB_G0268346	1.675	82.3733	26.0867	38.47		147478	DPU_G0052804	1.11715	4.9012	18.9169	98.854	420.381	509.032	954.775	389.643	831.635	DPU_G0052804	1.8	14.9366	18.1826	48.5803	449.332	611.698	840.69	367.419	5165.46		DLA_01429
DDB_G0268452	14.4104	167.926	149.994	149.539	136.058	171.171	219.822	223.649	102.923	DDB_G0268452	46.1375	173.824	130.952	180.429	144.603	230.437	228.001	65.6659	169.608		DDB_G0268348	0.305	0	0.00666667	0		74732	DPU_G0052806	100.608	51.5546	113.452	169.371	177.711	167.099	106.202	305.098	214.06	DPU_G0052806	149.395	56.3251	98.927	197.317	175.226	171.335	101.623	253.853	289.197		DLA_01430
DDB_G0268454	9.49801	52.2084	36.8106	23.6281	139.863	66.9276	43.1211	4.06635	11.8472	DDB_G0268454	33.054	62.3181	0	8.07165	75.7427	65.7763	31.974	0	93.6643		DDB_G0268350	0.49	0.356667	2.31333	3.02333		85973	DPU_G0052808	6.42748	16.9193	7.35391	1.41481	13.805	21.0697	11.3296	29.407	7.38137	DPU_G0052808	7.24936	20.113	3.60734	2.8138	7.70063	24.0888	9.95753	20.041	4.77223		DLA_01431
DDB_G0268456	54.3476	9.95786	0	9.65714	62.7684	72.9446	41.1231	0	8.88544	DDB_G0268456	6.30449	11.429	4.78562	2.56589	108.35	145.416	30.4925	0	12.6573		DDB_G0268352	0.515	0	0.01	0.0333333		26374	DPU_G0052810	12.7569	28.9165	33.0834	12.1681	9.13316	8.13129	9.63705	3.67588	14.7627	DPU_G0052810	13.703	32.0563	33.4118	17.3746	3.639	10.3589	7.41119	6.68034	1.90889		DLA_01432
DDB_G0268458	0	0	0	12.5688	408.467	201.743	101.692	4.06635	16.29	DDB_G0268458	0	0	18.6855	76.8089	1112.48	519.538	99.2154	50.9245	2321.36		DDB_G0268354	7.755	4.73667	11.7933	79.1067		74735	DPU_G0052812	4.5355	21.2248	13.8379	2.66226	1.29885	0	4.56838	5.51382	9.84183	DPU_G0052812	10.7181	32.6859	11.0305	1.76492	1.03503	1.13321	2.34215	1.11339	9.54445		DLA_01433
DDB_G0268460	0	0	0	1.47563	88.1188	71.0565	52.7832	0	4.44272	DDB_G0268460	0	0	2.19376	7.05733	63.4651	86.2658	52.4174	0	306.308		DDB_G0268358	8.4	11.47	2.34	2.12333		74736	DPU_G0052814	19.9914	32.6633	30.2869	54.0197	80.5455	64.78	68.7413	446.619	998.946	DPU_G0052814	17.3273	31.3768	27.0826	31.7881	80.231	71.3066	45.9225	318.429	445.726		DLA_00152
DDB_G0268462	185.545	136.918	37.9956	37.4864	30.8231	12.793	41.5419	12.199	223.617	DDB_G0268462	191.946	122.509	19.4717	25.2002	11.8237	17.202	18.5389	1.34012	2.53147		DDB_G0268360	973.65	15.6333	19.3767	22.9567		47703	DPU_G0052816	262.175	518.912	692.518	934.947	1140.6	801.871	895.927	1192.82	1225.31	DPU_G0052816	268.502	380.062	500.553	698.777	796.637	625.438	624.084	1023.21	1554.79		DLA_01434
DDB_G0268464	0	0	0	0	0	0	0	0	0	DDB_G0268464	0	0	0	0	0	0	0	0	0		DDB_G0268362	0	0.0833333	0.0433333	0		152229	DPU_G0052818	137.042	271.145	213.978	191.639	124.662	73.4041	97.4368	73.5176	41.8278	DPU_G0052818	176.646	259.9	176.448	155.278	88.3023	92.6502	64.5247	51.2159	26.7245		DLA_01435
DDB_G0268466	0	0	0	0	0	0	0	0	0	DDB_G0268466	0	0	0	12.6584	7.424	7.03324	6.26792	0	2.53147		DDB_G0268364	5.8	3.97667	0.86	6.25667		55195	DPU_G0052820	455.308	417.586	203.659	266.653	355.767	321.919	257.319	430.078	841.476	DPU_G0052820	451.454	379.779	227.786	251.334	276.45	450.922	406.944	507.706	752.103		DLA_01436
DDB_G0268468	0	0	0	0	0	0	0	0	0	DDB_G0268468	0	0	0	3.00708	0	0	0	0	0		DDB_G0268366	2.685	0.103333	0.0466667	0.0933333		78858	DPU_G0052822	45.325	23.8621	26.5512	14.3667	9.34556	9.90523	16.4353	16.5415	9.84183	DPU_G0052822	46.7389	21.6616	24.4206	19.0486	22.3418	14.9484	16.8523	15.5875	17.18		DLA_01437
DDB_G0268472	639.157	53.8827	60.8739	74.3816	73.4366	54.6725	84.1968	134.189	196.96	DDB_G0268472	473.909	41.7858	80.4854	75.0497	96.8344	60.0464	92.1605	175.556	22.7832		DDB_G0268368	4.785	26.1467	124.23	76.18		152231	DPU_G0052824	21.0251	43.7296	21.3828	4.79943	1.33802	2.55266	3.92177	22.0553	14.7627	DPU_G0052824	17.5656	44.7476	15.2964	4.54535	1.59935	2.91844	6.03193	26.7214	28.6334		DLA_01439
DDB_G0268478	72.7669	342.385	306.189	179.987	63.0312	58.6001	68.7155	46.763	54.0531	DDB_G0268478	247.158	715.42	353.696	192.938	133.466	95.2886	111.049	124.631	86.0699		DDB_G0268370	0	0	0	0		152232	DPU_G0052826	75.946	131.018	173.196	175.105	166.988	101.27	138.083	816.045	895.607	DPU_G0052826	100.798	123.403	149.906	105.565	125.578	96.0021	82.7584	623.498	1107.16		DLA_01440
DDB_G0268480	37.4127	37.5007	76.7633	57.0941	71.4864	26.5844	23.9794	73.1942	31.8395	DDB_G0268480	13.7859	80.528	58.1366	69.1993	57.0377	41.5658	24.0778	52.2647	32.9091		DDB_G0268374	0.21	2.30333	4.30667	14.2967		33450	DPU_G0052828	74.2009	52.0858	40.75	26.1328	44.6235	16.2157	7.47389	5.51382	0	DPU_G0052828	105.209	54.8815	37.4799	12.9934	45.7193	33.3707	34.4859	8.90712	2.86334		DLA_11479
DDB_G0268482	0	0	0	0	0.861073	0	0	0	0	DDB_G0268482	0	0.501714	0	0	0	0	0	0	0		DDB_G0268376	0	0.153333	0.04	0		78861	DPU_G0052830	3.80917	5.01351	6.97312	28.5079	39.2706	37.4602	59.4701	49.6244	29.5255	DPU_G0052830	0	15.1706	9.62032	7.78198	15.6469	24.2691	26.5554	26.7214	96.399		DLA_01441
DDB_G0268484	3.80845	8.37366	21.0858	8.12078	3.29891	3.83374	0	0	0.740453	DDB_G0268484	26.5075	3.84429	4.02427	10.7884	10.1236	2.39769	4.27357	1.34012	0		DDB_G0268382	0	0	0.17	0		152234	DPU_G0052832	10.7997	48.3784	61.9118	147.638	223.168	124.84	101.337	569.761	71.3533	DPU_G0052832	33.3366	53.3601	76.2437	141.67	208.19	133.355	77.051	555.581	70.6289		DLA_01442
DDB_G0268486	0	35.3932	631.36	392.657	392.037	133.391	133.878	272.445	101.442	DDB_G0268486	0	67.821	606.425	352.637	208.677	91.0624	72.7764	61.6455	83.5384		DDB_G0268384	16.745	5.21667	6.08667	3.87333		97902	DPU_G0052834	0	9.59861	15.0192	84.2777	115.911	60.7622	44.9925	227.904	2.46046	DPU_G0052834	1.76258	9.33582	10.2325	66.5133	94.8632	46.4644	34.6006	163.668	14.3167		DLA_01443
DDB_G0268488	0	0	4.47893	2.87495	3.50367	0	1.83636	0	0	DDB_G0268488	0	0	6.41109	1.1458	0	0	0	0	0		DDB_G0268386	1.285	1.94	0.796667	0.766667		33426	DPU_G0052836	202.859	29.6663	12.7426	17.511	3.41728	8.69263	4.00646	11.0276	14.7627	DPU_G0052836	132.024	29.4199	39.0669	9.28701	9.53102	4.47219	7.70274	10.0205	4.77223		DLA_00153
DDB_G0268490	0	5.93577	158.438	95.9418	42.0924	12.2292	8.57956	4.06635	1.48091	DDB_G0268490	0	18.3942	109.827	55.0618	13.4554	5.9487	6.05874	1.34012	10.1259		DDB_G0268388	0.54	0	0.0166667	0		87860	DPU_G0052838	12.2463	21.4909	14.0114	67.391	573.401	1689.41	1267.43	812.369	86.116	DPU_G0052838	7.89271	1.74188	3.43655	3.5741	479.986	1179.54	1868.76	1081.1	115.488		DLA_01444
DDB_G0268492	34.6969	35.4674	49.2053	58.4088	58.5277	37.3784	38.6903	233.815	146.61	DDB_G0268492	12.7104	45.4691	56.6028	62.0765	62.2965	45.2212	32.4454	147.413	32.9091		DDB_G0268390	0.03	0	0	0		152238	DPU_G0052840	12.6757	155.712	24.8619	17.5382	6.22288	19.7866	10.9437	0	4.92091	DPU_G0052840	12.8377	111.268	36.5868	9.51282	8.67802	5.42925	35.0668	3.34017	2.86334		DLA_01445
DDB_G0268494	0.562862	0.618784	4.36287	4.80078	4.388	2.2664	2.04432	2.03317	2.96181	DDB_G0268494	0	1.13632	2.37904	3.50779	2.99239	0	2.52641	4.02036	2.53147		DDB_G0268392	0	0	0	0		78867	DPU_G0052842	184.157	165.261	32.946	5.15918	5.75325	13.72	38.7848	3.67588	27.065	DPU_G0052842	167.243	162.879	25.3692	6.84048	6.30386	15.686	25.9363	6.68034	10.4989		DLA_01446
DDB_G0268496	94.0038	18.8714	19.0081	16.268	32.5707	22.217	15.5867	24.3981	50.3508	DDB_G0268496	27.3093	15.2647	24.1849	15.2827	42.9143	26.2459	26.1418	21.4419	0		DDB_G0268394	3.175	9.16667	2.39667	4.77		78868	DPU_G0052844	131.129	100.266	24.0048	1.64937	4.82814	12.2815	15.0949	3.67588	4.92091	DPU_G0052844	129.184	179.054	30.4893	1.09344	1.28248	5.61652	8.70632	0	1.90889		DLA_01447
DDB_G0268498	37.223	39.8719	105.158	79.0316	29.7626	29.784	56.331	119.957	1386.13	DDB_G0268498	64.4376	49.3752	85.2201	84.3548	25.6879	35.7526	55.4242	1.34012	10.1259		DDB_G0268396	81.8	1.01667	3.74667	3.33333		152242	DPU_G0052846	99.8525	166.683	75.7917	53.6083	52.3085	37.2564	17.1716	16.5415	2.46046	DPU_G0052846	78.4813	180.132	79.2776	46.9117	23.3427	36.5099	28.2975	15.5875	3.81778		DLA_01449
DDB_G0268500	27.5406	157.254	122.296	94.2795	82.7653	43.5655	38.2759	172.82	399.845	DDB_G0268500	26.2104	152.332	78.3953	92.5043	71.3407	42.993	34.8459	131.332	12.6573		DDB_G0268398	0	0.23	3.76333	0.913333		92032	DPU_G0052848	2.43901	4.2802	877.352	4823.26	4496.77	1617.71	1147.28	1867.35	752.9	DPU_G0052848	6.28775	4.16302	806.262	4830.48	3149.22	1287.04	1022.1	2224.55	1243.64		DLA_01450
DDB_G0268502	9.48094	35.3221	55.9916	101.081	40.6061	27.0411	32.5219	58.962	125.137	DDB_G0268502	15.3975	20.4695	32.2809	68.3365	58.105	47.7513	37.2359	56.285	37.972		DDB_G0268400	0	0.286667	7.44	1.11333		21115	DPU_G0052850	153.658	84.959	244.682	331.742	311.04	158.7	133.57	58.8141	86.116	DPU_G0052850	138.373	98.2015	336.684	244.498	217.598	203.529	143.481	86.8444	111.67		DLA_01452
DDB_G0268504	28.2679	759.831	567.876	136.927	169.629	83.841	75.9698	591.653	2995.13	DDB_G0268504	22.8926	1158.57	375.815	217.429	91.0563	70.28	48.4732	120.611	144.294		DDB_G0268402	53.095	65.2633	513.34	193.22		18410	DPU_G0052852	0	1.56404	89.7344	298.194	162.327	66.2224	53.8626	40.4347	2.46046	DPU_G0052852	0	1.01415	135.055	177.917	128.134	44.0908	28.9954	27.8347	2.86334		DLA_01455
DDB_G0268506	26.3808	18.1261	11.4761	10.045	11.0176	8.06164	8.1272	46.763	269.525	DDB_G0268506	27.5423	9.27264	9.95564	12.0102	9.70484	7.71112	7.92928	2.68024	12.6573		DDB_G0268404	4.46	8.32	5.16333	3.62		152246	DPU_G0052854	192.009	640.627	785.316	1112.48	200.237	123.064	355.685	691.065	782.425	DPU_G0052854	141.392	720.206	1128.33	1895.03	767.298	232.444	272.624	730.384	1529.98		DLA_01456
DDB_G0268512	20.1848	5.44288	54.4014	45.2057	44.8651	66.7071	51.8713	126.057	85.8925	DDB_G0268512	23.3266	7.49637	32.5966	28.9129	21.5126	37.1641	37.6074	424.818	53.1608		DDB_G0268406	0	0	0	0		152247	DPU_G0052856	6.59197	0	8.04491	7.73875	1.88778	0	2.21325	0	0	DPU_G0052856	4.24851	0	17.2651	12.8258	3.00865	1.64702	1.70206	0	0		DLA_01457
DDB_G0268516	4.28298	6.4742	21.9347	15.4113	25.5059	9.43124	6.07651	32.5308	37.7631	DDB_G0268516	13.042	7.16046	16.4056	17.289	17.2554	8.5949	4.2053	9.38084	12.6573		DDB_G0268408	0	0	0	0		152248	DPU_G0052858	12.4655	0	1.75536	0	0	2.09553	4.8292	1.83794	2.46046	DPU_G0052858	7.416	2.18223	1.07633	1.67912	0.65647	0	3.7138	3.34017	0		DLA_00154
DDB_G0268518	11.8635	3.26055	13.1367	44.2691	82.21	29.8557	22.8907	81.3269	8.14498	DDB_G0268518	2.06431	4.49069	12.5358	57.1308	61.1	20.5395	14.9764	4.02036	0		DDB_G0268410	1.01	0.533333	0.266667	0.223333		152249	DPU_G0052860	0	0	0	0	0	0	213.712	0	0	DPU_G0052860	0	0	4.1062	0	0	10.968	164.351	0	0		DLA_01460
DDB_G0268520	7.62284	28.4927	49.295	40.7439	66.822	79.804	71.4306	69.1279	67.3812	DDB_G0268520	4.66897	45.8598	28.353	47.506	39.7155	45.8795	43.4534	53.6048	25.3147		DDB_G0268412	1.065	0.0333333	0.16	0.0866667		78876	DPU_G0052862	10.427	6.86184	2.38598	4.59035	2.23953	0	15.7539	0	2.46046	DPU_G0052862	5.04013	16.3142	7.31503	0	0	1.95391	24.2305	0	0.954445		DLA_01461
DDB_G0268522	2.67199	11.7498	50.2986	30.3866	74.0639	102.21	53.3758	56.9289	19.9922	DDB_G0268522	3.71951	40.457	14.117	33.3039	37.289	25.2331	26.9848	8.04072	10.1259		DDB_G0268416	0	0	0	0		18577	DPU_G0052864	25.1879	38.3085	10.7589	7.39244	10.0985	20.1833	25.3705	11.0276	27.065	DPU_G0052864	37.8783	48.7242	21.6758	11.7618	9.19685	60.4154	76.7422	10.0205	0.954445		DLA_01462
DDB_G0268526	18.6376	137.663	95.4496	61.6814	26.234	9.96697	12.6923	24.3981	39.244	DDB_G0268526	14.5936	182.251	108.931	68.3044	35.2215	16.1338	10.4569	5.36048	0		DDB_G0268418	0	0	0	0		87864	DPU_G0052866	167.063	91.3601	65.6886	55.9375	29.8175	33.4244	30.2183	101.087	46.7487	DPU_G0052866	162.266	78.9857	74.6137	51.848	24.1636	32.1878	19.5935	69.0302	16.2256		DLA_01463
DDB_G0268528	10.6636	23.4462	0	0	9.23691	0	9.6826	0	0	DDB_G0268528	0	26.91	0	6.04148	7.0865	6.7135	0	0	0		DDB_G0268420	3.545	0.81	0.0366667	0.236667		97905	DPU_G0052868	7.01505	17.4401	8.56124	299.564	1224.45	1602.04	985.694	2782.64	388.752	DPU_G0052868	8.28883	11.3084	30.8407	98.9554	1054.18	1702.78	1202.7	2854.73	419.956		DLA_01464
DDB_G0268530	0	0	0	0	0	0	0	0	0	DDB_G0268530	0	0	0	0	0	0	0	0	0		DDB_G0268422	0.24	0	0.263333	0.21		152254	DPU_G0052870	1417.29	2011.24	544.526	46.2179	0	19.1192	17.6242	0	4.92091	DPU_G0052870	1646.44	1931.29	579.391	86.8127	11.979	19.6729	81.3214	2.22678	1.90889		DLA_01465
DDB_G0268532	0	0	0	0	0	0	0	0	0	DDB_G0268532	0	0	0	0	0	0	0	0	0		DDB_G0268424	5.855	1.38667	0.256667	0.0533333		152255	DPU_G0052872	1231.45	723.002	281.789	95.6699	77.7919	89.0466	0	0	2.46046	DPU_G0052872	1838.27	1004.58	543.761	206.127	30.9953	67.8708	56.1111	1.11339	0.954445		DLA_01466
DDB_G0268534	27.2791	11.5344	37.1775	44.7442	76.3411	21.1233	34.2963	154.521	79.9689	DDB_G0268534	17.5263	20.1224	48.7808	48.7427	43.2291	26.4217	32.9654	50.9245	25.3147		DDB_G0268426	1.6	0.146667	1.07667	1.15333		78880	DPU_G0052874	0	0	0	0	0	0	13.5436	1.83794	0	DPU_G0052874	0	2.55006	2.51549	0	0	3.35955	10.4155	1.11339	0.954445		DLA_01467
DDB_G0268536	12	27.7037	80.3914	64.3957	134.609	79.726	96.9748	36.5971	94.778	DDB_G0268536	15.034	33.9163	38.6741	54.3889	96.4925	73.6598	74.7338	28.1425	197.454		DDB_G0268428	0	0	0	0		78881	DPU_G0052876	38.1407	54.3829	101.095	124.533	188.414	184.069	137.662	680.038	243.585	DPU_G0052876	59.9175	56.9627	70.4614	123.837	168.094	163.789	144.643	475.417	191.843		DLA_01468
DDB_G0268538	356.58	1786.21	237.623	123.856	71.2783	34.1082	39.5564	34.5639	80.7094	DDB_G0268538	660.334	2951.15	320.525	100.553	82.5624	75.1694	56.1267	104.529	50.6294		DDB_G0268430	2.55	9.29667	1.46333	1.35		152261	DPU_G0052878	330.666	195.954	161.494	273.761	531.066	186.05	142.919	273.853	327.241	DPU_G0052878	280.705	224.635	114.258	190.85	430.796	161.844	88.8829	354.058	930.584		DLA_11480
DDB_G0268540	0	0	3.66918	2.35518	4.30536	5.00336	3.00873	6.09952	0	DDB_G0268540	0	0	8.75336	6.57056	1.10101	2.08612	0.929562	10.721	0		DDB_G0268432	0.155	0.0766667	0.0333333	0.0133333		78883	DPU_G0052880	527.323	621.389	447.78	238.553	207.171	162.79	189.147	488.892	221.441	DPU_G0052880	572.087	646.955	504.405	235.805	210.631	181.788	135.261	484.324	282.516		DLA_00155
DDB_G0268542	5.63943	68.197	149.872	116.242	53.7341	39.7382	10.2412	189.085	2.22136	DDB_G0268542	0	5.69251	101.303	130.996	104.935	46.1554	22.1486	703.563	20.2517		DDB_G0268434	10.595	1.49333	7.81	0.543333		94555	DPU_G0052882	2.04676	6.67057	8.02893	13.6446	7.78731	76.3597	102.491	306.936	127.944	DPU_G0052882	3.39205	3.32715	11.3231	9.04559	11.21	53.9149	97.3909	301.729	113.579		DLA_01469
DDB_G0268544	0	0	1.83459	4.71036	17.2214	20.0134	3.00873	50.8293	0.740453	DDB_G0268544	0	0	5.25202	16.8957	7.70709	1.04306	1.85912	21.4419	2.53147		DDB_G0268436	0.25	0	0	0		33519	DPU_G0052964	6.85451	24.8096	51.7604	497.905	1525.22	884.739	321.908	2903.94	450.264	DPU_G0052964	4.96992	18.5244	44.7215	204.551	1420.13	1025	345.784	3008.38	539.262		DLA_01470
DDB_G0268546	4.27714	130.483	63.938	38.7607	76.8764	73.1941	107.771	16.2654	33.3204	DDB_G0268546	4.46545	167.299	35.0263	51.4933	44.0566	39.045	52.7945	1.34012	12.6573		DDB_G0268438	0	0	0	0.353333		97920	DPU_G0052966	22.5359	42.9573	91.0445	190.896	241.013	129.917	108.017	463.161	221.441	DPU_G0052966	26.5444	32.7176	81.1215	169.191	160.668	120.573	77.049	347.378	163.21		DLA_01471
DDB_G0268548	157.411	39.0965	27.7595	32.5289	41.1576	26.4094	31.7621	50.8293	288.777	DDB_G0268548	36.5203	36.9278	26.7978	40.4618	47.8481	36.3371	27.313	34.8431	17.7203		DDB_G0268440	0	0	0.0233333	0		47751	DPU_G0052968	115.185	132.37	41.6998	24.2191	29.1706	25.8298	19.9139	156.225	59.051	DPU_G0052968	82.2694	120.798	48.9671	19.3172	24.4223	21.5844	8.98889	118.019	35.3145		DLA_01472
DDB_G0268550	0	2.49911	11.747	11.8489	14.4401	14.4929	9.63258	18.2986	10.3663	DDB_G0268550	0	10.7084	8.80762	9.4447	6.54632	4.77058	3.82633	1.34012	65.8182		DDB_G0268442	6.225	2.28	0.776667	0.77		152307	DPU_G0052970	6.35467	27.8794	10.802	4.79582	3.11969	3.96782	6.40074	42.2726	29.5255	DPU_G0052970	11.7016	27.3744	7.64246	2.11956	4.97201	6.1241	5.62556	34.5151	4.77223		DLA_01473
DDB_G0268552	0.756775	39.1023	59.4974	29.0462	39.987	27.4248	26.1119	50.8293	32.5799	DDB_G0268552	5.2673	76.7718	29.5875	48.0202	41.7419	26.2044	25.0514	28.1425	20.2517		DDB_G0268444	1.305	6.01333	0.613333	5.94		152308	DPU_G0052972	10.5431	15.5807	17.7767	113.838	151.123	68.5159	62.5996	533.002	68.8928	DPU_G0052972	11.4442	11.0499	20.5545	69.9619	121.187	72.372	36.9654	459.83	69.6745		DLA_01474
DDB_G0268554	1.14551	1.25932	5.07376	8.95608	8.93021	2.30622	4.16049	4.06635	4.44272	DDB_G0268554	1.59459	6.93772	4.84168	5.84088	8.37369	2.88471	3.85621	1.34012	2.53147		DDB_G0268446	8.12	414.87	51.8133	1.02		78929	DPU_G0052974	6.45293	4.95433	4.42981	8.52245	0.692984	2.64414	0.812464	3.67588	17.2232	DPU_G0052974	7.27806	3.67139	3.62163	9.88731	2.20889	0.604605	1.24962	4.45356	0.954445		DLA_01475
DDB_G0268556	39.5889	697.967	428.633	628.427	542.325	131.363	63.9055	6.09952	62.1981	DDB_G0268556	34.6984	1132.98	302.122	635.491	408.273	187.391	48.5371	6.7006	121.51		DDB_G0268448	9.44	4.91333	0.49	1.16667		152310	DPU_G0052976	0	0	0	0	0	0	0	0	0	DPU_G0052976	0	0	0	9.02338	0	0	0	0	0		DLA_01476
DDB_G0268558	11.9259	17.7933	43.3905	72.6564	50.1759	32.5853	127.625	26.4313	71.8239	DDB_G0268558	16.6014	29.2356	38.7054	98.9366	73.0266	77.2273	166.802	4.02036	35.4405		DDB_G0268450	0.06	0	0	0		152311	DPU_G0052978	0	0	0	0	0	0	0	0	0	DPU_G0052978	0	10.9034	0	0	0	0	0	0	0		DLA_01478
DDB_G0268560	47.0396	10.2605	38.0323	24.6776	44.95	18.7904	8.13563	164.687	50.3508	DDB_G0268560	35.8586	6.78318	28.7975	27.4963	37.4625	11.0468	7.33117	33.503	10.1259		DDB_G0268452	10.595	27.86	44.1167	10.6933		78930	DPU_G0052980	0	0	0	0	0	0	0	0	0	DPU_G0052980	0	0	4.63431	0	0	2.06311	0	0	0		DLA_01479
DDB_G0268562	0	0	3.54887	11.3898	8.32839	0	2.91008	0	0	DDB_G0268562	0	0	3.38655	5.44726	10.6491	0	0	0	0		DDB_G0268454	1.42	0	0.116667	0		78931	DPU_G0052982	0	0	0	0	0	0	0	0	0	DPU_G0052982	0	0	0	0	0	0	0	0	0		DLA_00156
DDB_G0268564	43.8506	8.60845	26.0125	47.8646	42.0534	11.0354	38.3945	67.0947	17.7709	DDB_G0268564	58.8617	15.0179	34.7517	58.5599	44.752	28.593	33.3898	45.5641	22.7832		DDB_G0268456	1.875	0	34.24	0.156667		47757	DPU_G0052984	316.274	374.222	161.412	149.362	561.553	428.322	225.893	1174.44	214.06	DPU_G0052984	428.677	362.614	225.915	95.1022	473.734	343.386	374.163	1471.9	245.292		DLA_01480
DDB_G0268566	40.3709	5.75321	13.2455	10.6276	11.6565	10.536	11.5402	18.2986	40.7249	DDB_G0268566	34.3432	4.9052	5.52983	11.0125	10.4333	9.88413	7.55023	0	20.2517		DDB_G0268458	0	1.02	10.6333	3.46333		78933	DPU_G0052986	1.64018	5.75667	9.00761	20.2179	26.7732	28.6753	13.2165	38.5967	12.3023	DPU_G0052986	3.17127	4.66589	10.1258	3.82951	11.2289	27.047	16.5164	30.0615	6.68112		DLA_01481
DDB_G0268568	0	0	0	0	0	0	0	0	0	DDB_G0268568	0	0	0	0	0	0	0	0	0		DDB_G0268460	0.07	0	0.49	0.0733333		152315	DPU_G0052988	34.1935	190.928	268.875	239.483	144.212	66.2343	103.324	91.897	76.2742	DPU_G0052988	47.0804	183.932	335.837	265.816	79.8049	121.16	95.1106	96.8649	131.713		DLA_01482
DDB_G0268570	0.623606	1.37113	0.69053	0	0.540172	0.627747	1.13247	2.03317	34.8013	DDB_G0268570	0	0.944212	0	0.706608	0	0.392604	0.699766	10.721	0		DDB_G0268462	2.295	1.33333	0.26	0.666667		78935	DPU_G0052990	702.914	93.3062	128.677	363.404	687.508	693.231	530.1	915.294	499.473	DPU_G0052990	566.864	117.926	86.9928	314.558	518.245	620.091	559.839	772.692	236.702		DLA_01483
DDB_G0268572	0	2.0508	20.6566	16.1761	46.8605	60.8424	34.8932	4.06635	12.5877	DDB_G0268572	1.03872	3.38944	13.404	12.2598	15.1242	27.247	23.2355	18.7617	7.5944		DDB_G0268464	0	0	0	0		78936	DPU_G0052992	28.4049	148.712	81.4642	30.0117	6.50756	5.17296	9.53694	1.83794	7.38137	DPU_G0052992	19.5273	129.826	59.5164	20.4487	3.24108	6.38733	2.93368	4.45356	0.954445		DLA_01484
DDB_G0268574	42.0041	194.971	363.482	446.722	393.489	170.698	202	229.749	178.449	DDB_G0268574	106.115	307.003	305.759	475.948	300.848	169.441	143.148	108.55	96.1958		DDB_G0268466	0	0	0	0		55252	DPU_G0052994	803.657	321.214	308.897	162.42	152.34	100.003	93.6235	126.818	91.0369	DPU_G0052994	1094.89	358.795	207.865	156.088	105.732	86.821	84.1839	149.194	87.809		DLA_01485
DDB_G0268576	3.97628	63.3844	115.799	85.0691	64.0637	41.2277	44.7699	231.782	232.502	DDB_G0268576	11.6238	79.4714	92.4355	92.5886	56.0196	45.0603	29.6716	17.4216	65.8182		DDB_G0268468	0	0	0	0		152320	DPU_G0052996	18.3862	14.5196	0	1.61886	0	2.00905	0	0	2.46046	DPU_G0052996	24.8847	15.6912	5.15952	2.14642	0	1.37815	0	1.11339	0.954445		DLA_01486
DDB_G0268578	39.7116	114.129	461.609	227.955	343.635	429.379	485.596	1435.42	456.859	DDB_G0268578	29.1834	87.5977	192.77	193.465	128.334	253.185	291.233	785.31	207.58		DDB_G0268470	0	0	0	0		152321	DPU_G0052998	9.00172	5.26568	5.4929	2.64193	2.57787	0	0	1.83794	0	DPU_G0052998	9.6693	10.243	3.36807	3.50289	2.05424	0	2.32426	2.22678	0		DLA_01487
DDB_G0268584	0	0	205.691	442.904	475.659	409.738	434.1	276.512	121.434	DDB_G0268584	0	0.74703	141.543	376.098	373.283	363.42	335.086	11866.8	1275.86		DDB_G0268472	49.225	32.14	13.7933	17.2867		78940	DPU_G0053000	35.4431	51.8324	51.6659	86.6854	111.65	91.8006	62.1446	207.687	68.8928	DPU_G0053000	53.3003	41.8244	39.784	65.1297	109.642	65.9247	42.707	152.534	26.7245		DLA_01488
DDB_G0268586	9.1641	62.2793	104.243	118.428	120.513	144.245	223.911	284.644	206.586	DDB_G0268586	17.3956	82.4122	108.278	109.03	98.5471	133.746	171.077	24.1221	65.8182		DDB_G0268474	77.02	46.4967	16.28	34.3433		21106	DPU_G0053002	17.3429	73.9135	29.4805	95.9829	110.684	46.0226	47.415	77.1934	12.3023	DPU_G0053002	30.3389	29.6017	20.8575	37.6002	96.6823	35.2844	40.3019	79.0507	13.3622		DLA_01489
DDB_G0268588	2.55238	1.20256	2.8263	2.07332	0.947525	2.20228	0.993245	0	11.8472	DDB_G0268588	1.01515	3.31252	1.15587	1.44605	0.726935	0.688673	0.613736	4.02036	0		DDB_G0268476	0.035	0.0133333	0.0133333	0.08		87892	DPU_G0053004	160.024	65.8183	50.3495	44.0303	81.6291	65.5712	55.407	33.0829	12.3023	DPU_G0053004	232.054	136.568	78.585	40.8653	54.7775	29.9868	54.2306	25.608	13.3622		DLA_00157
DDB_G0268590	4.67863	2.20435	14.062	29.4538	55.0005	6.72815	4.24821	63.0284	8.88544	DDB_G0268590	4.65203	4.72267	29.6626	65.8884	51.0794	6.73264	4.50002	5.36048	0		DDB_G0268478	49.075	3.11333	166.343	16.0633		55253	DPU_G0053006	284.685	287.327	366.474	388.335	224.701	111.864	117.242	319.801	250.967	DPU_G0053006	278.834	323.544	353.003	383.914	180.019	96.1824	85.2747	280.574	334.056		DLA_01490
DDB_G0268592	91.8348	563.809	1371.59	1262.27	1928.37	2103.9	1329.35	2492.67	2031.06	DDB_G0268592	126.602	651.805	1477.62	1467.12	2091.19	2370.75	1648.81	2802.19	3822.52		DDB_G0268480	2.74	1.90333	0.256667	0.103333		92044	DPU_G0053008	2685.27	250.181	1032.22	97.4203	29.2487	23.2502	4.28644	7.35176	12.3023	DPU_G0053008	5109.67	210.645	21.4956	22.356	17.4807	6.37961	36.2604	8.90712	5.72667		DLA_01491
DDB_G0268594	0	120.925	448.23	249.558	607.506	1144.48	606.456	681.113	39.9845	DDB_G0268594	1.22496	228.726	265.005	266.724	142.103	268.693	219.706	168.855	78.4755		DDB_G0268482	0	0	0	0		33526	DPU_G0053010	32.861	28.8338	42.1091	28.9333	62.1098	43.0883	66.1985	16.5415	7.38137	DPU_G0053010	76.2438	22.4355	44.2628	15.3449	17.9978	49.2624	25.4543	22.2678	7.63556		DLA_01494
DDB_G0268598	0	0	0	0	0	0	0	0	0	DDB_G0268598	0	0	0	0	0	0	0	0	0		DDB_G0268484	0.05	0	0	0		97926	DPU_G0053012	0	11.1494	95.9515	179.006	267.457	371.408	403.161	275.691	127.944	DPU_G0053012	6.14204	16.2662	98.0573	122.379	165.284	435.739	374.02	277.234	212.841		DLA_01495
DDB_G0268600	806.588	102.013	50.0586	37.2052	30.9147	35.9268	140.428	46.763	205.846	DDB_G0268600	894.267	132.094	22.6274	32.3521	88.5456	86.8809	188.228	61.6455	22.7832		DDB_G0268490	0	0.02	0.0733333	0.00666667		152330	DPU_G0053014	73.6963	110.631	96.7123	42.9978	48.0579	19.4042	40.2455	25.7311	14.7627	DPU_G0053014	94.4218	98.5089	121.093	43.535	32.8253	23.2938	26.1356	21.1544	23.8611		DLA_01496
DDB_G0268602	0	4.5089	18.1663	20.4061	7.10534	0	0	0	0	DDB_G0268602	0	4.14001	8.66766	16.2656	32.707	2.58212	9.20461	16.0814	5.06294		DDB_G0268492	7.795	15.9067	0.81	1.00667		87898	DPU_G0053016	139.888	160.511	118.191	144.485	101.692	105.822	138.192	33.0829	9.84183	DPU_G0053016	65.8842	122.445	199.296	136.612	110.503	80.6569	62.5143	23.3812	5.72667		DLA_01497
DDB_G0268604	0	0	0	0	5.26458	0	0	0	0	DDB_G0268604	0	0	0	0	0	0	0	0	15.1888		DDB_G0268494	0.25	1.15667	0.02	0.08		152332	DPU_G0053018	6.07281	29.8399	27.2366	62.0246	68.3467	54.4127	49.5464	205.849	147.627	DPU_G0053018	5.87086	15.2025	49.4202	45.7268	71.9255	52.8023	45.6291	173.689	125.987		DLA_01498
DDB_G0268612	0	0	0	0	0.943423	2.19275	0.988944	0	0	DDB_G0268612	0	0.549696	0	0	0.723788	0.685691	1.22216	2.68024	0		DDB_G0268496	46.605	5.77667	0.146667	0.136667		152333	DPU_G0053020	91.3788	130.882	105.78	192.859	181.256	118.938	125.88	211.363	425.659	DPU_G0053020	119.519	115.448	109.358	168.643	131.559	142.024	105.133	177.029	96.399		DLA_01499
DDB_G0268614	30.2128	27.3934	185.211	127.96	120.87	25.7103	29.1302	119.957	182.151	DDB_G0268614	34.2529	30.0256	235.981	182.288	131.852	33.1398	25.1648	45.5641	202.517		DDB_G0268498	30.585	4.45667	3.26333	0.2		97929	DPU_G0053022	6.02008	7.54614	0.787176	0	2.95543	8.45754	6.92998	11.0276	27.065	DPU_G0053022	7.20558	13.7005	3.86137	0.501992	6.47657	9.66943	2.66468	10.0205	44.8589		DLA_01500
DDB_G0268616	35.6482	50.1368	135.623	115.505	205.973	154.165	87.7028	319.208	443.531	DDB_G0268616	35.4851	60.9109	139.73	158.977	164.506	115.977	81.3445	1791.74	63.2867		DDB_G0268500	1.755	0.55	0.313333	0.196667		78950	DPU_G0053024	2.39921	4.21035	2.19602	0	0	0	2.4166	0	9.84183	DPU_G0053024	9.27771	6.82514	1.34653	0	1.64254	0	3.71689	0	2.86334		DLA_01501
DDB_G0268618	56.9702	256.945	461	380.008	193.596	73.5238	87.5417	195.185	170.304	DDB_G0268618	85.4052	467.424	467.698	398.905	254.338	122.315	97.5311	45.5641	432.881		DDB_G0268502	0.26	0.18	0.383333	10.4333		152336	DPU_G0053026	0	0	0	40.3253	39.3476	0	0	1.83794	2.46046	DPU_G0053026	0	0	0	0	31.3551	34.3294	70.9532	0	13.3622		DLA_00159
DDB_G0268620	648.935	180.769	110.026	104.998	154.619	99.1374	112.577	130.123	596.805	DDB_G0268620	363.54	276.929	111.498	129.526	199.847	140.059	116.431	168.855	68.3496		DDB_G0268504	3.99	0.756667	0.19	0.256667		152337	DPU_G0053028	0	0	0	0	0	0	0	0	0	DPU_G0053028	0	0	0	0	0	5.69794	0	0	2.86334		DLA_01502
DDB_G0268622	274.664	272.439	445.921	601.815	191.406	157.993	116.26	384.27	425.02	DDB_G0268622	316.224	354.379	427.706	657.545	244.285	171.62	172.643	183.596	131.636		DDB_G0268506	9.375	1.20333	0.0833333	0.183333		152339	DPU_G0053030	0	0	0	0	0	178.028	0	0	0	DPU_G0053030	0	0	0	0	0	0	126.204	0	1.90889		DLA_01503
DDB_G0268624	1.15226	15.2009	15.311	26.2077	12.9752	8.11937	6.27753	4.06635	5.18317	DDB_G0268624	20.8519	13.9572	19.4809	15.0147	12.2517	7.25428	4.52544	2.68024	0		DDB_G0268508	0	0	0.0133333	0.01		78952	DPU_G0053032	0	0	0	0	0	0	7.78546	0	2.46046	DPU_G0053032	0	0	0	0	0	0	0	0	0		DLA_01504
DDB_G0268626	0.271906	0.896762	0.301087	0.579787	0.471054	0.547423	0.740675	0	2.22136	DDB_G0268626	0.378504	0.411698	0.287315	0.308097	0.180695	0.342368	0.305113	1.34012	0		DDB_G0268510	0	0	0	0.13		152341	DPU_G0053034	0	0	0	0	0	0	0	0	0	DPU_G0053034	0	0	0	0	0	0	0	0	0		DLA_01505
DDB_G0268628	5.17882	7.1167	43.0096	29.4476	44.8594	18.2462	62.3066	75.2274	14.8091	DDB_G0268628	9.0114	7.84135	36.938	38.1428	27.5326	13.8568	32.6886	0	0		DDB_G0268512	1.81	0.0833333	1.74333	0.216667		78953	DPU_G0053036	3.63784	14.136	35.6759	48.503	21.8775	10.7894	15.1803	71.6796	22.1441	DPU_G0053036	4.01928	13.6012	46.0839	37.9182	17.7895	8.95939	8.45369	45.649	40.0867		DLA_01506
DDB_G0268630	818.087	97.921	89.5261	159.734	179.236	66.2126	581.071	278.545	266.563	DDB_G0268630	633.308	89.2182	82.5352	98.5979	191.237	136.31	545.879	1558.56	101.259		DDB_G0268516	1.48	0.0366667	0.0466667	0		33583	DPU_G0053038	21.9709	17.993	93.8473	99.3033	26.426	9.60295	2.95069	11.0276	71.3533	DPU_G0053038	59.4727	20.8338	14.7971	46.1681	21.0583	12.0769	10.2113	15.5875	21.9522		DLA_01507
DDB_G0268632	1445.42	1502.45	622.066	330.304	139.6	206.016	257.75	404.602	9830.99	DDB_G0268632	2562.74	1574.33	567.004	341.62	155.477	255.098	325.468	127.311	118.979		DDB_G0268518	13.085	0.0733333	0.0966667	0.03		33595	DPU_G0053040	125.677	50.2725	20.3	1.62729	3.17567	4.03902	5.58479	56.9761	275.571	DPU_G0053040	109.587	127.235	11.4101	2.1576	3.79592	1.38533	2.86325	72.3703	102.126		DLA_01508
DDB_G0268634	18.5016	152.549	189.506	145.969	125.806	80.0852	89.0375	113.858	74.7858	DDB_G0268634	73.4017	110.187	98.7279	83.3327	96.5175	67.5588	73.7022	21.4419	35.4405		DDB_G0268520	1.04	2.41333	0.46	0.946667		92046	DPU_G0053042	8.1104	8.89555	14.847	24.9935	12.1937	6.64662	0	3.67588	4.92091	DPU_G0053042	5.22713	16.1504	22.7593	16.5692	0	7.59902	3.14118	2.22678	2.86334		DLA_01509
DDB_G0268636	18.8062	198.724	93.244	86.5854	65.1604	33.9065	34.4071	54.8957	302.845	DDB_G0268636	37.1195	221.991	112.41	97.6414	61.3691	51.7772	37.4815	45.5641	141.762		DDB_G0268522	1.26	1.06333	0.22	0.05		152347	DPU_G0053044	103.463	827.726	1738.03	1736.18	758.157	345.808	321.833	238.932	509.315	DPU_G0053044	154.936	685.603	1342.37	1781.55	712.489	287.396	273.428	227.131	691.018		DLA_01511
DDB_G0268638	46.2285	190.89	250.954	407.917	344.765	803.21	749.419	2515.04	1854.83	DDB_G0268638	62.7824	255.512	217.236	410.109	249.515	1086.32	814.807	99.1688	98.7272		DDB_G0268524	0	0	0	0		94575	DPU_G0053046	1173.95	450.866	274.64	191.536	174.003	98.3593	86.8904	84.5452	31.9859	DPU_G0053046	1334.34	537.75	425.212	260.523	125.82	112.453	92.969	74.5971	35.3145		DLA_01512
DDB_G0268640	1.19208	13.1052	114.841	997.687	65.5693	196.799	165.068	487.962	7075.77	DDB_G0268640	0.82971	14.1388	114.627	434.602	53.8692	591.017	276.228	881.799	49882.6		DDB_G0268526	3.455	0.326667	0.0766667	0.0166667		78959	DPU_G0053048	427.025	72.3542	122.649	25.93	49.3374	46.6606	31.1467	18.3794	29.5255	DPU_G0053048	646.284	44.4022	7.4378	10.314	14.1134	65.1197	38.7807	14.4741	28.6334		DLA_00160
DDB_G0268642	38.0943	27.7812	91.8828	156.292	297.632	543.317	338.021	784.805	499.806	DDB_G0268642	32.5523	59.0118	100.433	118.81	155.653	332.438	256.48	262.663	377.189		DDB_G0268528	0.065	0.0366667	0.146667	0.00333333		152350	DPU_G0053050	16.3338	36.2779	21.4913	23.3699	2.63115	2.23097	2.57066	3.67588	12.3023	DPU_G0053050	9.86914	49.9504	12.3183	23.8352	1.04835	3.06078	3.55845	1.11339	0		DLA_01514
DDB_G0268644	0	23.305	942.868	2127.03	3637.33	3947.83	3317.18	1632.64	1055.15	DDB_G0268644	0	65.9783	1067.74	1952.66	2556.91	3264.25	2609.72	4457.24	7396.95		DDB_G0268530	0	0	0	0		78961	DPU_G0053052	35.1545	33.6504	14.626	1.40694	4.11847	0	4.82855	1.83794	2.46046	DPU_G0053052	44.2841	27.2743	22.4205	1.86544	2.18794	3.59323	2.47554	1.11339	0		DLA_01516
DDB_G0268646	1202.42	1123.8	602.618	313.63	261.182	111.046	156.925	160.621	617.538	DDB_G0268646	1335.98	1479.13	808.184	322.908	337.22	201.406	150.606	164.835	68.3496		DDB_G0268534	93.29	19.4133	71.55	3.23		152352	DPU_G0053054	55.2906	0	6.32599	0	0	7.55194	0	0	0	DPU_G0053054	26.726	11.7966	3.8789	4.03416	0	0	0	0	0		DLA_01517
DDB_G0268650	173.488	1565.77	181.406	92.2372	55.4071	115.809	265.332	380.203	729.346	DDB_G0268650	249.83	856.329	165.328	167.38	72.4776	81.7	277.556	32.1629	232.895		DDB_G0268536	2.12	5.53333	6.33667	2.39		152353	DPU_G0053056	81.0289	240.053	70.9765	23.0142	32.9357	39.9856	37.7366	36.7588	34.4464	DPU_G0053056	84.7921	291.975	58.1904	36.1084	35.193	30.0414	27.6708	51.2159	76.3556		DLA_01518
DDB_G0268652	21.1141	42.555	113.003	64.1975	66.0442	46.0509	24.4971	44.7298	27.3968	DDB_G0268652	11.4301	92.3554	96.6792	78.4187	49.1096	36.1859	22.3764	38.8635	12.6573		DDB_G0268538	176.275	3.16333	1.74	0.573333		92048	DPU_G0053058	72.4784	170.213	42.926	7.50769	21.977	27.9517	25.7661	5.51382	2.46046	DPU_G0053058	101.668	204.97	29.91	9.95433	8.75646	14.3806	28.0711	3.34017	4.77223		DLA_01519
DDB_G0268654	0	0	0	4.95288	2.01201	46.7641	0	14.2322	5.18317	DDB_G0268654	0	7.03393	2.45441	6.57986	7.718	0	0	2.68024	0		DDB_G0268540	0	0.0166667	0	0		152356	DPU_G0053060	0	104.625	81.8547	262.465	4302.5	8468.87	3543.03	14.7035	322.32	DPU_G0053060	38.4243	118.721	100.381	86.9995	3244.89	7708.66	5541.76	16.7008	1063.25		DLA_01522
DDB_G0268656	0	9.45216	308.741	319.525	517.076	213.903	147.217	376.137	60.7171	DDB_G0268656	1.70981	10.5386	193.384	253.996	168.964	88.1546	55.8205	322.969	716.405		DDB_G0268542	0	0.703333	0	1.19333		33571	DPU_G0053062	282.928	36.4569	106.846	217.754	180.178	131.876	75.7288	158.063	39.3673	DPU_G0053062	229.527	31.5189	97.7169	143.204	144.934	103.811	75.0961	135.834	88.7634		DLA_01523
DDB_G0268658	0	0	0	0	0	0	0	0	0	DDB_G0268658	0	0	0	0	0	0	0	0	0		DDB_G0268544	0	0	0.05	0		33578	DPU_G0053064	3.89694	41.3172	13.0786	1.71558	1.95298	3.54846	9.15878	1.83794	39.3673	DPU_G0053064	5.23243	41.5718	9.65974	1.51644	1.77861	5.84196	8.04959	3.34017	10.4989		DLA_11481
DDB_G0268660	11.3525	4.06339	7.01628	2.43947	2.74427	2.39188	2.15751	4.06635	13.3282	DDB_G0268660	9.9229	1.99872	5.02152	4.03855	1.92994	0.997284	2.22191	4.02036	0		DDB_G0268546	0.245	0.0433333	0.83	0.846667		33594	DPU_G0053066	3.52727	35.3713	9.22441	1.55284	2.16455	2.20241	3.80662	0	27.065	DPU_G0053066	3.89712	41.2836	6.78734	0.882378	1.55239	2.45505	4.4887	7.79373	2.86334		DLA_01524
DDB_G0268662	110.413	66.0286	67.2571	37.7146	31.098	19.7746	27.2679	119.957	312.471	DDB_G0268662	54.0621	34.7577	56.7844	56.7982	48.6166	26.867	29.8977	26.8024	35.4405		DDB_G0268548	6.785	0.77	0.293333	0.18		33573	DPU_G0053068	32.0425	31.0241	8.0907	3.89139	18.0359	100.208	71.2272	69.8417	4.92091	DPU_G0053068	41.3026	32.0606	10.542	3.86965	20.424	90.2735	123.246	86.8444	13.3622		DLA_01525
DDB_G0268664	1500.57	1431.37	604.864	481.901	239.354	148.29	216.84	725.843	2166.57	DDB_G0268664	3831.25	1548.4	757.028	454.621	372.733	280.533	317.258	186.277	308.839		DDB_G0268550	0	0	0.0533333	0		92049	DPU_G0053070	0	0	0	127.274	3185.9	7478.34	5723.19	2837.78	189.455	DPU_G0053070	0	0	3.1203	9.73561	2040.15	5250.8	9026.56	2548.55	258.655		DLA_00161
DDB_G0268666	8.77558	86.8271	103.652	110.194	27.8721	20.6123	39.8413	134.189	60.7171	DDB_G0268666	73.2957	62.0072	92.7288	69.6053	64.1498	25.7826	32.8244	10.721	30.3776		DDB_G0268552	1.09	0.5	0.553333	0.0366667		152364	DPU_G0053072	0	0	0	0	12.0282	10.1988	1137.56	51.4623	0	DPU_G0053072	0	0	0	0	3.19499	10.4942	1279.7	42.3088	0.954445		DLA_01526
DDB_G0268668	0	5.51874	18.5291	8.32544	11.5956	6.73776	6.07755	8.13269	2.96181	DDB_G0268668	0	12.6681	15.9134	14.2204	4.44803	9.4813	4.69422	0	0		DDB_G0268554	0.29	0	0.04	0.0733333		78969	DPU_G0053074	3.18042	13.9532	15.2831	16.1016	39.6195	30.4081	29.6321	167.252	36.9069	DPU_G0053074	3.5871	18.095	8.47861	22.277	22.8624	31.5868	35.1059	124.7	43.9045		DLA_01527
DDB_G0268670	0	0	0	0	0	0	0	0	0	DDB_G0268670	0	0	0	0	0	0	0	0	0		DDB_G0268556	1.525	1.6	1.59	1.27333		33592	DPU_G0053076	341.83	101.632	149.975	7.46212	31.5518	67.9116	85.3656	60.652	86.116	DPU_G0053076	429.692	88.4016	71.3483	9.8939	34.8132	76.231	157.557	33.4017	236.702		DLA_01528
DDB_G0268672	0	0	19.6801	0	0	0	0	0	0	DDB_G0268672	0	0	112.68	10.0692	0	0	9.97167	0	0		DDB_G0268558	10.4	17.5033	13.62	10.2333		47774	DPU_G0053078	325.109	201.601	314.399	145.654	78.9568	120.507	585.505	231.58	339.543	DPU_G0053078	367.236	177.781	158.608	75.7728	58.9864	152.413	605.108	290.595	257.7		DLA_01529
DDB_G0268674	0	0	0	0	0	0	0	0	0	DDB_G0268674	0	0	0	0	0	0	0	0	0		DDB_G0268560	0.54	0.763333	0.406667	0.65		152369	DPU_G0053080	26.0306	0	47.6521	0	0	0	0	0	0	DPU_G0053080	0	0	29.2187	0	0	0	0	0	0		DLA_01530
DDB_G0268676	0	0	25.9778	0	0	0	0	0	0	DDB_G0268676	0	0	0	0	0	0	0	0	0		DDB_G0268562	0	0	0	0		152370	DPU_G0053082	0	3.24158	4.22682	13.8242	38.0868	20.1838	17.6753	38.5967	2.46046	DPU_G0053082	0.595247	3.6783	1.55505	5.93008	20.8659	16.6147	6.43872	8.90712	1.90889		DLA_01532
DDB_G0268678	2.39144	20.375	41.7073	39.9443	39.876	13.2403	16.2858	26.4313	57.7553	DDB_G0268678	8.32244	13.5785	43.59	53.8561	65.9529	16.9378	17.4428	49.5844	2.53147		DDB_G0268564	17.255	14.88	2.27667	2.24		152371	DPU_G0053084	0	0	0	8.80872	8.59514	5.46592	10.0771	1.83794	0	DPU_G0053084	0	2.84603	0	8.75951	10.2739	14.9979	15.4991	2.22678	0.954445		DLA_01533
DDB_G0268680	323.198	59.3269	264.637	112.541	79.1071	142.077	155.079	331.407	305.807	DDB_G0268680	151.894	52.378	234.36	107.849	84.336	114.245	162.37	50.9245	17.7203		DDB_G0268566	0.72	0.496667	0.26	1.43667		87909	DPU_G0053086	157.543	170.634	132.935	104.034	141.694	118.35	121.493	139.683	68.8928	DPU_G0053086	180.861	207.278	110.524	112.074	114.598	184.512	108.686	153.648	130.759		DLA_01534
DDB_G0268682	5.3077	11.6701	29.3866	18.8627	41.3781	37.4006	33.7358	0	6.66408	DDB_G0268682	0	8.03648	16.8254	36.0849	52.9083	30.0741	5.95592	0	2.53147		DDB_G0268568	0	0	0	0		152374	DPU_G0053088	133.93	178.625	207.418	292.919	287.197	230.639	186.703	911.618	930.053	DPU_G0053088	132.929	156.971	167.171	303.321	247.565	194.754	138.186	683.621	248.156		DLA_01535
DDB_G0268684	5.91883	10.0561	26.8119	25.624	55.9302	33.0406	23.9401	93.526	69.6026	DDB_G0268684	7.49022	19.8246	23.8798	28.3508	35.0426	19.6479	15.3966	12.0611	5.06294		DDB_G0268570	0.185	0	0.01	0		92050	DPU_G0053090	0	0	9.95663	942.446	903.708	675.135	658.501	707.607	556.063	DPU_G0053090	0	0	10.3786	500.973	676.95	682.457	532.529	700.322	2161.82		DLA_01536
DDB_G0268686	34.385	2.45862	17.6446	28.8111	61.7484	97.3674	89.6036	121.99	54.7935	DDB_G0268686	9.7287	4.79712	12.9974	33.8934	28.238	41.1835	48.4657	668.72	58.2238		DDB_G0268572	0	0.00666667	0.07	0.0333333		78978	DPU_G0053092	0	0	3.3917	58.7271	49.875	87.7282	444.154	79.0314	81.1951	DPU_G0053092	0	0	4.85259	49.7473	56.6566	71.2893	562.583	53.4427	162.256		DLA_00016
DDB_G0268688	0	0	18.4239	0	7.20611	0	0	0	0	DDB_G0268688	0	0	43.9529	0	0	0	0	0	0		DDB_G0268574	130	31.4733	11.75	24.9233		97936	DPU_G0053094	38.9565	34.7248	50.9388	113.245	106.78	57.4322	56.0556	218.715	81.1951	DPU_G0053094	36.2661	28.8487	58.6506	82.6545	63.5006	62.5717	41.1925	201.524	55.3578		DLA_00163
DDB_G0268690	0	0	13.6725	0	0	0	0	0	0	DDB_G0268690	0	0	26.0942	0	0	7.77356	0	0	0		DDB_G0268576	0.985	0.806667	0.993333	1.24		97937	DPU_G0053096	63.2801	149.553	183.064	222.866	165.081	79.2399	93.5148	608.358	273.111	DPU_G0053096	75.0185	134.026	209.98	226.204	124.276	97.634	61.8976	454.263	452.407		DLA_01537
DDB_G0268692	0	0	1.72495	1.10722	10.7948	0	0	0	0.740453	DDB_G0268692	0	0	0	0.882557	0	0.980728	0	0	0		DDB_G0268578	4.92	41.0233	7.25333	9.97333		78981	DPU_G0053098	13.3282	11.6948	5.77867	3.08819	1.20533	3.06602	4.23942	12.8656	17.2232	DPU_G0053098	10.3984	33.5251	7.87398	4.50404	1.44074	3.68062	6.52049	10.0205	9.54445		DLA_01538
DDB_G0268694	0	0	0	0	7.55439	3.29217	0.989862	2.03317	0	DDB_G0268694	0	0	0	0	0	0	0	0	0		DDB_G0268580	0.025	0.0166667	0.0633333	0.0133333		152381	DPU_G0053100	6.18258	32.5493	8.48845	24.4962	0	0	6.2274	3.67588	2.46046	DPU_G0053100	9.96163	12.3115	12.1446	10.8264	2.11635	2.3171	4.78906	1.11339	1.90889		DLA_01539
DDB_G0268696	72.8571	38.446	81.4828	74.5698	80.1489	86.5423	341.357	32.5308	610.133	DDB_G0268696	84.1786	53.6863	53.1203	73.4735	66.8156	77.5181	251.806	1.34012	10.1259		DDB_G0268582	0	0.8	2.53333	0.573333		152382	DPU_G0053102	1211.43	502.76	388.001	315.024	510.639	381.037	214.793	1143.2	408.436	DPU_G0053102	1068.59	485.676	435.077	332.937	438.866	363.894	211.876	1307.12	313.058		DLA_01540
DDB_G0268698	13.0793	31.7846	85.373	69.4779	59.032	17.3238	25.6272	298.876	114.03	DDB_G0268698	11.4991	50.3775	83.6502	64.3506	43.0016	33.3707	28.1946	50.9245	68.3496		DDB_G0268584	0	0.213333	12.4033	4.22		152383	DPU_G0053104	150.801	486.345	296.616	187.511	170.216	197.647	260.967	525.651	391.213	DPU_G0053104	140.875	460.251	381.758	235.04	173.258	203.822	147.567	470.964	1250.32		DLA_01541
DDB_G0268700	5.80695	44.6872	70.7315	74.2931	45.2702	40.9185	58	2.03317	7.40453	DDB_G0268700	48.501	41.0312	73.6322	42.7691	50.167	18.2794	22.8065	0	2.53147		DDB_G0268586	4.905	93.39	22.4733	14.8267		152384	DPU_G0053106	31.6414	29.7951	33.9063	80.1808	83.5409	80.9543	63.7416	435.592	100.879	DPU_G0053106	31.8326	26.3449	45.0455	63.0655	52.3063	74.0435	52.606	311.749	99.2623		DLA_11482
DDB_G0268702	607.174	513.584	626.549	402.171	202.961	110.265	135.688	465.597	694.545	DDB_G0268702	280.727	639.25	627.018	388.381	265.141	189.988	168.5	79.067	98.7272		DDB_G0268588	0.465	0	0.00333333	0		152385	DPU_G0053108	66.9145	110.088	176.086	3115.21	41779.4	29923.1	9157.92	6035.79	3444.64	DPU_G0053108	32.3446	71.383	201.858	1440.27	26953.9	21165.9	9576.03	8133.31	1244.6		DLA_01542
DDB_G0268704	26.6317	47.9088	76.4052	107.551	75.4971	37.7756	39.57	152.488	54.0531	DDB_G0268704	40.4425	38.4906	71.6313	63.7818	58.7253	41.9163	40.7511	64.3257	50.6294		DDB_G0268590	5.7	0.413333	0.0266667	0		152386	DPU_G0053110	16.1543	9.4497	16.4291	22.1254	12.3365	7.84519	1.80794	3.67588	4.92091	DPU_G0053110	15.0387	12.2546	22.1624	22.0018	8.60185	8.0724	6.9518	10.0205	0.954445		DLA_01543
DDB_G0268706	12.427	68.6054	24.5299	17.4735	31.5911	27.7385	72.6086	117.924	143.648	DDB_G0268706	14.2904	81.6722	31.9717	39.3351	26.0318	15.1371	44.5625	52.2647	60.7552		DDB_G0268592	40.07	81.35	55.73	5.56667		78987	DPU_G0053112	53.0279	16.781	26.2577	64.2941	88.128	31.3463	22.7659	123.142	46.7487	DPU_G0053112	67.2322	20.2783	27.3218	63.9348	74.9882	35.1863	20.2012	99.0917	29.5878		DLA_01544
DDB_G0268708	6.64591	25.5717	137.984	112.188	79.1551	78.608	95.0435	24.3981	114.77	DDB_G0268708	20.8156	70.4389	126.405	114.84	89.4347	101.464	74.5757	17.4216	425.287		DDB_G0268594	0	0.0566667	0.3	0.07		78988	DPU_G0053114	92.7738	192.486	137.105	106.361	45.2488	28.5112	34.5557	69.8417	59.051	DPU_G0053114	104.325	218.832	154.577	139.329	40.689	29.3369	21.7087	59.0096	43.9045		DLA_01545
DDB_G0268710	23.7071	22.8046	13.6725	9.47826	45.3486	35.7967	52.0214	83.3601	299.883	DDB_G0268710	28.876	22.6838	9.91583	20.4267	38.7298	30.1615	42.9517	5.36048	106.322		DDB_G0268596	0	0	0	0		33630	DPU_G0053116	1481.59	307.384	799.577	484.278	219.494	67.0488	65.1773	137.845	228.823	DPU_G0053116	1850.09	310.394	88.9132	498.829	95.4748	57.7013	36.2962	94.6381	162.256		DLA_00164
DDB_G0268712	0	1.91327	0	1.23699	3.01503	1.75192	1.58025	10.1659	1.48091	DDB_G0268712	0	0.87837	1.83898	0.986001	4.62621	0	0	0	0		DDB_G0268598	0.165	0.586667	0.0733333	0.00666667		78990	DPU_G0053118	14.3377	0	1.87478	0	1.7597	0	0	1.83794	0	DPU_G0053118	21.1214	2.33069	0	0	0	1.53528	0	0	0		DLA_01546
DDB_G0268714	13.6661	4.17329	10.0885	14.5701	11.8376	6.87841	5.51504	22.3649	5.18317	DDB_G0268714	7.3981	4.98142	8.0225	9.03293	14.1272	10.9937	11.0753	2.68024	2.53147		DDB_G0268600	12.325	20.7033	36.3533	1.43333		97940	DPU_G0053120	38.9017	129.404	71.7455	55.2121	93.7796	77.4017	97.6669	238.932	177.153	DPU_G0053120	58.3767	124.87	42.3627	43.7195	58.433	81.8194	53.5207	212.657	188.98		DLA_01547
DDB_G0268716	0	13.2035	39.8976	22.7641	34.678	12.09	10.9054	4.06635	3.70226	DDB_G0268716	11.1458	26.2672	50.7635	56.7035	10.6419	10.0817	2.24618	1.34012	0		DDB_G0268602	0	0	0	0		97941	DPU_G0053122	1.96833	22.4523	16.2147	131.713	253.657	126.896	101.113	593.654	44.2882	DPU_G0053122	11.4173	6.71928	9.94231	93.0626	148.231	76.7196	68.6107	478.758	32.4511		DLA_01548
DDB_G0268718	3.6689	4.60963	2.90189	3.35281	1.36201	3.16566	74.718	2.03317	8.14498	DDB_G0268718	2.18882	1.58719	3.87682	2.96946	3.13478	5.93957	69.6946	8.04072	0		DDB_G0268604	0	0	0	0		152393	DPU_G0053124	43.6956	81.1918	96.0308	161.504	108.605	167.238	153.926	979.622	373.99	DPU_G0053124	35.9928	80.9631	95.8652	97.2474	102.382	123.653	80.1828	597.89	340.737		DLA_01549
DDB_G0268720	1078.89	461.872	837.393	704.732	340.629	135.334	302.132	16.2654	95.5184	DDB_G0268720	715.841	429.174	831.053	780.722	663.372	471.871	529.899	62.9856	230.364		DDB_G0268606	0.005	0	0	0		152394	DPU_G0053126	28.1544	42.5457	71.5831	67.4817	16.1254	22.2185	18.9057	11.0276	17.2232	DPU_G0053126	40.3231	30.257	70.228	45.6494	13.9208	15.2413	16.9622	11.1339	8.59001		DLA_01550
DDB_G0268722	0	0	0	0	0	0	0	0	0	DDB_G0268722	0	0	0	0	0	0	0	0	0		DDB_G0268608	0.01	0	0	0		152395	DPU_G0053128	10.6712	482.215	1176.98	3057.58	3101.57	2345.96	2044.71	7870.06	2920.56	DPU_G0053128	28.0392	411.218	1834.96	2946.7	3192.02	2150.72	1265.65	7461.94	4832.36		DLA_01551
DDB_G0268724	0	0	0	0	0	0	0	0	0	DDB_G0268724	0	0	0	0	0	0	0	0	0		DDB_G0268610	0.36	0.753333	0.0333333	0		152396	DPU_G0053130	0	0	0	6.50069	0	0	0	0	4.92091	DPU_G0053130	0	0	0	0	0	0	0	0	0		DLA_01553
DDB_G0268726	0	0	0	0	0	0	0	0	0	DDB_G0268726	0	0	0	0	0	0	0	0	0		DDB_G0268612	0	0	0	0		78997	DPU_G0053132	1.74188	3.05682	3.18872	6.13473	1.4965	13.3234	5.26353	5.51382	7.38137	DPU_G0053132	0	4.95521	3.91044	7.1172	4.77009	10.4451	14.842	1.11339	0.954445		DLA_01554
DDB_G0268728	0	0	0	0	0	0	0	0	0	DDB_G0268728	0	0	0	0	0	0	0	0	0		DDB_G0268614	13.345	4.03667	1.04667	2.52333		33643	DPU_G0053134	91.2978	37.9463	57.1765	76.1546	76.3722	44.6296	101.64	31.245	125.483	DPU_G0053134	122.328	49.2099	84.9502	72.9243	87.1767	109.853	122.829	47.8758	54.4034		DLA_01555
DDB_G0268730	0	0	0	0	0	0	0	2.03317	0	DDB_G0268730	0	0	0	0	0	0	0	5.36048	0		DDB_G0268616	7.62	1.57	7.01	1.68333		97944	DPU_G0053136	13.099	36.2492	117.129	41.6973	32.8953	33.0303	48.7161	9.1897	108.26	DPU_G0053136	31.1714	35.5434	55.42	31.7599	10.3474	36.2527	29.6591	5.56695	58.2212		DLA_01556
DDB_G0268732	0	0	0	0	0	0	0	0	0	DDB_G0268732	0	0	0	0	0	0	0	0	0		DDB_G0268618	40.305	4.30667	4.91667	3.25		33678	DPU_G0053138	5.52003	0	1.26313	0	2.3712	0	2.78002	0	34.4464	DPU_G0053138	8.8941	2.35546	3.09805	1.61103	0	0	7.48273	1.11339	5.72667		DLA_00165
DDB_G0268734	0	0	0	0	0	15.1384	0	0	0	DDB_G0268734	0	0	0	0	0	9.4678	25.3127	0	0		DDB_G0268620	51.14	27.0233	1.44333	0.513333		152401	DPU_G0053140	61.7163	9.55636	0	0	1.55947	3.96687	0	0	2.46046	DPU_G0053140	37.4362	7.22923	1.01875	1.05953	0	0	0	0	0		DLA_01557
DDB_G0268736	15.0385	16.5326	0	0	0	45.4151	13.655	4.06635	0	DDB_G0268736	0	0	0	0	0	9.4678	0	1.34012	0		DDB_G0268622	2.14	12.7167	51.5333	150.747		152402	DPU_G0053142	130.355	153.215	168.151	67.7967	133.348	137.8	99.5436	705.769	501.933	DPU_G0053142	171.543	105.211	85.0698	45.2992	61.8475	90.8915	81.7182	513.273	77.3101		DLA_01558
DDB_G0268738	0	0	15.1034	0	5.90737	27.4604	6.19241	0	0	DDB_G0268738	0	0	7.20628	0	0	4.29355	0	0	0		DDB_G0268624	3.645	0.106667	0.07	0.36		97945	DPU_G0053144	97.756	207.347	174.727	48.1188	152.098	346.525	290.742	586.303	258.348	DPU_G0053144	124.023	177.803	119.665	35.4943	98.0167	319.058	287.984	470.964	174.663		DLA_01559
DDB_G0268740	0	0	2.14161	0	10.8894	70.0882	711.231	2.03317	0	DDB_G0268740	0	0.488064	0	0	6.42636	28.6141	402.582	9.38084	5.06294		DDB_G0268626	0.18	0.00666667	0.00333333	0		33680	DPU_G0053146	15.6325	22.5345	64.3885	84.5504	79.6224	42.7037	31.4917	44.1105	41.8278	DPU_G0053146	14.393	20.9647	74.5752	90.5956	51.9825	28.4567	22.4882	43.4222	54.4034		DLA_01560
DDB_G0268742	0	4.43142	24.5494	27.2181	15.7123	4.0577	2.74508	22.3649	7.40453	DDB_G0268742	2.80561	10.1722	30.8804	20.5535	8.70594	1.26888	3.39242	0	30.3776		DDB_G0268628	4.675	11.0033	0.713333	0.723333		87921	DPU_G0053148	83.3401	93.2363	40.048	11.0068	21.4799	40.9792	38.8243	9.1897	88.5765	DPU_G0053148	63.1122	72.3098	41.5116	13.9857	13.5508	32.015	27.4362	13.3607	46.7678		DLA_01561
DDB_G0268744	2.10593	18.5213	9.32774	13.4715	7.29669	10.5996	5.73657	2.03317	4.44272	DDB_G0268744	5.86307	9.56588	11.1264	20.283	12.5954	9.28082	5.90781	40.2036	15.1888		DDB_G0268630	243.875	89.2567	3.75667	0.746667		152406	DPU_G0053150	0.918005	4.833	1.68051	4.84968	26.0265	17.0526	1507.2	16.5415	24.6046	DPU_G0053150	1.77495	2.61149	2.06088	1.07168	22.6253	32.3406	2054.35	25.608	3.81778		DLA_01563
DDB_G0268746	26.6807	62.8533	68.5844	56.8915	82.5394	122.779	441.263	166.72	150.312	DDB_G0268746	10.6116	76.4672	64.4404	70.7212	46.8595	95.3852	286.026	138.032	91.1328		DDB_G0268632	746.73	30.5667	72.6633	9.30667		47784	DPU_G0053152	3048.07	127.955	272.187	74.2687	45.446	92.1694	1009.47	84.5452	59.051	DPU_G0053152	2994.62	60.1925	5.61671	32.5457	17.618	186.463	849.403	73.4837	110.716		DLA_01564
DDB_G0268748	0	0	10.9653	33.2726	253.431	370.64	196.997	16.2654	5.18317	DDB_G0268748	0	0	25.6837	48.4526	89.139	150.191	135.364	71.0263	12.6573		DDB_G0268634	0.775	0.983333	0.753333	0.673333		33662	DPU_G0053154	106.219	41.1311	31.0383	59.2751	88.6848	188.536	105.984	290.394	68.8928	DPU_G0053154	80.6709	45.3958	29.3872	55.3054	86.034	176.429	75.3247	243.832	73.4923		DLA_01565
DDB_G0268750	0	0	28.7046	0	0	528.42	529.602	0	0.740453	DDB_G0268750	0	0	0	0	0	77.5206	192.712	1.34012	0		DDB_G0268636	2.21	0.216667	0.616667	0.533333		152409	DPU_G0053156	19.1152	14.676	19.6834	23.1419	41.056	28.7197	12.0336	36.7588	17.2232	DPU_G0053156	9.23979	8.1567	21.4564	20.9205	11.4508	14.328	16.6576	14.4741	8.59001		DLA_01566
DDB_G0268752	0	0	57.4093	59.8813	162.794	208.758	76.498	16.2654	1.48091	DDB_G0268752	0	0	0	3.67162	21.5336	24.4802	18.1803	0	0		DDB_G0268638	8.155	11.3733	19.0833	35.67		79010	DPU_G0053158	73.8567	84.967	58.5881	76.5897	42.3015	14.3471	24.7974	29.407	9.84183	DPU_G0053158	97.3165	68.167	98.5617	56.5225	28.0909	20.9137	10.1707	28.9481	14.3167		DLA_01568
DDB_G0268754	88.215	580.471	2306.86	1636.12	1126.25	628.041	690.133	884.43	1098.09	DDB_G0268754	61.3994	522.657	2796.42	1400.48	1233.64	924.821	873.682	371.213	815.133		DDB_G0268640	0.62	0.26	14.0267	0.186667		33672	DPU_G0053160	822.586	1165.67	1114.32	847.391	703.171	503.346	749.837	104.763	167.311	DPU_G0053160	1065.61	1027.28	1193.41	1416.43	405.472	530.255	844.264	100.205	205.206		DLA_00166
DDB_G0268756	0	0	20.8936	2.23521	10.8961	1136.47	1310.66	20.3317	5.92362	DDB_G0268756	0	4.76157	19.938	17.8168	6.26958	706.81	995.135	0	2.53147		DDB_G0268642	2.575	70.3633	61.69	46.86		152412	DPU_G0053162	308.979	61.2189	12.1639	0	1.42716	5.44546	6.69288	34.9208	71.3533	DPU_G0053162	434.673	68.049	11.1878	0.969634	1.13727	12.4515	6.43379	22.2678	48.6767		DLA_01570
DDB_G0268758	375.441	470.614	236.462	171.548	375.971	144.975	111.83	300.91	282.113	DDB_G0268758	504.655	612.075	226.696	185.133	417.812	199.473	130.958	375.233	149.357		DDB_G0268644	0.085	67.5933	100.903	242.04		11107	DPU_G0053164	100.019	77.7316	68.0074	72.9676	93.2945	99.9224	94.9876	136.008	44.2882	DPU_G0053164	125.241	92.6753	52.9269	28.3568	39.1285	64.2602	108.466	106.885	100.217		DLA_01571
DDB_G0268760	42.098	31.5549	144.086	63.9241	29.8355	23.115	29.5376	4.06635	60.7171	DDB_G0268760	79.9119	79.1938	93.0113	66.1313	43.2359	44.5743	49.3866	4.02036	7.5944		DDB_G0268646	1114.43	120.623	12.7033	6.78		97948	DPU_G0053166	202.393	174.163	44.675	19.4819	8.94567	7.82215	11.1435	23.8932	29.5255	DPU_G0053166	159.802	185.872	67.5701	14.8147	7.57413	6.34139	12.0984	20.041	15.2711		DLA_01573
DDB_G0268762	24.928	4.56745	9.20109	13.7807	9.59682	9.75861	11.3174	24.3981	40.7249	DDB_G0268762	19.2782	8.38755	11.707	14.123	8.28295	12.2064	10.8782	2.68024	0		DDB_G0268650	18.01	81.4167	13.74	90.74		17674	DPU_G0053168	10.8473	35.476	30.6886	18.2333	33.0409	36.6359	30.7914	58.8141	68.8928	DPU_G0053168	12.711	46.5674	14.3897	9.78523	30.3802	47.3059	37.4289	55.6695	62.9934		DLA_01574
DDB_G0268764	16.8259	6.60627	42.0542	43.7368	71.6242	48.877	77.6992	1055.22	528.683	DDB_G0268764	13.7187	10.7971	54.862	49.4338	60.3806	59.1698	57.991	288.126	60.7552		DDB_G0268652	34.55	1.77333	3.19667	3.53667		92054	DPU_G0053170	2843.33	859.475	2133.49	3882.98	5058.92	4234.17	3574.22	700.255	1008.79	DPU_G0053170	3119.95	1695.11	2254.97	4653.4	4753.16	3195.16	3642.66	1107.82	356.008		DLA_01575
DDB_G0268766	0	0	0	0	0	0	8.19298	0	0.740453	DDB_G0268766	0	0	0	5.11202	0	5.68066	0	0	0		DDB_G0268654	0.06	0.133333	0.156667	0.0433333		92055	DPU_G0053172	27.7168	368.042	43642.1	99379.1	97822	97193.3	68616.1	62265.7	41815.5	DPU_G0053172	38.1085	157.694	29846.2	138186	149578	125671	89844.5	104291	27510.9		DLA_01577
DDB_G0268768	0	0	0	0	0	0	0	0	0	DDB_G0268768	0	0	0	4.88652	0	0	0	1.34012	0		DDB_G0268656	0.025	0.0866667	8.19333	0.9		152418	DPU_G0053174	165.872	108.135	21.9505	12.9037	47.5017	70.6063	85.2149	227.904	150.088	DPU_G0053174	142.11	102.711	35.1438	17.4976	47.8863	94.3716	77.401	202.637	41.0411		DLA_01578
DDB_G0268770	0	116.35	185.555	231.941	145.152	62.1469	24.0246	4.06635	1.48091	DDB_G0268770	12.2772	133.539	186.387	184.879	216.858	61.0779	49.4834	2.68024	0		DDB_G0268658	0	0	0	0		97951	DPU_G0053176	44.7392	36.4522	8.77504	73.1561	1158.59	4588.31	2703.81	1043.95	191.916	DPU_G0053176	47.3706	38.1815	30.4899	37.3063	1301.74	5269.73	5143.84	1467.45	236.702		DLA_01579
DDB_G0268772	17.2501	94.8197	181.463	214.564	627.57	164.964	117.473	6.09952	1.48091	DDB_G0268772	24.0128	165.418	209.618	307.851	630.493	152.042	96.784	29.4826	10.1259		DDB_G0268660	0.27	0	0.0333333	0.02		15973	DPU_G0053178	50.7483	37.0029	32.0573	64.1918	59.565	42.1749	43.1968	253.636	59.051	DPU_G0053178	48.3697	32.5332	36.1038	55.0718	45.9979	61.6121	38.7563	214.884	48.6767		DLA_01580
DDB_G0268774	0	4.09379	6.87242	20.2919	35.4816	9.99612	22.5416	119.957	14.8091	DDB_G0268774	3.4558	0.626478	13.1161	21.8006	11.5484	17.9738	6.96434	1.34012	0		DDB_G0268662	1.115	0.34	0.0566667	0.0266667		152421	DPU_G0053180	1885.65	129.664	210.155	86.0243	110.169	124.107	113.172	362.074	100.879	DPU_G0053180	1404.2	108.396	172.042	97.6623	111.202	149.213	124.873	329.563	48.6767		DLA_01581
DDB_G0268776	1.45083	1.59498	8.83595	10.3121	20.1076	9.49305	11.8563	22.3649	6.66408	DDB_G0268776	1.00981	1.83061	8.43179	11.5076	13.9802	14.6144	8.14012	13.4012	7.5944		DDB_G0268664	575.51	42.72	16.7567	15.5733		33638	DPU_G0053182	106.839	26.6323	55.5631	174.242	529.87	415.232	506.275	612.034	246.046	DPU_G0053182	155.712	20.7226	44.9718	66.6145	464.631	384.941	400.627	709.229	282.516		DLA_00167
DDB_G0268778	80.2671	103.012	180.051	280.849	452.38	408.162	370.67	2212.09	706.392	DDB_G0268778	58.505	150.222	203.849	337.064	404.296	351.351	305.581	1447.33	136.699		DDB_G0268666	23.23	1.23667	1.32667	1.57		79023	DPU_G0053184	3.79709	0	0	120.357	352.315	560.121	344.215	18.3794	248.506	DPU_G0053184	0	4.3207	2.13107	11.0819	241.758	315.921	258.83	22.2678	402.776		DLA_01582
DDB_G0268780	0	0	0	0	0	0	0	0	0	DDB_G0268780	0	0	0	0	0	0	0	0	0		DDB_G0268668	0.21	0	0	0		55281	DPU_G0053186	87.901	293.62	114.304	68.3207	202.597	184.148	154.484	352.884	373.99	DPU_G0053186	132.058	307.655	130.989	71.1236	182.196	223.107	149.795	383.006	424.728		DLA_01583
DDB_G0268782	0.946732	4.16317	12.58	9.4207	13.1211	0.953018	13.7542	16.2654	15.5495	DDB_G0268782	1.31789	2.38911	5.00191	8.58194	8.17894	5.36431	6.9053	10.721	30.3776		DDB_G0268670	0	0	0	0		9137	DPU_G0053188	71.9793	27.907	41.3685	41.268	37.3912	31.0946	33.7214	45.9485	29.5255	DPU_G0053188	115.437	38.0954	57.3081	31.2666	40.1102	33.8772	29.8228	34.5151	49.6312		DLA_01584
DDB_G0268784	0	0.658939	37.168	137.606	305.286	183.424	152.389	707.544	303.586	DDB_G0268784	0	0.907544	34.2012	144.663	197.966	159.245	121.403	124.631	615.147		DDB_G0268672	0	0	0	0		92057	DPU_G0053190	37.3283	139.947	217.426	224.091	148.687	129.781	179.449	113.952	51.6696	DPU_G0053190	39.3676	136.116	295.205	262.454	137.071	207.304	197.146	106.885	125.032		DLA_01586
DDB_G0268786	4.89007	2.68796	6.76858	5.64802	4.76529	0	3.33015	2.03317	12.5877	DDB_G0268786	5.95627	4.01058	4.52129	5.54094	3.6559	2.30898	0.685911	1.34012	0		DDB_G0268674	0	0	0	0		23422	DPU_G0053192	42.374	90.2964	94.1927	149.237	114.414	92.6032	103.654	16.5415	14.7627	DPU_G0053192	46.817	72.3259	227.626	141.336	111.895	108.897	103.158	5.56695	29.5878		DLA_01588
DDB_G0268788	0.920002	0	0	1.30782	1.59383	1.85222	2.50609	2.03317	2.96181	DDB_G0268788	0	4.64331	0	2.08491	1.22277	2.31682	2.06472	0	0		DDB_G0268676	0	0	0	0		79027	DPU_G0053194	56.4626	68.5168	167.138	148.084	118.175	85.9809	130.685	110.276	172.232	DPU_G0053194	61.5533	55.705	344.533	182.668	88.8249	85.5445	127.952	106.885	188.026		DLA_01589
DDB_G0268790	1308.03	3344.47	2497.32	2547.69	1624.61	1766.94	2158.92	518.459	943.337	DDB_G0268790	2155.62	3674.58	2204.75	2374.99	2031.51	2178.28	2230.07	491.824	3166.87		DDB_G0268678	3.16	1.39	0.27	0.22		152429	DPU_G0053196	53.2827	92.2641	144.152	197.413	184.321	172.346	147.233	1218.55	484.71	DPU_G0053196	52.8784	96.8475	186.174	220.599	211.445	184.671	111.401	1118.96	575.53		DLA_01590
DDB_G0268792	54.1289	18.2021	28.9112	37.1152	26.4773	18.5901	21.9726	38.6303	131.06	DDB_G0268792	56.7337	20.8911	32.972	40.4079	27.9306	14.8339	22.1521	8.04072	10.1259		DDB_G0268680	4.595	88.5533	21.6233	63.9133		33651	DPU_G0053198	249.411	226.327	341.456	486.123	512.796	454.215	455.201	448.457	371.529	DPU_G0053198	269.282	283.804	205.781	326.004	407.175	482.549	346.761	403.047	436.181		DLA_01591
DDB_G0268794	13.8376	150.954	153.226	131.642	94.0457	87.8628	101.483	40.6635	83.6712	DDB_G0268794	26.6711	183.193	128.221	130.259	84.8838	95.1589	84.8043	58.9653	151.888		DDB_G0268682	0.61	0	0	0.126667		152431	DPU_G0053200	50.0449	52.1451	183.226	442.468	221.244	287.089	185.878	281.205	644.64	DPU_G0053200	49.0526	46.2686	115.859	469.207	177.732	288.37	206.747	331.79	849.456		DLA_01592
DDB_G0268796	0	3.7324	3.75945	3.61968	14.7043	15.3794	16.9551	2.03317	7.40453	DDB_G0268796	0	2.57028	1.79374	6.73221	12.4091	18.1683	11.4292	4.02036	0		DDB_G0268684	3.525	0.323333	0.133333	0.553333		79031	DPU_G0053202	858.381	212.885	191.15	87.8817	159.629	149.333	100.535	102.925	189.455	DPU_G0053202	877.835	307.528	188.738	118.314	140.871	128.911	121.325	115.793	415.184		DLA_01593
DDB_G0268798	1.03622	0	1.14743	2.20955	8.97585	5.21552	5.64537	8.13269	5.18317	DDB_G0268798	0	0	0	1.76122	1.37724	3.91425	6.97666	0	2.53147		DDB_G0268686	0.285	1.87	0.516667	1.26667		33697	DPU_G0053204	0.75261	2.6415	132.952	280.965	5.81928	24.6711	128.871	12.8656	27.065	DPU_G0053204	0.485055	5.13836	128.83	397.128	6.69824	32.1551	97.9401	8.90712	10.4989		DLA_00169
DDB_G0268800	0	11.9402	22.5501	24.1242	30.576	27.3332	17.2584	8.13269	11.8472	DDB_G0268800	0	17.1303	2.86916	12.3068	8.11998	4.27366	7.61725	1.34012	7.5944		DDB_G0268688	0	0	0	0		94592	DPU_G0053206	162.736	1302.07	1015.54	676.353	135.071	125.83	470.911	218.715	415.817	DPU_G0053206	95.9946	1448.85	1397.1	1286.79	515.988	291.512	403.808	198.183	239.566		DLA_01594
DDB_G0268802	1.11609	12.2697	3.70759	11.1059	4.83382	2.247	2.02682	10.1659	6.66408	DDB_G0268802	0	27.0382	0	6.3232	1.48339	2.10797	1.25239	0	0		DDB_G0268690	0	0	0.293333	0		92059	DPU_G0053208	154.215	63.4289	545.501	768.017	477.515	2571.52	927.142	1779.13	319.859	DPU_G0053208	228.806	84.0844	806.909	1506.82	733.547	3228.17	1720.91	1797.01	355.054		DLA_01595
DDB_G0268804	0	0	0	0	0	0	6.96137	0	0	DDB_G0268804	0	0	0	0	0	0	4.3015	0	0		DDB_G0268692	0.06	0	0	0		33709	DPU_G0053210	157.94	98.9885	41.304	17.8794	25.1997	98.617	79.5426	69.8417	196.837	DPU_G0053210	168.684	154.046	32.9242	13.17	21.6257	94.7082	76.9003	92.4113	37.2234		DLA_11483
DDB_G0268806	0	0	0	0	0	0	0	0	0	DDB_G0268806	0	0	0	0	0	5.39041	0	4.02036	0		DDB_G0268694	0	0	0	0		152437	DPU_G0053212	65.6104	50.1413	85.2376	100.629	147.283	212.763	112.986	143.359	39.3673	DPU_G0053212	75.0231	40.9415	61.7677	95.1248	76.7953	164.987	103.284	140.287	28.6334		DLA_01596
DDB_G0268808	5.40555	10.5138	11.5109	6.502	11.1655	15.4872	18.1228	16.2654	23.6945	DDB_G0268808	8.10356	14.9002	7.90875	11.7789	8.01348	7.85347	9.79847	13.4012	12.6573		DDB_G0268696	15.595	2393.61	50.47	25.3733		87942	DPU_G0053214	86.4767	109.191	27.0278	31.5704	105.099	124.453	91.3526	204.011	66.4324	DPU_G0053214	96.515	79.2013	34.3289	20.9294	75.0872	124.896	86.5909	122.473	41.0411		DLA_01597
DDB_G0268810	397.822	125.985	127.351	112.58	138.619	229.896	403.218	48.7962	478.333	DDB_G0268810	226.185	153.686	92.9822	100.635	127.018	271.586	465.467	14.7413	169.608		DDB_G0268698	7.655	6.56667	1.87333	4.78		79038	DPU_G0053216	0	2.73216	2.85005	21.9327	18.7258	37.4261	21.9543	22.0553	7.38137	DPU_G0053216	0	0	5.24268	21.8101	21.3173	39.677	7.23581	18.9276	11.4533		DLA_01598
DDB_G0268812	0	0	2.21088	0.709563	4.32369	51.2516	40.7909	14.2322	2.96181	DDB_G0268812	0	0	0	0.56559	0.663422	6.28503	15.6832	0	5.06294		DDB_G0268700	0	0.473333	0	0.536667		152440	DPU_G0053218	0	0	0	0	0	0	0	3.67588	0	DPU_G0053218	0	0	0	0	0	0	0	2.22678	0		DLA_01599
DDB_G0268814	6.92548	8.56525	29.237	19.382	79.4855	53.5932	36.5511	766.506	171.045	DDB_G0268814	2.41013	9.39371	26.0702	24.0323	28.7645	21.5279	22.0996	191.637	15.1888		DDB_G0268702	77.875	22.2333	8.94	50.6767		152441	DPU_G0053220	0	0	0	0	0	0	0	0	0	DPU_G0053220	0	0	0	0	0	0	12.3096	0	0		DLA_01600
DDB_G0268816	176.856	9.36997	104.996	58.3082	74.7511	24.6668	13.5434	105.725	84.4116	DDB_G0268816	137.926	19.8953	93.4389	63.378	70.8007	16.7685	7.77082	22.782	2.53147		DDB_G0268704	3.24	12.3633	4.67	4.30667		33703	DPU_G0053222	11.0018	28.9605	5.03502	2.4217	0	0	0	0	7.38137	DPU_G0053222	7.09064	35.9919	7.71829	0	0	4.12325	8.52207	0	0.954445		DLA_01601
DDB_G0268818	8.33886	21.3905	26.6754	13.8297	6.42061	6.52885	0.841302	4.06635	44.4272	DDB_G0268818	11.608	33.6694	26.4342	14.1732	11.0832	7.58319	3.63894	0	12.6573		DDB_G0268706	4.24	7.07333	1.9	4.3		152445	DPU_G0053224	10.4814	0	19.1874	0	0	0	0	0	0	DPU_G0053224	0	0	0	0	0	7.85642	0	0	0.954445		DLA_01602
DDB_G0268820	6.69013	25.3332	42.8024	37.5127	45.0725	35.1693	39.1478	87.4265	72.5644	DDB_G0268820	3.10431	45.0206	29.0625	34.9549	23.7115	33.6952	27.5263	121.951	167.077		DDB_G0268708	3.19	0.286667	1.28	0.933333		79042	DPU_G0053226	26.702	0	0	0	0	0	0	0	0	DPU_G0053226	0	15.1921	0	15.586	18.2806	0	0	1.11339	0		DLA_00170
DDB_G0268822	142.255	110.002	119.699	109.108	88.066	81.3085	381.667	36.5971	428.722	DDB_G0268822	149.917	138.118	120.169	118.843	95.6039	132.316	337.295	38.8635	50.6294		DDB_G0268710	1.99	0.513333	0.503333	0.673333		47799	DPU_G0053228	163.354	57.1958	76.1971	67.7654	20.9162	18.8793	35.5971	1.83794	14.7627	DPU_G0053228	126.033	52.7255	95.2064	87.557	11.291	25.3127	42.5838	11.1339	11.4533		DLA_01603
DDB_G0268824	0	1.0012	2.0169	0	3.94434	0	2.4808	8.13269	7.40453	DDB_G0268824	1.26775	0.919287	1.92465	2.06386	0	0.573359	2.04388	5.36048	0		DDB_G0268712	0	0.13	0	0		33711	DPU_G0053230	2.4226	11.5733	2.21743	0	0.231258	0.294129	0.542259	1.83794	0	DPU_G0053230	3.12272	15.9275	3.62575	0.47136	0.184284	0.605294	2.29358	0	0		DLA_11484
DDB_G0268826	1.25814	27.2017	48.7605	39.0486	50.1311	27.4406	36.9373	58.962	37.0226	DDB_G0268826	4.67033	35.771	39.883	33.0263	30.378	18.2179	22.5886	42.8838	27.8461		DDB_G0268714	5.11	2.35667	0.18	0.18		33735	DPU_G0053232	172.83	472.3	187.313	29.9045	63.1606	107.109	162.824	80.8693	433.041	DPU_G0053232	175.949	485.298	159.976	29.361	77.7042	95.7094	140.869	79.0507	245.292		DLA_11485
DDB_G0268828	1605.86	69.0179	318.319	263.037	103.037	53.2188	75.0064	12.199	105.144	DDB_G0268828	754.338	146.755	520.231	353.811	109.791	87.3704	98.256	6.7006	15.1888		DDB_G0268716	2.3	0	0	0		152450	DPU_G0053234	63.3737	129.75	250.114	167.697	151.044	223.008	306.468	593.654	824.253	DPU_G0053234	53.8001	118.249	263.698	136.033	125.028	207.375	178.412	477.644	702.472		DLA_01604
DDB_G0268830	0	0	43.7827	0	91.3316	26.5347	47.8692	0	8.88544	DDB_G0268830	0	13.3039	0	29.8681	8.75862	16.5952	0	0	12.6573		DDB_G0268718	7.075	3.48667	0.173333	0.0933333		47801	DPU_G0053236	284.079	122.281	202.374	378.726	49.5027	10.2494	10.7977	40.4347	66.4324	DPU_G0053236	302.268	137.993	279.765	481.028	30.2737	6.02643	15.5695	43.4222	52.4945		DLA_01606
DDB_G0268832	0	132.747	118.428	71.1126	71.7222	41.675	18.7957	2.03317	11.1068	DDB_G0268832	0	226.361	105.72	136.822	59.6102	36.9244	17.4211	1.34012	91.1328		DDB_G0268720	73.665	10.4433	67.9367	21.3533		33732	DPU_G0053238	113.152	433.717	143.543	14.8567	11.0856	40.1288	36.991	5.51382	36.9069	DPU_G0053238	131.139	385.137	70.747	17.3808	14.27	40.919	36.1357	7.79373	32.4511		DLA_01607
DDB_G0268834	12.2188	161.193	13.5301	0	0	36.8998	0	0	0	DDB_G0268834	0	234.342	103.29	6.92256	8.11998	30.7703	0	1.34012	0		DDB_G0268722	0	0	0.71	0.83		152453	DPU_G0053240	2.65027	2.32547	4.85162	193.68	348.368	246.153	408.431	31.245	179.613	DPU_G0053240	0	1.50787	2.97486	95.9121	232.245	230.437	346.942	14.4741	537.353		DLA_01608
DDB_G0268836	0	4.70638	0	6.08566	18.5413	68.9515	11.6616	8.13269	0	DDB_G0268836	0	0	0	12.1271	11.3798	8.08565	7.20582	2.68024	15.1888		DDB_G0268724	0	0	0	0		94596	DPU_G0053242	2.75809	96.8029	151.47	140.849	104.26	259.181	277.808	86.3831	88.5765	DPU_G0053242	12.4431	62.7684	151.698	135.232	117.07	175.724	393.103	51.2159	45.8134		DLA_01610
DDB_G0268838	0	0	2.82982	1.81641	2.21365	2.57253	2.32046	0	0	DDB_G0268838	0	2.57961	10.8015	0	1.69829	0	0	2.68024	7.5944		DDB_G0268726	0	0	0	0		97960	DPU_G0053244	0	36.8452	91.146	64.4375	55.6599	140.273	145.014	53.3002	81.1951	DPU_G0053244	8.50562	45.7341	104.369	81.2348	51.7464	134.893	176.574	38.9686	49.6312		DLA_01611
DDB_G0268840	1.74036	1.91327	1.92713	0	0	0	0	0	0	DDB_G0268840	0	0.87837	0	0	0	0	0	0	0		DDB_G0268728	0	0	0	0		79051	DPU_G0053246	163.459	24.7288	18.9169	9.0985	11.2991	12.318	750.362	42.2726	63.9719	DPU_G0053246	256.107	13.8966	10.5448	3.29006	5.7883	35.2075	996.197	14.4741	23.8611		DLA_01612
DDB_G0268842	0	0	0	0	6.66272	0	0	0	0	DDB_G0268842	0	0	0	0	0	0	0	0	0		DDB_G0268730	0	0	0	0		152457	DPU_G0053248	23.5663	19.1273	29.6593	38.3866	30.8758	28.3257	22.5503	84.5452	39.3673	DPU_G0053248	22.0232	17.0952	26.7832	28.887	22.5874	25.6132	10.9528	86.8444	40.0867		DLA_00171
DDB_G0268844	3.45205	4.55403	12.2321	3.43505	5.38234	4.16997	5.64205	2.03317	1.48091	DDB_G0268844	0.961077	2.43918	0.729535	3.91152	7.79978	3.91195	3.87364	1.34012	0		DDB_G0268732	1.095	14.2633	7.74333	7.34333		87947	DPU_G0053250	2086.5	1489.37	1022	695.122	1438.9	887.311	573.687	387.805	423.199	DPU_G0053250	2206.1	1386.03	1015.94	882.151	725.808	879.194	864.893	469.85	289.197		DLA_01613
DDB_G0268846	25.4702	51.4608	11.4339	4.89281	4.17398	3.46477	5.62548	6.09952	28.8777	DDB_G0268846	32.5807	67.0542	6.54653	8.58008	3.65971	2.60031	5.7934	2.68024	0		DDB_G0268734	0	0	0	1.01333		152459	DPU_G0053252	40.9069	57.982	78.9171	98.6325	107.055	63.9534	61.4883	222.391	86.116	DPU_G0053252	55.568	46.5479	97.8385	93.3059	84.4475	67.4566	45.3364	209.317	72.5378		DLA_01614
DDB_G0268848	44.8418	31.0388	67.5191	53.4575	49.9401	31.0484	41.5782	14.2322	238.426	DDB_G0268848	57.1371	51.0116	60.4195	96.647	34.6873	25.9905	25.1591	21.4419	2.53147		DDB_G0268736	0	0	0	0		33721	DPU_G0053254	1.59906	26.6587	92.2088	126.01	133.945	107.457	152.207	93.7349	145.167	DPU_G0053254	4.63765	30.0228	142.246	126.006	71.7056	79.1067	89.8015	103.545	80.1734		DLA_01615
DDB_G0268850	5.81873	381.485	349.397	173.326	224.061	60.7037	53.3146	73.1942	44.4272	DDB_G0268850	9.20444	582.277	311.336	344.046	163.813	68.2706	36.8019	109.89	58.2238		DDB_G0268738	0	0	0.32	0.353333		79055	DPU_G0053256	23.6338	87.097	64.8967	41.6179	24.3653	20.6596	33.3272	9.1897	9.84183	DPU_G0053256	15.2319	59.1643	61.0153	22.0722	9.70806	14.1719	10.9841	3.34017	7.63556		DLA_01616
DDB_G0268852	6.1672	305.097	300.206	202.866	276.506	128.136	121.629	589.62	493.882	DDB_G0268852	9.95859	594.76	223.653	326.063	178.691	123.935	83.1832	254.623	840.447		DDB_G0268740	0.095	2.56667	3.28667	105.76		79056	DPU_G0053258	10.5575	45.5462	34.627	15.4927	15.8729	12.4974	23.9266	34.9208	54.1301	DPU_G0053258	6.80427	55.5617	32.0952	17.9738	12.6487	11.2107	7.49641	11.1339	16.2256		DLA_01617
DDB_G0268854	14.3735	359.314	1244.22	1134.45	807.114	334.674	310.959	1075.55	481.294	DDB_G0268854	15.6588	566.159	1250.7	951.707	723.453	500.457	318.722	262.663	169.608		DDB_G0268742	1.685	0.11	0.09	0.0166667		152464	DPU_G0053260	9.425	31.242	20.1292	19.0557	8.39716	6.48431	11.603	27.5691	9.84183	DPU_G0053260	4.49955	19.0661	17.2404	14.4666	8.84233	1.83156	3.51514	20.041	0.954445		DLA_01618
DDB_G0268856	0	13.9446	387.927	223.245	316.015	133.766	86.655	333.44	143.648	DDB_G0268856	0	21.0347	356.141	206.008	352.428	173.404	112.173	597.693	318.965		DDB_G0268744	2.295	0.196667	0.153333	0.31		33767	DPU_G0053262	1.23961	6.52616	9.07702	4.36579	2.12997	1.35451	2.4972	3.67588	4.92091	DPU_G0053262	3.19571	11.2844	13.9144	1.44713	1.69732	6.50413	1.92042	5.56695	2.86334		DLA_01619
DDB_G0268858	1.99152	2.18938	26.4629	1.41551	1.72507	16.0379	2264	4.06635	5.92362	DDB_G0268858	0	1.00513	4.20875	1.12829	7.94076	31.345	1881.65	37.5233	25.3147		DDB_G0268746	8.375	40.8133	56.39	14.6933		22037	DPU_G0053264	81.2805	7.92436	11.0217	2.65057	5.1726	3.28942	3.03221	0	2.46046	DPU_G0053264	71.7869	6.85103	6.75817	0	4.12192	0	4.66373	1.11339	0.954445		DLA_01620
DDB_G0268860	42.4655	146.723	254.787	267.645	277.381	386.472	424.934	601.819	865.59	DDB_G0268860	66.3521	154.184	240.386	300.49	267.518	512.603	418.655	166.175	116.448		DDB_G0268748	0	0.06	4.46333	0.15		152467	DPU_G0053266	0	0	0	0	0	0	0	1.83794	0	DPU_G0053266	0	22.3985	0	0	6.73804	14.7544	0	0	0.954445		DLA_01621
DDB_G0268862	1.90836	34.9661	100.727	51.0912	33.6118	22.4121	23.6816	2.03317	19.2518	DDB_G0268862	2.65651	30.5001	87.3819	42.1661	16.9093	16.0193	21.7712	4.02036	93.6643		DDB_G0268750	0	0.7	0.88	0		152468	DPU_G0053268	12.3937	182.153	56.7202	185.509	543.034	396.117	280.879	183.794	88.5765	DPU_G0053268	3.99384	227.407	20.8674	97.662	182.426	325.142	196.804	192.616	68.7201		DLA_01622
DDB_G0268864	21.1162	275.088	326.184	264.154	111.575	44.6385	38.3472	99.6255	59.9767	DDB_G0268864	73.4864	299.475	276.679	247.044	146.642	84.4177	46.2054	1286.51	939.175		DDB_G0268752	0	0	0	0		152469	DPU_G0053270	224.253	356.966	197.63	96.1556	169.743	157.59	177.177	165.415	344.464	DPU_G0053270	257.899	323.003	150.189	76.884	145.537	184.962	127.214	215.998	391.323		DLA_00172
DDB_G0268866	2.03381	5.5897	15.2015	17.3468	20.7	3.07098	9.23354	34.5639	22.2136	DDB_G0268866	2.83115	4.36253	7.52173	10.3703	7.43362	2.56086	2.85275	6.7006	12.6573		DDB_G0268754	0.04	1.53	25.66	38.5767		97963	DPU_G0053272	43.7394	71.5541	33.928	41.1224	37.5777	30.7824	23.8951	126.818	59.051	DPU_G0053272	54.9465	59.0504	37.8625	35.0508	37.0503	27.2284	14.3563	110.226	34.36		DLA_01623
DDB_G0268868	8.54309	6.53348	23.0329	20.3285	20.9133	20.1909	18.5497	28.4644	99.9612	DDB_G0268868	14.9947	5.81149	20.8019	22.9378	21.2282	28.2955	23.9661	58.9653	25.3147		DDB_G0268756	0	10.9767	1434.81	5.99333		92062	DPU_G0053274	1.52763	87.1271	12.5843	22.8657	97.1199	120.185	792.436	231.58	44.2882	DPU_G0053274	0.984557	65.186	11.1458	15.1586	70.0716	175.193	941.919	215.998	119.306		DLA_01624
DDB_G0268870	833.072	531.608	950.751	2088.3	638.669	412.876	573.845	1177.21	710.835	DDB_G0268870	1903.9	516.307	887.027	1535.28	1084.96	1012.78	737.822	140.713	589.832		DDB_G0268758	229.435	3.13333	3.34667	0.73		55299	DPU_G0053276	4341.46	1111.89	1376.21	2081.77	2965.36	2774.73	1945.47	3190.66	4756.06	DPU_G0053276	3832.83	1256.5	1095.65	2209.79	3686.48	3169.01	1959.29	3813.36	5071.92		DLA_01625
DDB_G0268872	33.191	74.2427	30.3796	12.5455	26.0913	16.8022	22.8209	839.701	553.859	DDB_G0268872	22.1668	79.6915	26.3546	26.7391	21.1645	10.8708	13.3477	91.1281	55.6923		DDB_G0268760	25.605	4.74333	0.866667	0.446667		152473	DPU_G0053278	0	0	11.7712	71.7137	467.727	1007.09	669.27	31.245	142.707	DPU_G0053278	0	0	0	10.0089	440.221	816.152	949.685	40.082	410.411		DLA_01627
DDB_G0268874	1.44637	321.194	472.469	581.866	563.784	291.194	198.309	614.018	103.663	DDB_G0268874	10.067	739.48	279.685	862.051	352.754	278.64	105.496	8.04072	27.8461		DDB_G0268762	60.37	2.32	1.96667	4.18667		13655	DPU_G0053280	0	0	52.041	50.0605	48.8467	62.1263	114.537	1.83794	0	DPU_G0053280	36.6437	0	63.8198	66.3744	155.699	85.2341	44.0412	0	0.954445		DLA_01628
DDB_G0268876	69.458	126.42	51.3811	47.3201	40.4429	20.5986	25.6459	14.2322	121.434	DDB_G0268876	57.371	101.095	37.4584	48.8219	32.7513	28.85	19.8895	6.7006	27.8461		DDB_G0268764	5.32	18.4267	5.49667	12.8633		152475	DPU_G0053282	0	32.8661	2525.61	3633.25	2826.47	2162.39	1716.63	363.912	307.557	DPU_G0053282	20.1172	31.9663	1257.82	2517.95	1871.97	1787.5	1711.83	429.768	1290.41		DLA_01629
DDB_G0268878	34.3738	3.54272	5.94731	2.29049	4.65233	6.48789	3.90145	6.09952	21.4731	DDB_G0268878	32.8967	5.96361	2.27011	2.43431	2.85539	4.05764	4.82148	2.68024	48.0979		DDB_G0268766	0	0	0	0		33776	DPU_G0053284	39.026	88.3115	18.8004	12.6595	1.76465	2.24439	2.06889	0	0	DPU_G0053284	33.095	63.1056	12.6806	10.7903	0	0	0	0	0		DLA_01630
DDB_G0268880	1.94206	13.5217	17.2038	17.9446	44.2986	158.351	38.2069	30.4976	25.9159	DDB_G0268880	0.901139	9.47495	16.4169	13.57	8.17374	63.1708	31.2357	10.721	7.5944		DDB_G0268768	0	0	0	0		152477	DPU_G0053286	4.14321	15.7536	20.2257	4.86399	0	1.50908	4.17325	0	0	DPU_G0053286	4.45048	40.0737	16.2773	1.61227	0	0	3.20936	0	0		DLA_01631
DDB_G0268882	0	0	19.3383	35.1699	332.805	486.38	227.29	567.255	57.7553	DDB_G0268882	0	1.46903	24.605	41.2261	63.8314	174.085	81.6538	2.68024	10.1259		DDB_G0268770	10.84	0	0	0		152478	DPU_G0053288	0	0	0	0	0	0	9.00877	1.83794	0	DPU_G0053288	0	0	1.67322	1.7402	0	0	0	0	0.954445		DLA_01632
DDB_G0268884	12.4259	62.838	2121.7	2306.9	3308.66	2594.24	1491.58	2549.6	543.492	DDB_G0268884	17.2973	250.856	2481.58	3155.28	3227.07	3179.25	1783.36	387.295	1607.48		DDB_G0268772	12.25	1.37667	4.95333	13.6533		87954	DPU_G0053290	6.42168	17.2171	12.4087	4.39765	0.919506	5.84743	2.51543	12.8656	56.5905	DPU_G0053290	5.28841	16.0353	19.0216	4.58133	1.70971	2.94154	2.76349	20.041	20.9978		DLA_01633
DDB_G0268886	16.8226	10.5827	168.791	201.143	470.591	515.181	710.034	1976.24	2068.83	DDB_G0268886	14.0507	15.4716	136.085	292.333	243.278	313.965	522.897	656.659	225.301		DDB_G0268774	2.235	4.90333	0.446667	0.626667		33770	DPU_G0053292	24.0239	100.58	131.307	331.791	157.45	76.502	122.373	189.308	22.1441	DPU_G0053292	29.6395	105.051	255.409	308.502	132.517	103.928	65.9293	149.194	96.399		DLA_00173
DDB_G0268888	52.4793	150.599	96.9858	68.1702	66.7762	53.01	60.1394	355.805	496.844	DDB_G0268888	31.4885	155.814	68.2649	90.7344	55.8001	55.9392	50.0553	423.478	129.105		DDB_G0268776	6.52	2.70333	0.316667	0.396667		14407	DPU_G0053294	77.8479	372.633	110.983	16.6537	32.6708	84.1935	105.085	312.45	113.181	DPU_G0053294	94.4428	335.868	117.553	21.2673	43.6182	72.9767	64.1571	248.286	70.6289		DLA_01635
DDB_G0268890	72.6318	7.9848	24.128	41.2995	12.5828	7.31141	16.4875	0	17.7709	DDB_G0268890	17.6936	13.7466	15.3495	10.2874	9.65347	14.8612	16.3004	1.34012	17.7203		DDB_G0268778	4.62	5.27667	1.44	0.486667		87956	DPU_G0053296	0	20.0338	376.169	236.768	183.078	116.425	168.648	7.35176	9.84183	DPU_G0053296	1.63501	20.207	206.45	146.598	57.3141	108.388	159.172	8.90712	59.1756		DLA_01636
DDB_G0268892	343.978	240.064	624.836	480.736	232.674	239.271	249.165	10.1659	236.205	DDB_G0268892	796.258	211.645	449.234	305.459	259.411	255.49	331.776	123.291	118.979		DDB_G0268780	0	0	0	0		97966	DPU_G0053300	77.2839	48.3318	58.6487	115.555	169.492	107.171	100.49	1268.18	233.743	DPU_G0053300	65.0237	49.5669	58.5163	84.4803	127.368	111.013	80.7628	927.454	114.533		DLA_01637
DDB_G0268894	0	0	0	21.5993	15.7937	18.3543	11.0372	0	0	DDB_G0268894	0	0	6.42215	48.2068	20.1948	34.4372	10.23	34.8431	0		DDB_G0268782	0.67	0.66	0.0566667	0.136667		152485	DPU_G0053302	0	0	8.7722	0	0	0	0	0	0	DPU_G0053302	0	5.45273	10.7577	5.59414	0	0	0	2.22678	0		DLA_01638
DDB_G0268896	15.3669	0	0	0	4.43696	0	27.9063	0	1.48091	DDB_G0268896	0	2.58525	0	0	3.40401	3.22484	40.2351	0	7.5944		DDB_G0268784	0.04	62.09	54.3033	4.74667		92065	DPU_G0053304	12.6642	409.667	918.056	355.328	448.986	1028.63	1677.84	1023.73	3599.65	DPU_G0053304	55.5017	301.66	886.081	287.799	294.783	1710.55	2799.05	861.764	2306.89		DLA_01639
DDB_G0268898	4.76508	1.74617	3.95735	5.08031	4.81548	3.99727	5.04783	10.1659	51.8317	DDB_G0268898	3.86936	2.00414	3.35674	5.84926	3.43052	1.49998	3.78748	1.34012	0		DDB_G0268786	2.45	0.0266667	0.0233333	0		152487	DPU_G0053306	34.4214	102.69	78.7655	7.57679	1.47862	5.6418	17.3355	14.7035	41.8278	DPU_G0053306	31.0583	100.858	81.1381	14.0643	2.35655	5.16017	31.9957	14.4741	21.9522		DLA_01640
DDB_G0268900	0	0	0	0	0	1.83638	0	0	0	DDB_G0268900	0	0	0	0	0	1.1485	0	0	0		DDB_G0268788	0.135	0.22	0.0633333	0.09		152488	DPU_G0053308	412.097	471.785	636.89	226.059	321.276	397.438	479.736	268.339	339.543	DPU_G0053308	463.443	390.064	480.842	282.352	258.565	361.883	461.886	191.503	598.437		DLA_01642
DDB_G0268902	0	0	1.58594	2.03597	2.48123	0.720873	0	0	5.92362	DDB_G0268902	0	0	0	0.405717	0	0	0	0	0		DDB_G0268790	542.585	789.857	575.223	319.107		33784	DPU_G0053310	157.666	170.722	212.375	286.01	228.16	200.077	197.103	2714.64	1486.12	DPU_G0053310	101.795	139.964	200.51	294.366	237.699	190.471	160.024	1735.77	567.895		DLA_01643
DDB_G0268904	7.31983	18.7765	122.256	85.4111	37.5146	17.8071	40.9863	16.2654	102.183	DDB_G0268904	16.1334	30.4785	30.294	51.8382	27.9702	24.9619	27.3793	1.34012	17.7203		DDB_G0268792	12.055	0.623333	0.42	0.27		152490	DPU_G0053312	644.676	19.9883	35.4464	28.0802	68.4984	159.306	709.008	58.8141	179.613	DPU_G0053312	557.905	49.2507	28.1271	30.5827	45.2273	343.207	968.743	67.9168	247.201		DLA_01644
DDB_G0268906	0	0	0	0	0	0	0	0	0	DDB_G0268906	0	0	0	0	0	0	0	0	0		DDB_G0268794	6.915	8.33667	2.21	2.97667		16140	DPU_G0053314	115.81	102.208	316.156	58.6906	20.8246	30.9004	35.2661	22.0553	54.1301	DPU_G0053314	95.4686	145.571	135.284	65.6335	11.985	23.7203	77.1898	21.1544	43.9045		DLA_01645
DDB_G0268908	0	0	0	1.91224	0	0	0	40.6635	1.48091	DDB_G0268908	0	1.35785	2.84284	3.04847	1.78789	1.69378	0	0	0		DDB_G0268796	4.785	1.51333	2.28667	0.403333		33785	DPU_G0053316	0	8.95418	0	0	0	0	5.1394	0	0	DPU_G0053316	0	5.80603	0	0	0	0	0	1.11339	0		DLA_00017
DDB_G0268910	0	2.3618	4.75783	3.05397	7.44369	4.32525	1.95072	14.2322	4.44272	DDB_G0268910	2.9906	0	2.2701	4.86861	4.28306	8.11525	0	9.38084	0		DDB_G0268798	0.2	0.0933333	0.04	0.02		152492	DPU_G0053318	0	32.6905	20.4606	19.682	32.0079	0	60.0424	0	0	DPU_G0053318	0	33.9152	16.7278	8.69867	0	5.58516	51.9463	1.11339	0.954445		DLA_00175
DDB_G0268912	0	0	0	0	0	6.48787	0	0	0	DDB_G0268912	0	0	0	0	0	0	0	0	0		DDB_G0268800	0	0.0266667	0.06	0.0433333		152494	DPU_G0053320	97.7013	396.74	285.958	138.038	102.482	104.275	258.611	44.1105	83.6556	DPU_G0053320	157.421	336.754	327.727	135.94	73.8879	70.6781	236.72	46.7624	55.3578		DLA_01646
DDB_G0268914	11.8115	15.1995	45.6248	40.6747	79.3119	41.9374	36.2485	280.578	284.334	DDB_G0268914	17.0794	12.9856	36.0881	52.3933	57.3792	31.9352	31.7481	867.057	10.1259		DDB_G0268802	0.435	0.05	0.0166667	0		97970	DPU_G0053322	744.328	1446.91	1000.67	933.71	824.973	598.294	902.973	1064.17	816.872	DPU_G0053322	878.993	1313.48	1223.07	740.774	724.14	600.939	1016.22	1324.93	697.699		DLA_01647
DDB_G0268916	3.93626	4.32734	13.0761	27.9777	78.4211	114.909	57.1861	20.3317	12.5877	DDB_G0268916	5.47942	17.8799	12.478	24.531	39.2375	56.9974	53.0038	14.7413	0		DDB_G0268804	0	0	0	0		152496	DPU_G0053324	367.276	1117.18	896.455	752.888	209.548	237.704	223.86	207.687	137.786	DPU_G0053324	514.689	1116.6	1016.38	791.557	190.839	247.059	250.939	301.729	83.0367		DLA_01648
DDB_G0268918	0	0	1.46052	1.56247	2.66584	6.19606	3.99209	2.03317	3.70226	DDB_G0268918	0	1.77518	0.464571	1.24544	1.46087	1.10718	1.72673	4.02036	7.5944		DDB_G0268806	0	0	0	0		20777	DPU_G0053326	219.95	507.879	69.9329	24.4623	27.8474	20.2389	39.6448	9.1897	12.3023	DPU_G0053326	310.373	515.051	79.2641	35.137	19.0208	19.0896	46.6288	7.79373	15.2711		DLA_01649
DDB_G0268920	529.105	2086.87	995.96	726.195	423.646	495.428	752.392	752.274	2192.48	DDB_G0268920	367.961	1121.67	838.865	768.723	514.417	506.724	731.173	159.474	248.084		DDB_G0268808	1.305	0.0433333	0.09	0.0366667		47824	DPU_G0053328	50.0459	119.387	180.367	224.452	171.983	114.496	130.748	209.525	59.051	DPU_G0053328	55.4374	130.801	244.889	148.798	138.12	128.949	145.372	149.194	167.028		DLA_01650
DDB_G0268922	17.7781	11.4967	28.564	26.511	34.7243	47.0212	45.2624	581.488	226.579	DDB_G0268922	15.528	21.9919	37.2027	48.1884	31.7367	37.5279	45.3748	206.378	27.8461		DDB_G0268810	140.34	7.70333	65.7333	18.3067		33801	DPU_G0053330	5801.21	2497.23	934.942	322.671	864.157	1508.05	1288.03	264.663	127.944	DPU_G0053330	6402.31	2750.5	1614.8	318.593	1078.31	1525.43	2941.41	522.18	84.9456		DLA_01651
DDB_G0268924	20.6224	34.7627	29.2295	10.749	11.9089	13.0092	18.4755	22.3649	266.563	DDB_G0268924	24.114	21.0941	31.0886	16.3571	15.7146	9.34794	16.1987	96.4886	81.007		DDB_G0268812	0	0.223333	0.67	0.0166667		152501	DPU_G0053332	234.87	278.027	742.798	686.407	382.483	528.814	494.33	2391.16	2315.29	DPU_G0053332	145.348	233.352	444.42	690.131	702.115	424.063	298.844	2175.56	4289.28		DLA_01652
DDB_G0268926	0	0	0	0	0	0	0	0	0	DDB_G0268926	0	0	0	0	0	0	0	0	0		DDB_G0268814	0.765	0.373333	0.513333	0.403333		79089	DPU_G0053334	9.03796	44.4098	23.1631	15.1196	12.4236	4.93785	3.64139	66.1658	31.9859	DPU_G0053334	12.8149	31.367	3.55071	12.1336	9.28131	1.35489	5.60069	30.0615	4.77223		DLA_11486
DDB_G0268928	142.998	184.443	354.314	376.867	788.57	1403.13	1466.83	931.193	1070.7	DDB_G0268928	161.612	409.092	310.431	445.585	752.234	1267.96	1496.58	789.33	1465.72		DDB_G0268816	8.45	0.1	0.183333	0.0366667		87966	DPU_G0053336	6.25142	8.77646	17.1659	74.8573	66.5974	56.0131	40.2992	36.7588	31.9859	DPU_G0053336	15.3103	4.26809	18.9461	62.0326	61.6295	58.1039	37.7707	47.8758	46.7678		DLA_01653
DDB_G0268930	0	0	0.438074	0	0	0.398244	1.07766	0	0	DDB_G0268930	0	0	0	0	0.262907	0	0.221966	0	0		DDB_G0268818	5.08	0.0766667	0.1	0.0166667		97974	DPU_G0053338	592.941	635.669	596.685	368.343	262.011	396.421	437.367	461.323	1328.65	DPU_G0053338	615.238	586.337	759.097	450.66	214.223	515.827	552.385	527.747	1024.12		DLA_01654
DDB_G0268932	0	0	0	0	0	1.80274	3.25219	0	0	DDB_G0268932	0	0	0	1.0146	0	0	3.01434	0	0		DDB_G0268820	0.76	2.28333	0.923333	0.676667		79092	DPU_G0053340	0.645767	6.23289	1.77323	1.13716	0.554796	0.705624	3.9027	9.1897	440.422	DPU_G0053340	0.832391	3.30668	3.26186	1.13081	1.32631	3.38828	3.00129	12.2473	62.0389		DLA_00176
DDB_G0268934	5.87971	0	35.8089	48.0598	142.605	73.9844	74.7432	150.455	35.5417	DDB_G0268934	12.2772	7.41881	59.0226	71.6198	82.0544	70.3321	49.4834	6.7006	15.1888		DDB_G0268822	5.635	33.53	18.7733	9.90667		33780	DPU_G0053342	109.768	120.394	12.5589	6.64452	53.0461	154.425	127.839	51.4623	253.427	DPU_G0053342	108.77	123.733	19.2518	3.20359	55.4223	122.387	112.66	79.0507	620.389		DLA_01655
DDB_G0268936	0	0	0	0	0	0	0	0	0	DDB_G0268936	0	0	0	0	0	0	0	0	0		DDB_G0268824	3.38	0	0.0233333	0.0166667		79094	DPU_G0053344	0	0	0	0	9.90823	107.116	98.7405	7.35176	2.46046	DPU_G0053344	0	0	0	0	7.89563	69.1567	223.337	2.22678	18.1345		DLA_01656
DDB_G0268938	88.4304	323.101	443.523	414.094	319.914	384.87	479.409	514.393	108.847	DDB_G0268938	195.51	599.898	475.453	521.632	458.032	489.596	478.64	33.503	17.7203		DDB_G0268826	0.4	0.313333	0.886667	0.613333		92069	DPU_G0053346	0	8.08751	8.43649	229.937	1794.89	4602.65	5273.27	1009.03	189.455	DPU_G0053346	3.96026	19.2282	18.9676	114.774	1249.42	10849	11823.2	1235.86	990.714		DLA_01657
DDB_G0268940	2.84709	25.0397	78.816	76.8977	59.1882	68.784	105.992	38.6303	44.4272	DDB_G0268940	15.8531	38.7975	99.2783	62.9078	15.1363	44.8111	30.3506	12.0611	111.385		DDB_G0268828	545.95	8.71667	3.24667	1.17		97975	DPU_G0053348	50.4553	166.019	88.0347	119.391	215.383	397.295	372.9	1874.7	408.436	DPU_G0053348	39.4284	184.977	97.6951	90.7456	400.262	393.083	308.756	1607.73	859.001		DLA_01658
DDB_G0268946	0	0	0	0.426461	1.03945	0.603985	2.72401	0	0	DDB_G0268946	0	0.302824	0	0.33993	0	0	0	0	0		DDB_G0268830	0	0	0.456667	0.146667		97976	DPU_G0053350	2.18955	21.1334	52.9087	295.346	301.729	216.761	214.368	1396.83	142.707	DPU_G0053350	7.05581	20.9285	57.2649	268.646	294.105	213.356	137.719	1106.71	333.101		DLA_01659
DDB_G0268948	264.567	59.3577	34.378	63.3216	121.6	44.8402	50.2517	63.0284	642.713	DDB_G0268948	313.796	103.553	29.9528	55.0618	76.2475	56.0877	36.3524	21.4419	10.1259		DDB_G0268832	0.145	0.0833333	0.05	0		92071	DPU_G0053352	0	0	21.935	587.793	576.482	269.341	241.384	110.276	19.6837	DPU_G0053352	0	0	30.7425	267.775	435.947	166.798	137.898	80.1641	23.8611		DLA_01660
DDB_G0268950	0	1.81882	1.832	1.17593	60.1898	26.6469	12.769	113.858	21.4731	DDB_G0268950	0	0	0.8741	3.7493	14.8427	4.16635	3.24887	8.04072	0		DDB_G0268834	0	0	0	0		97977	DPU_G0053354	0	0	39.363	849.256	636.013	406.139	256.807	104.763	9.84183	DPU_G0053354	0	0	65.5123	588.11	559.399	271.694	140.387	67.9168	26.7245		DLA_01661
DDB_G0268952	0	0	0	0	0	0	0	0	0	DDB_G0268952	0	4.97496	0	0	0	0	5.53049	0	0		DDB_G0268836	0.11	0.13	0.133333	0		79098	DPU_G0053356	11.8885	20.863	16.3224	25.122	37.7906	133.801	167.645	321.639	56.5905	DPU_G0053356	13.7917	15.557	12.6773	23.5937	56.1594	122.082	169.443	209.317	32.4511		DLA_01662
DDB_G0268954	0	0	0	0	0	0	0	0	0	DDB_G0268954	0	0	0	0	0	0	0	0	0		DDB_G0268838	0.455	0	0	0		15082	DPU_G0053358	36.7956	16.1431	50.519	48.5964	63.2241	20.1031	0	11.0276	14.7627	DPU_G0053358	0	41.8697	92.9299	10.7389	0	0	57.0042	11.1339	13.3622		DLA_01663
DDB_G0268956	0	0	0	0	10.867	25.2576	5.69568	0	0	DDB_G0268956	0	0	6.62822	0	4.16855	3.94914	0	0	0		DDB_G0268840	0.055	0	0	0		152516	DPU_G0053360	185.924	0	30.9415	14.882	29.0422	36.9378	0	11.0276	12.3023	DPU_G0053360	163.401	9.61649	9.48616	39.4635	34.7146	12.6692	13.0926	16.7008	1.90889		DLA_01664
DDB_G0268960	16.1423	112.392	71.4985	84.1383	46.6085	70.4143	43.9717	16.2654	12.5877	DDB_G0268960	14.9804	130.354	153.513	106.696	75.0912	108.402	42.2653	33.503	45.5664		DDB_G0268842	0	0	0	0		152517	DPU_G0053362	26.9446	46.7475	83.5165	73.3287	95.2257	62.2299	44.4108	249.96	113.181	DPU_G0053362	35.5208	41.4609	70.1125	74.7062	71.6906	52.7863	36.525	185.936	104.035		DLA_00177
DDB_G0268962	0	12.2814	0	0	0	44.9827	30.4313	0	2.22136	DDB_G0268962	0	5.63832	11.8046	18.9876	7.424	14.0665	0	1.34012	10.1259		DDB_G0268844	0.04	0.116667	0.0866667	0.01		79102	DPU_G0053364	0	0	0	1.03366	0	7.69681	186.834	1.83794	2.46046	DPU_G0053364	0	0	0	0	0	5.27981	295.547	1.11339	1.90889		DLA_01665
DDB_G0268964	0	3.7056	7.46491	12.7776	12.6522	5.65516	24.4849	8.13269	1.48091	DDB_G0268964	0	2.26829	13.0597	17.8237	14.9333	15.5621	29.6286	2.68024	17.7203		DDB_G0268846	7.055	0.25	0	0.03		152519	DPU_G0053366	0	0	5.2898	2.03539	0	3.78896	84.9889	7.35176	9.84183	DPU_G0053366	0	0	9.08191	4.04804	0.791315	0.866377	108.335	2.22678	1.90889		DLA_01666
DDB_G0268966	455.109	409.262	577.751	528.526	465.97	484.967	343.214	250.08	674.553	DDB_G0268966	470.508	582.89	479.893	577.178	428.354	550.867	320.517	360.492	842.979		DDB_G0268848	4.55	0.213333	0.253333	0.1		152520	DPU_G0053368	1.82928	17.656	41.3008	53.1509	84.8654	97.2767	375.878	273.853	1582.07	DPU_G0053368	0.785977	16.9992	38.3287	40.5747	76.8111	113.805	364.634	210.431	311.149		DLA_01667
DDB_G0268968	12158.5	4061.69	2827.22	2426.32	720.981	1283.32	1530.67	1250.4	776.735	DDB_G0268968	3397.73	2442.54	3150.65	2097.16	1727.08	1768.84	2898.54	103.189	35.4405		DDB_G0268850	0.3	0.18	0.36	0.0633333		97979	DPU_G0053370	45.7977	42.864	114.113	111.562	123.721	114.542	136.852	830.749	4337.79	DPU_G0053370	37.7155	34.163	60.5458	87.3254	108.693	97.2627	60.702	574.509	695.791		DLA_01669
DDB_G0268970	27.9619	3.074	4.64442	7.94978	2.42208	7.0369	5.07791	0	14.0686	DDB_G0268970	25.3007	11.9957	7.38663	11.8814	4.64552	9.6822	7.84422	6.7006	5.06294		DDB_G0268852	0.945	0.256667	0.336667	0.34		33846	DPU_G0053372	3127.79	113.845	415.65	99.9578	27.8669	192.404	420.062	1850.8	10459.4	DPU_G0053372	4128.76	388.865	76.719	117.656	84.0673	456.735	299.71	1721.3	2876.7		DLA_01671
DDB_G0268972	0	0	0	0	0	0	0	0	0	DDB_G0268972	0	0	0	0	0	0	0	0	0		DDB_G0268854	4.38	2.52667	9.09667	10.2767		79107	DPU_G0053374	22.4907	36.8375	45.289	30.3638	18.0342	49.1508	31.7153	44.1105	233.743	DPU_G0053374	15.4615	66.5395	34.5019	13.1279	17.4505	43.831	37.1657	36.7419	41.9956		DLA_01672
DDB_G0268974	0	0	0	0	0	0	0	0	0	DDB_G0268974	0	1.60006	0	1.79612	0	0	0	0	0		DDB_G0268856	0	0.15	2.83	0.75		72456	DPU_G0053376	2353.48	2704.33	3153.9	1564.37	637.508	405.412	503.215	413.536	2229.17	DPU_G0053376	2139.47	2411.19	2411.5	2281.45	548.254	408.434	338.615	486.551	692.927		DLA_01673
DDB_G0268976	0	0	0	0	4.11362	0	0	0	0	DDB_G0268976	0	0	0	0	0	0	0	0	0		DDB_G0268858	0.64	33.5233	12.74	872.757		79109	DPU_G0053378	2.25588	5.93823	10.3241	75.4771	83.3375	32.0447	49.9891	154.387	9.84183	DPU_G0053378	4.36172	10.2678	6.33041	26.3352	52.51	20.2909	13.9793	131.38	14.3167		DLA_01674
DDB_G0268980	0	0	0	7.44405	0	0	0	0	0	DDB_G0268980	0	0	11.0667	2.96681	0	3.29682	0	0	0		DDB_G0268860	3.85	27.7067	22.5067	36.9167		152527	DPU_G0053380	19.0113	75.5053	121.809	90.7428	171.068	164.001	150.17	351.046	91.0369	DPU_G0053380	34.8236	69.4531	163.417	127.323	115.769	171.751	159.664	337.357	179.436		DLA_01675
DDB_G0268982	0	1.13516	4.57354	2.20176	16.994	8.31542	1.87516	6.09952	2.22136	DDB_G0268982	0	0.521145	1.09109	2.92502	6.86194	1.95023	1.73802	5.36048	2.53147		DDB_G0268862	82.105	0.136667	1.62667	0.333333		79111	DPU_G0053382	309.036	86.833	30.723	20.8915	23.8653	12.6472	18.6533	194.822	49.2091	DPU_G0053382	310.695	91.5349	22.4112	9.12062	16.6405	12.146	8.9656	180.369	75.4012		DLA_01676
DDB_G0268984	0	7.86307	87.1205	171.153	330.427	50.3996	69.2741	0	0	DDB_G0268984	0	10.8297	178.867	237.731	381.837	90.0594	44.1428	100.509	7.5944		DDB_G0268864	6.865	2.56333	5.52	4.25		55327	DPU_G0053384	39.117	112.408	16.1119	210.093	2295.32	2019.6	555.549	4321	984.183	DPU_G0053384	42.2281	76.7818	20.3074	41.6697	3122.57	1600.9	452.99	5683.85	759.738		DLA_00179
DDB_G0268986	0	9.41272	0	0	7.41651	0	0	0	0	DDB_G0268986	0	0	0	0	0	0	0	0	0		DDB_G0268866	0.02	0.0566667	0.00666667	0		33829	DPU_G0053386	16.2467	148.985	52.7767	8.41461	7.38953	3.48091	8.02183	102.925	4.92091	DPU_G0053386	16.8357	164.391	28.4276	4.46272	9.37804	5.01442	6.4158	60.123	11.4533		DLA_01677
DDB_G0268988	45.2429	32.7543	179.621	163.139	168.229	147.738	95.187	252.114	98.4802	DDB_G0268988	55.2994	46.7826	127.096	153.794	178.197	166.038	94.7263	24.1221	48.0979		DDB_G0268868	16.72	0.52	0.446667	0.6		33826	DPU_G0053388	2.50125	0	0	0	0	5.46619	2.51939	3.67588	0	DPU_G0053388	0	0	0	0	1.7124	0	0	1.11339	0		DLA_01678
DDB_G0268990	12.0928	1.02264	4.12018	5.95051	2.41728	0.936393	6.75711	12.199	8.88544	DDB_G0268990	6.47448	1.40846	3.93172	8.43223	4.32722	3.51382	3.65338	2.68024	0		DDB_G0268870	421.82	21.95	10.2067	119.027		79115	DPU_G0053390	1274.33	182.259	177.293	143.618	132.472	139.245	111.67	338.181	162.39	DPU_G0053390	1221.28	191.407	135.173	124.22	112.543	112.712	70.0843	207.09	154.62		DLA_01679
DDB_G0268992	4.13029	0	32.0148	48.4387	91.2311	10.3943	1.87516	6.09952	1.48091	DDB_G0268992	5.74953	1.04229	50.19	86.5807	48.0336	10.4012	4.63472	4.02036	2.53147		DDB_G0268872	3.065	3.67667	0.273333	0.64		152534	DPU_G0053392	215.151	494.743	930.323	1110.48	615.077	259.414	209.238	132.332	49.2091	DPU_G0053392	241.467	455.872	770.308	664.731	358.082	225.219	186.771	139.174	70.6289		DLA_01680
DDB_G0268994	7.0978	8.21367	26.8879	26.021	26.8578	8.64913	8.48003	12.199	12.5877	DDB_G0268994	3.64015	7.35315	18.5527	29.842	16.3848	7.526	5.0303	25.4623	32.9091		DDB_G0268874	0.81	7.12	7.76	5.5		79117	DPU_G0053394	40.6603	1.62169	5.07501	0	4.7635	4.03902	7.44639	1.83794	0	DPU_G0053394	40.4994	10.5153	1.03728	0	1.26531	1.38533	1.43163	1.11339	3.81778		DLA_01681
DDB_G0268996	2.70432	3.71626	13.4755	13.455	68.5183	116.378	222.84	50.8293	268.044	DDB_G0268996	1.88226	4.09467	7.14394	11.491	37.7403	126.415	148.316	399.356	767.035		DDB_G0268876	16.4	0.29	0.333333	0.08		33844	DPU_G0053396	1.7375	0	0	0	0	0	1.7501	0	0	DPU_G0053396	0	0	0.97515	0	0	1.30236	0	0	0		DLA_01683
DDB_G0268998	0	0	0	0	0	0	0	2.03317	0	DDB_G0268998	0	0	4.13159	0	0	0	0	0	0		DDB_G0268878	892.2	0.123333	0.56	0.0566667		152537	DPU_G0053398	7.79733	27.3669	7.13696	20.596	33.4944	34.0803	39.2693	1.83794	4.92091	DPU_G0053398	10.0507	22.1814	13.1285	22.7566	80.0728	17.5336	12.0797	2.22678	2.86334		DLA_01684
DDB_G0269000	38.2978	31.2764	89.6625	95.662	89.0956	26.4358	24.839	353.772	117.732	DDB_G0269000	28.9409	27.0608	104.061	75.0119	66.172	27.5556	23.9433	49.5844	129.105		DDB_G0268880	1.06	1.85667	0.486667	0.193333		79120	DPU_G0053400	0	0	0	8.22965	12.0452	10.2132	14.1219	0	0	DPU_G0053400	0	0	0	2.72789	6.399	3.503	7.24012	0	2.86334		DLA_01685
DDB_G0269004	0.322077	0	0	0	0.278985	1.29686	1.16979	0	0.740453	DDB_G0269004	0	0.162554	0	0.364946	0	0.40554	1.08423	0	2.53147		DDB_G0268882	0	0	3.17333	0.296667		55328	DPU_G0053402	0	0	0	0	0	0	18.5552	0	0	DPU_G0053402	0	0	0	0	0	13.8081	7.13476	0	0		DLA_01687
DDB_G0269006	139.016	243.006	291.617	253.465	264.394	231.639	261.079	866.132	1007.76	DDB_G0269006	117.191	212.666	276.909	255.113	285.182	254.679	232.053	206.378	250.615		DDB_G0268884	1.585	9.54333	1072.13	199.283		74737	DPU_G0053404	9.15764	26.7845	53.0864	26.8769	2.62252	20.0129	6.14936	5.51382	2.46046	DPU_G0053404	11.8042	22.5777	41.1169	42.7628	4.17965	11.4403	23.6452	2.22678	15.2711		DLA_01688
DDB_G0269008	0	31.8764	6695.85	3074.51	566.257	405.981	320.724	16.2654	112.549	DDB_G0269008	0	38.5812	11185.9	4798.32	1135.12	977.46	486.573	0	12.6573		DDB_G0268886	0.375	1.82333	15.2367	6.32		18166	DPU_G0053406	165.836	86.8114	111.256	107.022	131.951	146.202	132.872	71.6796	66.4324	DPU_G0053406	171.86	83.0945	112.64	69.2994	91.6016	170.212	119.699	101.318	124.078		DLA_00180
DDB_G0269010	2.52802	230.673	55.9866	12.5779	19.7081	68.7099	13.7727	8.13269	1.48091	DDB_G0269010	3.51911	273.045	37.398	15.7548	15.12	25.4651	4.25515	4.02036	7.5944		DDB_G0268888	1.545	0.516667	0.903333	2.01333		52501	DPU_G0053408	139.406	207.946	159.499	104.332	92.8197	90.1272	83.0799	134.17	76.2742	DPU_G0053408	122.791	175.815	176.692	125.448	65.2171	107.976	60.2915	128.04	66.8112		DLA_01689
DDB_G0269012	0	56.312	11.344	7.28152	8.87393	25.7815	9.30211	2.03317	2.96181	DDB_G0269012	0	155.115	16.2377	5.80407	13.616	12.8994	11.4957	0	0		DDB_G0268890	5.655	10.83	5.66667	0.416667		74740	DPU_G0053410	15.0931	37.0814	30.3926	53.1563	28.5271	39.581	54.729	11.0276	46.7487	DPU_G0053410	38.9098	32.6313	47.4365	75.765	51.6649	70.1415	60.7943	22.2678	13.3622		DLA_01690
DDB_G0269014	69.7631	419.033	107.457	66.2198	76.0531	84.9319	138.331	1955.91	2319.1	DDB_G0269014	98.1505	336.976	84.585	98.8108	61.8146	55.5579	122.527	99.1688	222.769		DDB_G0268892	27.4	4.63333	10.2967	519.927		74741	DPU_G0053412	0	0	0	0	0	0	0	0	0	DPU_G0053412	0	0	0	0	0	0	0	0	0		DLA_11487
DDB_G0269016	2249.23	1329.84	613.725	367.885	168.286	132.101	148.447	83.3601	1152.14	DDB_G0269016	2572.79	1621.03	880.803	391.263	292.806	258.932	204.02	416.777	240.489		DDB_G0268894	0	0	1.38	2.13333		147490	DPU_G0053414	42.5546	74.6787	96.4491	107.052	94.0108	53.1417	51.0275	117.628	59.051	DPU_G0053414	34.6094	83.0105	92.1211	70.9693	80.4642	45.5673	29.8237	110.226	96.399		DLA_01691
DDB_G0269018	2.22581	53.2212	284.054	253.126	268.958	280.074	222.315	60.9952	44.4272	DDB_G0269018	6.19683	73.3005	259.302	255.99	299.53	282.713	266.624	2110.69	108.853		DDB_G0268896	0	0.923333	0	0.303333		74743	DPU_G0053416	10.4947	11.0503	21.133	44.3536	57.7042	55.0439	21.1416	71.6796	17.2232	DPU_G0053416	16.2332	10.7477	29.4502	52.6819	30.1764	37.7587	29.2654	48.9891	20.9978		DLA_01692
DDB_G0269020	0	0	0	0.634017	0	0	7.28958	6.09952	17.7709	DDB_G0269020	0	0	0.942566	0	0.592788	1.12317	3.00287	0	0		DDB_G0268898	8.54	0.156667	0.0133333	0.0133333		85978	DPU_G0053418	258.69	90.7945	111.625	151.304	141.286	48.4573	61.4189	147.035	44.2882	DPU_G0053418	206.024	104.078	116.149	118.641	77.1665	59.5559	50.0957	110.226	43.9045		DLA_01693
DDB_G0269022	82.1779	138.608	94.7367	113.618	122.864	132.584	104.26	67.0947	74.7858	DDB_G0269022	87.7549	317.601	89.2138	130.745	112.963	118.357	102.951	170.195	106.322		DDB_G0268900	0.265	0	0	0		26513	DPU_G0053420	16.7791	0	6.58201	2.11051	0	5.23838	7.24317	5.51382	0	DPU_G0053420	16.9935	0	1.34529	0	0	3.5934	5.57022	10.0205	1.90889		DLA_01694
DDB_G0269024	14.4119	22.0435	27.754	35.6296	33.6516	29.0151	30.1547	101.659	51.0913	DDB_G0269024	3.48902	25.3	31.1192	35.8552	27.8993	18.1466	16.5235	20.1018	27.8461		DDB_G0268902	0.105	0	0.02	0.01		85979	DPU_G0053422	104.498	6.39707	13.3462	2.13972	12.527	15.9326	14.6868	7.35176	0	DPU_G0053422	54.8187	9.67856	10.9113	0	3.32749	9.10782	9.41219	10.0205	3.81778		DLA_01695
DDB_G0269026	0	0.613193	1.23527	9.91124	95.6637	48.8488	33.933	0	22.2136	DDB_G0269026	0.776446	0.281513	0.589385	8.53222	55.9711	44.9484	25.6618	9.38084	111.385		DDB_G0268904	1.975	0.02	0.663333	0.0533333		52503	DPU_G0053424	51.5226	112.486	141.376	219.114	134.411	175.433	171.648	1654.15	851.318	DPU_G0053424	47.774	106.16	118.962	211.487	248.581	161.121	82.2226	1457.43	1157.74		DLA_01696
DDB_G0269028	0	0	0	0	0	0	0	0	0	DDB_G0269028	0	0	0	0	0	0	0	0	0		DDB_G0268906	0	0	0	0		147496	DPU_G0053426	0	8.09103	0	0	0	0	0	1.83794	4.92091	DPU_G0053426	5.94298	0	0	0	0	0	0	0	0		DLA_11488
DDB_G0269030	0	0	0	0	0	0	0	0	0	DDB_G0269030	0	0	0	0	0	0	0	0	0		DDB_G0268910	0.21	0	0	0.19		147497	DPU_G0053428	318.041	100.042	164.777	179.64	113.419	85.2409	66.4871	49.6244	223.902	DPU_G0053428	170.169	68.2827	97.668	217.166	131.463	134.938	106.91	45.649	75.4012		DLA_00182
DDB_G0269032	16.7183	44.8797	68.4531	83.7325	133.701	116.631	93.9058	89.4596	140.686	DDB_G0269032	17.8603	42.974	62.0354	86.1269	96.3738	82.4893	91.8371	34.8431	10.1259		DDB_G0268912	0	0	0	0		91170	DPU_G0053430	429.123	451.839	261.853	0	24.578	0	28.8156	0	0	DPU_G0053430	663.764	504.575	192.672	16.6987	39.1713	0	22.1601	0	0.954445		DLA_01697
DDB_G0269034	18.9577	69.4706	14.8695	19.0889	10.9475	5.56604	10.0413	10.1659	59.9767	DDB_G0269034	45.0826	63.787	18.3627	17.9008	9.97365	8.45409	9.30692	14.7413	32.9091		DDB_G0268914	1.285	0.206667	0.03	0.156667		147508	DPU_G0053432	850.853	257.98	73.3941	82.3677	176.05	34.0735	40.3832	44.1105	14.7627	DPU_G0053432	674.699	212.899	112.507	59.8055	85.3939	26.7126	41.4079	54.5561	6.68112		DLA_01698
DDB_G0269038	2051.61	1251.91	692.403	608.268	328.145	163.105	188.566	158.588	382.814	DDB_G0269038	2226.92	1332.62	928.401	615.434	541.415	307.464	275.288	172.875	156.951		DDB_G0268916	10.295	10.4767	0.336667	0.283333		26402	DPU_G0053434	3.35691	0	6.14523	41.3795	173.041	275.105	243.45	165.415	17.2232	DPU_G0053434	17.3082	13.3694	11.3042	31.3511	137.892	226.458	205.423	134.72	9.54445		DLA_01699
DDB_G0269040	131.187	94.8231	34.0036	7.7034	8.9969	6.81881	9.63604	10.1659	216.953	DDB_G0269040	88.6367	122.051	21.4731	20.8516	6.60226	7.67629	4.81404	25.4623	20.2517		DDB_G0268918	0	0	0.00666667	0		147510	DPU_G0053436	118.726	130.22	128.496	120.781	217.785	251.573	257.758	529.326	342.004	DPU_G0053436	94.0974	124.601	90.4957	90.3721	147.186	272.989	178.961	438.676	476.268		DLA_01700
DDB_G0269042	0	0	0	1.42437	1.15725	2.68973	0	0	3.70226	DDB_G0269042	0.929877	0.674283	2.11755	1.13536	1.77566	0.42055	0	0	0		DDB_G0268920	5.255	73.63	23.8733	76.48		26502	DPU_G0053438	93.5441	131.328	82.1968	103.778	101.261	71.5503	67.84	154.387	31.9859	DPU_G0053438	112.137	93.6704	76.6507	60.0622	60.1993	68.7143	31.8823	96.8649	47.7223		DLA_01702
DDB_G0269044	3.47043	0	3.84287	11.1	12.0244	38.4282	1.57558	56.9289	14.8091	DDB_G0269044	0	7.00618	7.33418	13.7632	12.6845	3.27732	2.9207	1.34012	0		DDB_G0268922	7.59	8.95333	1.18	4.21		91181	DPU_G0053440	0	2.04237	0	114.767	3243.55	9102.74	2782.92	786.638	98.4183	DPU_G0053440	1.50015	2.6486	0	10.8691	3359.16	5361.43	2908.23	710.343	107.852		DLA_01703
DDB_G0269046	394.36	687.609	69.9286	68.5227	41.3176	52.412	60.3917	75.2274	872.994	DDB_G0269046	470.874	620.503	53.242	80.3111	48.664	62.598	81.418	6.7006	17.7203		DDB_G0268924	2.57	0.173333	1.10333	0.516667		96479	DPU_G0053442	1.66435	4.67321	3.04679	0.293083	2.85977	14.1852	8.71737	3.67588	364.148	DPU_G0053442	2.35987	8.33299	1.12092	0.971486	7.06454	8.98219	7.99314	12.2473	37.2234		DLA_01704
DDB_G0269048	13.6699	55.8184	183.805	353.482	100.366	106.809	213.964	943.392	329.502	DDB_G0269048	28.0904	54.8656	181.588	257.418	105.118	97.1265	115.41	783.97	35.4405		DDB_G0268926	0	0	0	0		74764	DPU_G0053444	300.546	413.985	49.1785	11.8267	10.0975	5.50397	6.7648	1.83794	19.6837	DPU_G0053444	249.972	444.206	64.0787	15.6809	5.74745	12.5853	11.7053	3.34017	11.4533		DLA_01705
DDB_G0269050	506.689	99.7071	107.125	110.878	57.6119	93.733	158.117	42.6966	226.579	DDB_G0269050	772.665	86.0568	28.1118	94.5464	66.701	132.471	186.583	2.68024	17.7203		DDB_G0268928	24.59	34.3567	274.143	67.8333		147515	DPU_G0053446	14.3137	7.9323	2.06864	0	1.94167	5.76226	4.55287	1.83794	2.46046	DPU_G0053446	7.76852	6.42927	0.845618	0.439733	1.03151	0	0.58355	3.34017	2.86334		DLA_11489
DDB_G0269052	5.85771	86.1309	95.6736	99.4029	140.169	122.355	164.883	65.0616	114.03	DDB_G0269052	21.4047	136.365	68.8599	124.451	95.8585	107.408	101.061	12.0611	93.6643		DDB_G0268930	0	0	0.00666667	0		147516	DPU_G0053448	25.9931	38.2841	22.942	17.9821	22.3314	11.1581	14.0258	38.5967	4.92091	DPU_G0053448	21.5389	25.8803	22.4035	17.8816	19.702	6.2625	9.34813	16.7008	8.59001		DLA_01706
DDB_G0269054	22.735	9.45711	43.5457	51.5351	47.9024	16.082	15.0641	79.2938	57.0149	DDB_G0269054	14.541	18.2972	57.7859	58.1364	44.9172	17.408	12.411	56.285	15.1888		DDB_G0268932	0	0	0.976667	0		74767	DPU_G0053450	25.5859	10.2047	31.935	32.7676	25.9781	25.4159	63.257	34.9208	7.38137	DPU_G0053450	28.4828	27.7908	22.1924	24.4384	22.2938	95.8905	61.2587	37.8552	22.9067		DLA_00183
DDB_G0269060	89.9905	7.74245	26.8617	38.9336	39.3141	22.0562	24.8688	121.99	76.2667	DDB_G0269060	40.3043	19.7473	20.6718	46.9941	50.9626	36.4565	29.4162	65.6659	17.7203		DDB_G0268934	9.51	12.1133	11.5433	9.93333		74768	DPU_G0053452	14.7529	6.47246	12.6595	16.237	9.50598	11.0828	9.28744	29.407	9.84183	DPU_G0053452	15.4509	7.34446	11.9024	13.4552	7.57509	11.0582	6.4281	12.2473	11.4533		DLA_01708
DDB_G0269062	6.87753	21.0023	50.7708	48.8833	37.73	13.8464	24.9793	56.9289	86.633	DDB_G0269062	12.765	35.4827	31.4915	56.2823	23.8679	14.9141	19.2937	9.38084	151.888		DDB_G0268936	0	0	0	0		147519	DPU_G0053454	31.2283	31.0065	12.0352	18.8128	26.123	42.2046	35.5935	77.1934	73.8137	DPU_G0053454	44.4903	43.4831	9.22447	11.5125	23.0673	29.5672	30.5553	56.7829	130.759		DLA_01712
DDB_G0269064	0	0	0	0	0	10.0922	0	0	0	DDB_G0269064	0	0	0	0	0	0	0	0	0		DDB_G0268938	43.205	134.597	141.04	56.13		26515	DPU_G0053456	0	14.3041	3133.47	2974.75	969.876	1367.15	1408.03	428.24	452.724	DPU_G0053456	15.7598	4.63749	2250.72	3751.48	979.342	892.005	1344.84	486.551	652.841		DLA_01714
DDB_G0269066	0	0	0	2.0586	0	0	0	0	0	DDB_G0269066	0	0	0	0	0	0	0	0	0		DDB_G0268940	1.35	0.196667	0.403333	0.286667		24166	DPU_G0053458	0	0	0	43.3985	7.0577	0	8.27454	5.51382	2.46046	DPU_G0053458	0	0	9.22112	47.9511	11.2482	6.1576	6.36338	2.22678	3.81778		DLA_01715
DDB_G0269068	8.01597	4.40619	7.39686	1.89917	8.10074	1.34487	7.27853	2.03317	0	DDB_G0269068	1.85976	1.34857	2.82341	6.81218	6.21484	3.36441	3.7479	0	0		DDB_G0268942	0.03	0	0	0		45058	DPU_G0053460	1966.6	2008.57	2003.79	1802.53	528.55	333.249	210.091	325.315	88.5765	DPU_G0053460	2046.92	1758.12	1891.68	1526.45	433.189	295.604	195.509	418.634	123.123		DLA_01716
DDB_G0269072	0	0	7.75455	2.48876	9.09908	7.04951	6.35875	14.2322	4.44272	DDB_G0269072	4.87423	3.53446	3.69993	1.98378	0	13.2266	9.82284	30.8227	60.7552		DDB_G0268944	0.01	0.473333	0.03	0.0433333		147523	DPU_G0053462	11.505	13.8142	19.3985	45.851	36.4157	18.5263	10.3686	53.3002	39.3673	DPU_G0053462	15.2202	15.5031	25.4883	21.5603	26.1169	18.1551	10.319	28.9481	74.4467		DLA_01717
DDB_G0269074	0	10.3578	5.21642	3.34833	4.08058	33.195	8.55495	4.06635	1.48091	DDB_G0269074	0	4.7552	0	18.6826	6.26119	11.8633	7.92928	4.02036	0		DDB_G0268946	0	0.92	0.0233333	0		74775	DPU_G0053464	0	55.3852	77.0334	78.2185	146.619	186.479	188.381	101.087	54.1301	DPU_G0053464	4.52014	46.5533	44.6103	45.0314	147.246	261.096	239.037	82.3908	80.1734		DLA_01718
DDB_G0269076	0	0	0	0	0	0	0	0	0	DDB_G0269076	0	0	0	0	0	0	0	0	0		DDB_G0268948	383.935	4.08	0.546667	0.216667		147525	DPU_G0053466	28.2772	51.6628	54.2467	60.3676	82.8648	102.007	88.1779	308.774	228.823	DPU_G0053466	18.2246	42.9756	34.5667	44.3162	83.5357	94.6535	48.6083	243.832	181.345		DLA_11490
DDB_G0269078	0	0	28.547	286.768	563.86	362.023	291.437	6.09952	182.151	DDB_G0269078	0	0	24.5171	363.685	609.052	399.27	357.994	42.8838	2660.57		DDB_G0268950	0.045	0	0.01	0		74778	DPU_G0053468	84.2332	46.536	48.5441	47.6122	12.5079	1.13631	4.18982	3.67588	7.38137	DPU_G0053468	88.4695	42.5995	40.8548	33.3851	7.83139	6.23582	5.63868	7.79373	4.77223		DLA_01719
DDB_G0269080	0	0	177.122	259.866	481.642	76.675	131.408	8.13269	0	DDB_G0269080	10.6031	15.3772	249.506	379.753	485.934	148.657	85.4716	30.8227	12.6573		DDB_G0268952	0	0	0	0		147527	DPU_G0053470	114.636	96.5091	79.4045	133.669	205.624	162.502	111.566	624.899	238.664	DPU_G0053470	103.336	80.2055	59.1215	131.566	135.222	137.018	100.798	492.118	162.256		DLA_01720
DDB_G0269082	0	0	0	0	1.77945	18.6114	102.592	0	0	DDB_G0269082	0	0	0	0	1.36518	11.6399	36.883	0	0		DDB_G0268954	0	0	0	0		147528	DPU_G0053472	3.56807	0	0	0	0	0	0	1.83794	0	DPU_G0053472	0	0	0	0	0	0	0	1.11339	0		DLA_00184
DDB_G0269084	0	2.50153	1.25983	2.42598	0	1.14528	1.03306	0	0	DDB_G0269084	0	1.14844	0	1.93374	1.51215	0.71628	1.27668	0	2.53147		DDB_G0268956	0	0	0	0		26414	DPU_G0053474	45.9265	0	0	20.2185	0	0	0	0	0	DPU_G0053474	44.3992	26.1298	12.8878	0	0	0	17.7875	2.22678	0		DLA_01721
DDB_G0269086	13.6052	13.6563	8.51514	17.238	19.9831	40.491	109.57	42.6966	39.9845	DDB_G0269086	29.6435	12.8376	15.0012	30.4969	18.0826	29.0479	66.3771	5.36048	15.1888		DDB_G0268958	0.525	0.233333	0.326667	0.153333		19470	DPU_G0053476	63.5802	15.9395	16.6273	19.9931	11.705	9.92479	9.14874	5.51382	2.46046	DPU_G0053476	35.1234	15.5031	20.3907	31.8103	27.9824	3.40408	3.51783	7.79373	4.77223		DLA_01723
DDB_G0269088	16.3566	25.6882	5.17485	19.9299	12.1442	23.5218	25.4603	6.09952	12.5877	DDB_G0269088	9.75817	35.3798	22.2217	10.5907	10.8698	85.3233	31.4644	0	2.53147		DDB_G0268960	0.725	5.64	1.47	1.57667		96485	DPU_G0053478	11.6481	241.362	406.78	246.14	30.7912	8.8115	41.515	11.0276	0	DPU_G0053478	11.5495	247.244	683.403	265.161	16.5623	10.0741	23.5977	13.3607	5.72667		DLA_01725
DDB_G0269090	0	0	0	0	0	0	0	0	0	DDB_G0269090	0	0	0	0	0	0	0	0	0		DDB_G0268962	0.07	0	0.0866667	0.563333		18829	DPU_G0053480	9.26666	1.35517	11.3091	24.4772	26.5374	27.0016	20.2233	18.3794	17.2232	DPU_G0053480	7.96312	4.39355	29.4712	15.3254	7.40147	15.0494	5.98168	15.5875	3.81778		DLA_01726
DDB_G0269092	5.66667	24.9187	7642.72	4084.08	1519.19	932.654	627.734	34.5639	308.028	DDB_G0269092	3.94412	54.3401	10236.1	5493.09	1677.66	1476.97	782.125	14.7413	369.594		DDB_G0268964	0.41	2.01333	0.0866667	0.433333		91185	DPU_G0053482	41.1589	2273.89	5613.29	1254.95	2517.15	4304.17	5007.12	1727.66	4345.17	DPU_G0053482	132.634	1473.56	2734.35	872.003	2076.83	6306.16	5045.61	1812.6	3023.68		DLA_01727
DDB_G0269096	8.71042	4.78791	1.60753	1.03185	0	0	1.31818	0	0	DDB_G0269096	24.2505	5.8616	0	0.822482	0	0	1.62903	0	0		DDB_G0268966	37.615	22.52	7.08667	11.6033		147534	DPU_G0053484	0	0	0	0	0	2.18963	6.05525	0	0	DPU_G0053484	0	0	0	0	0	0	7.76113	0	0		DLA_01728
DDB_G0269098	0	0.867793	3.49632	6.73269	5.47005	1.58922	0.716748	4.06635	7.40453	DDB_G0269098	1.09883	1.1952	0	3.13051	2.62286	1.98785	1.77154	1.34012	2.53147		DDB_G0268968	73.265	376.66	801.66	404.33		147536	DPU_G0053486	0	0	0	0	0.252827	0.964683	4.44626	0	0	DPU_G0053486	0	0	0	0	0.201471	1.10291	3.41931	0	24.8156		DLA_01729
DDB_G0269100	12750.6	46368.9	4147.25	2651.99	1258.32	4062.27	6422.44	8803.64	43561.6	DDB_G0269100	11118.9	35618.9	4581.87	4493.76	1843.74	3545.09	9341.55	766.548	1873.29		DDB_G0268970	52.61	0.1	0.0233333	0		91186	DPU_G0053488	58.2578	210.862	437.922	1417.01	1354.5	769.463	1642.31	2227.58	1030.93	DPU_G0053488	71.8086	198.46	729.949	1197.83	1117.76	730.34	1633.03	2148.84	2246.76		DLA_01730
DDB_G0269102	76.199	482.31	603.42	318.394	204.013	123.193	174.021	136.223	400.585	DDB_G0269102	337.502	1096.64	514.822	417.316	207.155	174.446	154.168	24.1221	37.972		DDB_G0268972	0	0	0	0		52529	DPU_G0053490	1106.22	556.962	589.415	186.295	736.99	552.861	565.227	301.422	118.102	DPU_G0053490	1077.58	459.279	441.437	114.106	393.626	425.792	448.929	249.399	256.746		DLA_01731
DDB_G0269104	10.4036	111.513	190.081	190.409	209.521	259.198	276.31	121.99	164.381	DDB_G0269104	65.1698	220.531	140.163	193.033	141.731	171.932	154.683	5.36048	20.2517		DDB_G0268974	0	0	0	0		147539	DPU_G0053492	33.9662	46.3162	28.9889	55.7713	97.7965	141.436	68.4248	516.461	127.944	DPU_G0053492	43.1906	33.1659	32.4588	49.2975	74.1608	103.903	54.7541	359.625	90.6723		DLA_01732
DDB_G0269106	462.434	89.8961	368.435	1601.33	1314.04	1146.73	1002.36	317.175	189.556	DDB_G0269106	694.753	73.2911	223.463	1122.25	1452.23	1634.08	1234.78	95.1485	903.734		DDB_G0268976	0	0	0	0		147540	DPU_G0053494	18.527	81.2822	79.137	114.188	55.7096	138.336	139.96	18.3794	19.6837	DPU_G0053494	21.8911	42.1637	103.981	64.8856	42.2797	118.04	76.5394	20.041	32.4511		DLA_00185
DDB_G0269108	0.563943	3.09986	49.9572	419.271	2147.41	1804.11	4527.14	2360.51	66.6408	DDB_G0269108	1.57006	1.1385	28.0074	543.154	2757.54	2317	4647.09	29134.2	648.056		DDB_G0268978	0.04	0	0	0		52531	DPU_G0053496	18.4458	107.632	49.244	3.78959	2.11297	9.07002	9.90911	22.0553	9.84183	DPU_G0053496	14.0678	130.835	34.6809	9.51076	4.63039	7.60443	6.19159	14.4741	5.72667		DLA_01734
DDB_G0269110	1283.85	1718.79	1216.45	1349.97	1378.64	1104.18	2289.42	1132.48	1308.38	DDB_G0269110	863.646	2117.59	1288.43	1342.25	1340.24	1369.69	1852.79	570.891	4594.61		DDB_G0268980	0	0	0	0		147542	DPU_G0053498	0	0	0	0	0	0	0	0	0	DPU_G0053498	271.412	239.597	0	245.811	0	0	0	0	0		DLA_01735
DDB_G0269112	10.7053	31.1037	44.8767	25.5446	30.4686	392.57	2978.63	54.8957	605.691	DDB_G0269112	18.0956	39.3651	15.352	14.7296	23.8835	398.609	3134.47	5.36048	53.1608		DDB_G0268982	0.425	0.0566667	0.05	0		96490	DPU_G0053500	0	14.0472	29.3066	0	0	0	0	0	0	DPU_G0053500	0	18.2168	22.4623	14.0169	5.48006	5.99988	0	0	0		DLA_01736
DDB_G0269114	62.1296	58.2847	145.85	160.153	224.597	123.416	150.437	550.99	342.83	DDB_G0269114	49.5858	73.5848	158.436	177.875	160.198	112.651	98.9987	123.291	48.0979		DDB_G0268984	0.1	0.226667	0.483333	5.09333		74796	DPU_G0053502	0	0	0	0	0	0	0	0	0	DPU_G0053502	0	0	0	0	0	0	0	0	0		DLA_01737
DDB_G0269116	30.6	398.076	5828.05	15068.8	22441.7	8542.76	6761	4714.93	898.169	DDB_G0269116	21.2982	823.681	12621.1	20344.3	22758.5	11465.8	6423.91	6853.37	4078.19		DDB_G0268986	0.24	0.136667	2.93333	0.936667		74797	DPU_G0053504	0	0	0	0	0	0	0	0	0	DPU_G0053504	0	0	0	0	0	0	0	0	0		DLA_01738
DDB_G0269118	10663.4	1059.27	1944.76	1012.39	831.833	343.857	433.059	250.08	160.678	DDB_G0269118	1987.25	1769.56	1644.69	1038.84	788.084	509.232	470.093	270.704	207.58		DDB_G0268988	11.635	40.7667	3.48333	20.0367		26434	DPU_G0053506	239.873	544.26	561.092	81.0674	314.325	503.033	368.519	68.0038	1340.95	DPU_G0053506	376.343	518.331	386.199	45.2572	97.8691	481.279	356.599	69.0302	678.611		DLA_01739
DDB_G0269120	695.916	320.761	384.209	298.463	206.628	202.422	195.117	164.687	151.052	DDB_G0269120	499.465	498.492	314.556	309.386	205.688	196.103	206.841	187.617	248.084		DDB_G0268990	1.96	0.47	0.226667	0.0166667		147546	DPU_G0053508	28.126	9.69534	5.51657	17.6887	14.6709	6.58565	5.05891	22.0553	4.92091	DPU_G0053508	16.1849	11.4302	3.94634	10.5539	11.6909	11.294	5.44665	23.3812	7.63556		DLA_01740
DDB_G0269122	2724.59	1392.49	1039.11	1686.07	2140.28	3128.85	2629.36	1886.78	4241.31	DDB_G0269122	5761.98	1570.25	1113.93	1650.29	2814.29	3743.15	3692.31	3784.5	7784.26		DDB_G0268992	1.7	0	0.0733333	0		52532	DPU_G0053510	0	0	25.3392	0	0	0	0	0	0	DPU_G0053510	0	0	0	0	18.9528	0	0	0	0		DLA_01741
DDB_G0269124	0.740767	1.62873	3233.48	4591.99	8629.34	11090.6	6925.62	2860.68	8106.48	DDB_G0269124	2.06235	7.85126	3575.58	4481.36	7534.28	10325.8	8015.19	19796.2	15743.2		DDB_G0268994	0.275	0.673333	0.186667	0.16		79122	DPU_G0053512	0	0	0	34.3902	16.7782	10.6698	14.7532	7.35176	9.84183	DPU_G0053512	0	5.5556	2.74015	56.9967	63.5081	0	15.1276	1.11339	12.4078		DLA_01742
DDB_G0269126	15.7993	7.62542	8.10737	2.19115	2.00275	2.71535	6.29816	16.2654	71.0835	DDB_G0269126	12.8741	12.0582	3.66467	2.18319	2.30475	1.69823	3.02688	22.782	0		DDB_G0268996	17.77	0.293333	129.187	5.24667		152541	DPU_G0053514	0	0	14.0123	0	0	0	0	0	9.84183	DPU_G0053514	0	0	0	0	0	11.4748	0	0	3.81778		DLA_01743
DDB_G0269128	0	5.17889	54.7723	60.2698	209.469	150.958	116.204	95.5592	59.2362	DDB_G0269128	0	12.6805	38.9928	70.7267	108.527	94.9059	74.0065	58.9653	58.2238		DDB_G0268998	0	0	0	0		152543	DPU_G0053516	111.292	316.711	225.758	106.818	228.267	348.389	356.494	231.58	455.185	DPU_G0053516	166.071	281.8	251.533	101.246	225.145	353.97	338.616	254.966	1700.82		DLA_11433
DDB_G0269130	354.215	399.192	192.173	199.261	76.3206	55.5457	50.9111	898.663	963.329	DDB_G0269130	204.418	388.543	285.889	179.503	166.195	122.708	90.3807	152.774	162.014		DDB_G0269000	15.335	1.89333	1.60667	10.4633		33855	DPU_G0053518	51.3728	80.2932	38.2054	25.4433	71.2608	480.653	228.003	510.947	71.3533	DPU_G0053518	50.0094	72.4624	35.4398	22.8022	68.5096	379.454	203.114	435.335	215.705		DLA_01744
DDB_G0269132	32.8832	14.686	633.799	203.047	1792.24	14725.5	11641.4	351.739	10629.9	DDB_G0269132	36.4767	9.59475	264.4	188.919	991.555	7231.88	17572.6	582.952	19054.4		DDB_G0269004	0.055	0	0	0		33897	DPU_G0053520	2.20855	15.5031	155.656	210.662	10.1196	15.284	16.3135	20.2173	14.7627	DPU_G0053520	3.79575	10.0524	52.06	242.788	12.6001	7.17357	13.1158	34.5151	22.9067		DLA_01745
DDB_G0269134	126204	151481	4687.9	4561.99	2623.15	16170.5	21487.2	30473.2	97839	DDB_G0269134	112623	76712.5	5351.51	6920.61	4433.14	9564.26	28613.1	1512.99	389.846		DDB_G0269006	11.955	26.5867	46.2333	31.12		33852	DPU_G0053522	72.0807	108.785	108.201	30.4633	74.3117	40.9562	58.0826	132.332	130.404	DPU_G0053522	63.1799	80.3801	71.1998	28.6101	41.452	62.6732	44.6674	64.5766	30.5422		DLA_01746
DDB_G0269136	35363.8	7404.55	2088.14	1214.32	1537.28	8126.74	6632.83	5768.11	8934.31	DDB_G0269136	27893.3	4454.17	3054.22	1858.75	2102.91	4592.15	10066.9	758.508	217.706		DDB_G0269008	0	0.41	8.59667	6.58333		152547	DPU_G0053524	95.1185	10.5056	72.4509	19.9125	5.14314	2.90728	2.67995	1.83794	54.1301	DPU_G0053524	89.5976	37.466	33.5984	22.519	3.64306	1.49574	8.24385	2.22678	1.90889		DLA_11491
DDB_G0269138	12311.9	8232.73	7495.96	5684.75	3675.21	2291.67	2830.9	2826.11	5281.65	DDB_G0269138	10703.9	7591.9	9711.95	5168.75	4827.88	4161.77	3533.99	557.49	683.496		DDB_G0269010	0	0	0	0.103333		33888	DPU_G0053526	74.0685	58.492	33.8978	52.1723	31.8171	16.1868	22.3817	16.5415	34.4464	DPU_G0053526	85.9265	101.139	45.7271	4.3234	35.496	44.4149	22.9496	12.2473	17.18		DLA_01747
DDB_G0269140	71.7793	291.67	546.317	473.051	441.527	432.621	331.654	959.658	2597.51	DDB_G0269140	83.4771	479.211	490.605	529.18	368.625	649.25	291.85	477.083	475.916		DDB_G0269012	0	0	0.0933333	0.153333		21472	DPU_G0053528	191.458	157.994	54.2419	48.164	68.5361	14.9432	45.9157	124.98	194.376	DPU_G0053528	220.347	219.157	51.1683	55.8773	32.7689	49.5447	30.014	109.112	93.5356		DLA_01748
DDB_G0269142	381.19	246.229	751.193	922.005	585.139	661.215	758.731	843.767	1007.02	DDB_G0269142	437.696	253.982	681.939	801.22	812.435	930.115	801.114	288.126	437.944		DDB_G0269014	6.32	35.2767	12.49	35.4733		79129	DPU_G0053530	13.6232	54.5882	6.65036	1.19949	0.78027	1.98479	0.914798	1.83794	34.4464	DPU_G0053530	11.9995	52.7062	6.62641	1.85544	1.24356	1.02114	1.75877	1.11339	3.81778		DLA_01749
DDB_G0269144	3732.28	5060.83	6752.69	9642.23	14149.8	13555.6	9038.82	21472.3	9213.46	DDB_G0269144	3487.96	10152.2	7116.6	10832.3	13928.9	12032.9	8603.62	30916.6	14052.2		DDB_G0269016	732.115	4.75	2.10333	0.603333		79130	DPU_G0053532	7.5506	51.3457	89.8447	92.2426	54.3279	54.6594	34.2241	51.4623	31.9859	DPU_G0053532	10.341	48.329	123.952	64.4569	51.0466	41.7397	22.6639	40.082	53.4489		DLA_01750
DDB_G0269146	3566.38	2397.98	664.194	642.307	842.593	1770.7	2200.96	4290	8224.21	DDB_G0269146	6269.19	2574.23	837.093	1203.94	806.401	997.49	2863.35	991.688	369.594		DDB_G0269018	0.1	0.103333	1.84333	0.38		92075	DPU_G0053534	99.3451	95.887	2424.84	11881.4	8719.92	2608.9	3025.31	2881.89	6825.31	DPU_G0053534	170.74	103.624	1063.09	11069.9	5835.54	2596.34	3375.69	3523.88	5610.23		DLA_11492
DDB_G0269148	430.059	1119.68	1787.22	764.638	441.113	166.555	149.066	376.137	534.607	DDB_G0269148	520.69	1708.81	1939.49	786.391	510.409	272.374	148.82	2865.18	189.86		DDB_G0269020	0	2.16333	1.67333	0.726667		87985	DPU_G0053536	508.51	918.372	436.824	181.121	137.142	187.013	217.145	121.304	543.761	DPU_G0053536	484.706	1014.95	544.006	232.46	297.435	181.327	210.332	168.122	292.06		DLA_01751
DDB_G0269150	96.7025	75.1144	211.204	177.883	311.249	455.918	324.65	2071.8	1491.27	DDB_G0269150	114.321	81.269	217.417	247.959	271.4	302.303	340.585	4962.46	544.266		DDB_G0269022	25.81	36.8833	6.26333	2.31		152553	DPU_G0053538	7.97887	3.50052	9.12891	26.3445	27.4194	2.17961	16.0734	62.4899	24.6046	DPU_G0053538	12.8559	3.40468	3.35853	9.31459	13.6562	5.98063	4.63537	41.1954	29.5878		DLA_00018
DDB_G0269152	16.3295	105.467	85.136	53.6801	34.7725	24.6569	19.1519	30.4976	103.663	DDB_G0269152	26.5199	129.462	81.9607	64.7605	38.8855	29.985	22.1413	8.04072	30.3776		DDB_G0269024	1.52	2.52667	2.73667	1.82333		33883	DPU_G0053540	5.7773	11.8283	227.384	1219.13	468.216	260.929	221.129	266.501	701.23	DPU_G0053540	8.68805	7.66964	197.789	1055.51	287.414	350.764	189.447	275.007	812.233		DLA_00186
DDB_G0269154	327.513	1496.2	1093.95	808.13	481.671	233.408	382.35	853.933	1104.76	DDB_G0269154	385.017	2023.07	1091.6	764.496	579.754	343.828	348.927	778.609	1116.38		DDB_G0269026	0.01	0	0.05	0.143333		87986	DPU_G0053542	20.9384	34.295	38.3301	88.4914	74.3533	54.91	61.8645	82.7073	27.065	DPU_G0053542	14.3944	42.8863	65.8079	65.9977	64.9843	56.5003	41.0881	97.9783	33.4056		DLA_01752
DDB_G0269156	6968.84	1026.63	1152.86	1030.78	532.167	557.208	546.039	237.881	5565.24	DDB_G0269156	6276.78	1092.41	1183.54	1065.78	603.001	639.088	707.895	57.6251	121.51		DDB_G0269028	0	0	0	0		79136	DPU_G0053544	12.5831	18.2866	42.4704	68.2055	61.8222	97.9645	66.144	327.153	56.5905	DPU_G0053544	12.6715	18.569	45.6829	55.7744	57.8792	72.2118	35.3326	272.78	81.1278		DLA_01753
DDB_G0269158	496.27	966.998	1043.62	775.599	970.681	901.269	675.262	1291.07	3566.76	DDB_G0269158	410.039	1046.1	1153.36	1046.15	1046.64	1076.21	800.86	5727.67	2888.4		DDB_G0269030	0	0	0	0		33907	DPU_G0053546	178.932	75.0884	32.0435	65.0729	160.409	102.009	50.9343	80.8693	12.3023	DPU_G0053546	140.391	86.3113	45.8454	29.5165	82.5542	72.8912	57.2486	64.5766	12.4078		DLA_01754
DDB_G0269160	1810.6	3052.9	370.233	256.595	205.907	583.688	1040.89	268.379	5512.67	DDB_G0269160	4563.06	2473.49	280.526	356.198	198.571	285.325	1083.17	29.4826	68.3496		DDB_G0269032	2.21	3.78667	0.336667	1.08333		47852	DPU_G0053548	36.4975	373.62	543.783	521.303	409.369	255.9	262.441	220.553	415.817	DPU_G0053548	64.0336	338.012	612.238	511.289	269.996	259.132	225.384	283.914	709.153		DLA_01755
DDB_G0269162	221.172	208.411	222.494	224.574	212.535	293.707	311.099	520.492	390.219	DDB_G0269162	92.7763	257.888	233.706	250.89	208.33	254.554	294.164	194.317	141.762		DDB_G0269034	19.97	0.14	0.163333	0.0133333		33948	DPU_G0053632	9.05002	9.92613	5.17722	1.99208	2.91566	0	1.13945	0	2.46046	DPU_G0053632	10.9363	9.01075	3.17451	1.32063	1.54895	3.39176	5.25765	0	0		DLA_01756
DDB_G0269164	337.126	143.888	251.432	179.009	91.0418	68.871	68.4249	1219.9	2062.9	DDB_G0269164	438.926	180.158	195.927	162.911	119.925	74.2855	68.4275	121.951	126.573		DDB_G0269036	0.095	0	0	0		79181	DPU_G0053634	66.6574	79.1659	60.3958	60.765	34.9965	32.3715	26.7884	130.494	36.9069	DPU_G0053634	78.9779	74.1255	70.2867	49.1264	39.4118	25.4865	22.4266	145.854	25.77		DLA_01757
DDB_G0269166	233.598	890.19	942.897	1063.19	946.301	676.517	604.765	1152.81	4351.64	DDB_G0269166	310.291	812.133	938.965	1053.08	1172.61	873.562	708.756	452.96	1012.59		DDB_G0269038	538.395	32.7033	12.2267	31.6433		79182	DPU_G0053636	0	0	0	17.633	71.4689	139.715	192.409	152.549	12.3023	DPU_G0053636	0	0	0	1.79841	64.3345	125.863	238.659	161.441	15.2711		DLA_01758
DDB_G0269168	87.4704	178.761	199.924	290.132	266.158	161.427	254.562	536.758	564.966	DDB_G0269168	359.042	199.227	208.554	312.586	312.999	226.629	193.16	259.983	982.209		DDB_G0269040	21.825	13.2867	0.47	0.0133333		92084	DPU_G0053638	267.261	160.035	97.5199	217.827	1180.63	1399	645.713	992.487	118.102	DPU_G0053638	302.599	294.869	138.849	112.785	1033.54	1250.69	828.088	1067.74	111.67		DLA_11493
DDB_G0269170	822.225	151.167	873.177	1785.15	2335.98	1341.81	1279.13	2803.75	1891.86	DDB_G0269170	246.102	141.632	765.036	1712.29	1786.55	1892.16	1184.01	2069.14	12282.7		DDB_G0269042	0.035	0.0133333	0	0		47895	DPU_G0053640	499.243	299.151	426.982	448.309	238.758	124.179	83.977	521.975	255.888	DPU_G0053640	501.832	341.361	472.375	503.739	232.73	92.9949	66.1186	590.096	219.522		DLA_01759
DDB_G0269172	141.71	58.8867	132.141	95.6625	98.3761	40.2698	24.9342	294.81	145.869	DDB_G0269172	64.6539	63.6509	122.873	106.407	107.691	35.8572	26.2491	186.277	37.972		DDB_G0269044	0.08	0.0433333	0.106667	0		152605	DPU_G0053642	78.0714	108.07	49.8984	21.9256	51.4613	81.6308	92.1956	209.525	221.441	DPU_G0053642	79.3791	124.066	42.6834	29.0708	46.5375	74.6622	66.2093	191.503	84.9456		DLA_01761
DDB_G0269174	222.233	458.883	1112.72	1284.25	1071.3	503.831	524.65	947.459	405.768	DDB_G0269174	511.112	684.678	1394.67	1161.62	1031.22	693.473	417.43	369.873	632.867		DDB_G0269046	38.875	0.616667	0.6	0.573333		94634	DPU_G0053644	1150.07	1213.8	2430.24	3561.1	1097.84	1509.34	1366.8	464.999	575.747	DPU_G0053644	890.247	1684.88	915.262	4487.18	988.712	1569.02	1082.54	365.192	833.231		DLA_00187
DDB_G0269176	25.1717	2.76726	30.6604	30.4152	15.2628	2.53389	9.14241	69.1279	57.7553	DDB_G0269176	66.5761	16.5156	31.9178	27.096	10.0367	15.8474	4.23689	14.7413	17.7203		DDB_G0269048	47.555	290.187	21.8767	61.1467		98011	DPU_G0053646	60.6964	153.207	447.111	498.544	376.45	291.183	253.339	1240.61	499.473	DPU_G0053646	41.798	142.863	303.786	496.487	328.73	262.378	150.064	935.247	600.346		DLA_01763
DDB_G0269178	0	0	267.481	168.945	257.783	457.144	484.292	239.914	47.389	DDB_G0269178	0	1.95065	28.5876	14.2329	39.8106	159.377	176.73	5.36048	10.1259		DDB_G0269050	87.645	14.42	19.46	3.84333		152608	DPU_G0053648	72.9889	2.84639	14.8461	37.1308	34.837	21.2678	14.7036	42.2726	29.5255	DPU_G0053648	51.2226	11.0739	8.19282	20.8285	23.3191	10.9419	20.1023	34.5151	64.9023		DLA_01764
DDB_G0269180	6.70835	7.37485	66.8546	163.477	184.701	54.0232	47.4244	34.5639	22.954	DDB_G0269180	1.33404	2.90207	109.872	248.398	149.344	44.9488	42.2085	12.0611	0		DDB_G0269052	1.395	2.32333	2.15667	1.58		47902	DPU_G0053650	366.214	41.233	127.554	42.0887	76.5678	62.8568	102.826	1369.26	777.505	DPU_G0053650	370.224	29.5019	66.3891	31.2128	34.3903	58.3006	42.6763	1287.08	922.949		DLA_01765
DDB_G0269182	56.1191	30.2425	120.628	237.762	285.946	234.828	247.788	1124.34	282.113	DDB_G0269182	121.009	22.2146	119.761	184.532	223.032	187.739	164.223	136.692	20.2517		DDB_G0269054	9.7	0.523333	0.2	0.453333		152610	DPU_G0053652	6.08601	294.776	159.318	11.7889	173.591	219.454	295.472	79.0314	433.041	DPU_G0053652	4.7069	362.883	58.75	4.97339	92.4982	146.89	304.541	105.772	576.485		DLA_01766
DDB_G0269184	129.507	891.881	1303.83	1202.99	927.094	641.344	658.248	823.435	602.729	DDB_G0269184	140.907	847.463	1341.72	1138.53	1074.31	945.602	721.605	143.393	311.371		DDB_G0269056	15.035	0.75	0.07	0.303333		79191	DPU_G0053654	2.29172	10.0543	43.0013	212.878	219.529	186.558	166.2	378.615	253.427	DPU_G0053654	5.16952	20.21	38.5859	113.703	125.516	116.809	140.239	251.626	70.6289		DLA_01767
DDB_G0269186	54.0831	38.3164	231.564	388.677	567.372	753.723	535.819	786.838	288.777	DDB_G0269186	88.6699	38.2145	204.463	310.494	405.732	447.178	428.189	471.722	394.909		DDB_G0269058	0	0	0.103333	0		33983	DPU_G0053656	253.692	104.256	200.854	214.887	165.534	142.697	125.07	317.963	556.063	DPU_G0053656	348.395	155.909	174.823	216.186	104.795	89.0609	164.174	295.048	248.156		DLA_01768
DDB_G0269188	79.5754	114.05	199.728	219.954	261.93	437.901	335.583	927.127	597.546	DDB_G0269188	87.7972	127.329	231.701	202.375	269.501	395.962	327.08	120.611	139.231		DDB_G0269060	2.265	0.766667	0.326667	0.15		33968	DPU_G0053658	31.0655	31.6196	26.1598	48.1402	143.054	203.67	127.666	248.122	199.297	DPU_G0053658	26.4286	27.5725	19.5274	28.2875	88.4748	132.261	120.318	220.451	70.6289		DLA_01769
DDB_G0269190	272.343	93.5136	144.849	177.823	127.55	51.0885	49.3278	95.5592	198.441	DDB_G0269190	260.701	123.022	217.531	177.379	190.01	80.5541	70.5856	383.274	113.916		DDB_G0269062	8.225	0.113333	0.293333	0.0133333		33997	DPU_G0053660	0	0	4.90075	0	4.59994	5.85049	0	11.0276	0	DPU_G0053660	3.45077	0	3.00498	18.7516	10.9967	4.01329	0	12.2473	0.954445		DLA_01770
DDB_G0269192	52.0049	59.2893	202.617	269.012	181.857	102.762	76.9522	134.189	239.166	DDB_G0269192	75.0741	71.9368	194.367	260.806	220.799	103.073	81.0503	958.185	268.336		DDB_G0269064	0	0	0	0		33962	DPU_G0053662	3.05819	5.36679	11.1967	32.3119	10.5095	3.34165	3.08036	14.7035	0	DPU_G0053662	7.88397	3.47991	17.1637	17.8507	18.8432	6.87687	9.47557	2.22678	1.90889		DLA_01772
DDB_G0269194	143.155	870.325	377.163	382.439	445.23	623.007	798.959	4066.35	3069.92	DDB_G0269194	210.873	682.025	406.53	636.25	450.858	381.481	728.929	546.769	445.538		DDB_G0269066	0	0	0.0333333	0		152618	DPU_G0053664	51.0085	70.8246	70.2893	89.8233	76.0878	31.8494	50.2491	218.715	27.065	DPU_G0053664	46.9641	64.1019	66.379	69.3632	66.0051	28.1502	21.2754	187.049	59.1756		DLA_01773
DDB_G0269196	2093.3	3880.97	885.347	1105.31	434.069	247.446	274.105	376.137	1373.54	DDB_G0269196	3789.22	4111.51	1034.42	1076.5	774.361	540.835	396.815	501.205	243.021		DDB_G0269068	0	0	0	0		20507	DPU_G0053666	0	7.13537	16.7473	16.11	13.9728	0	18.4296	29.407	0	DPU_G0053666	7.86155	10.41	18.2559	15.4266	16.7019	13.7146	7.87385	10.0205	4.77223		DLA_00188
DDB_G0269198	86.3995	320.245	66.9179	66.6114	101.831	268.049	734.782	1238.2	1629.74	DDB_G0269198	121.914	205.641	62.6098	128.66	91.4588	127.366	580.913	242.562	124.042		DDB_G0269070	310.06	11830.9	3270.98	1483.99		33979	DPU_G0053668	57.1094	77.3443	110.227	132.267	157.859	138.372	186.326	158.063	44.2882	DPU_G0053668	77.6144	74.8736	130.298	110.875	119.844	131.212	212.531	165.895	135.531		DLA_01774
DDB_G0269200	411.242	684.761	1317.53	1282.44	654.114	314.717	398.522	616.052	2884.06	DDB_G0269200	419.306	859.964	1435.78	1041.64	713.592	578.375	421.325	495.844	192.392		DDB_G0269072	1.425	0.143333	0.136667	0.49		152622	DPU_G0053670	0	0	0	0	0	8.52007	141.369	1.83794	0	DPU_G0053670	0	0	0	0	0	5.84455	235.555	2.22678	0		DLA_01775
DDB_G0269202	1271.18	330.622	557.319	603.078	206.793	222.633	231.786	36.5971	532.386	DDB_G0269202	3897.29	373.468	546.023	488.322	332.41	397.546	352.548	40.2036	25.3147		DDB_G0269074	2.45	0.47	0.08	0.32		88023	DPU_G0053672	0	0	0	0	0	0	5.39186	0	0	DPU_G0053672	0	0	0	3.12459	7.32958	8.02485	4.14651	0	0		DLA_01776
DDB_G0269204	7.13634	51.7212	218.92	145.405	111.268	62.7911	90.4775	203.317	351.715	DDB_G0269204	4.41514	65.4985	152.491	160.676	82.7293	70.3876	62.1353	108.55	12.6573		DDB_G0269076	42.34	30.4267	7.81333	5.97667		79200	DPU_G0053674	0	0	7.28967	0	3.42111	4.35118	8.0219	0	0	DPU_G0053674	2.56644	0	4.46979	6.97306	2.7262	14.924	9.25364	0	0		DLA_01778
DDB_G0269206	56.4664	35.888	325.332	160.538	161.256	82.1536	659.723	654.682	787.102	DDB_G0269206	17.1945	34.7331	265.235	184.449	195.246	106.371	358.642	17195.1	15816.6		DDB_G0269078	0.04	0.42	21.2367	3.78667		33993	DPU_G0053676	0	23.3543	24.362	53.5654	62.0666	37.3928	26.8092	22.0553	17.2232	DPU_G0053676	12.2529	21.6332	27.742	33.2913	49.4594	51.301	41.2341	16.7008	5.72667		DLA_01779
DDB_G0269208	2.19828	0.966675	0.973679	0.312494	0.761667	2.65546	1.99605	10.1659	8.14498	DDB_G0269208	0	2.44087	0.464571	0.498175	0.292173	2.76795	1.72673	2.68024	5.06294		DDB_G0269080	0	0.373333	0.96	14.6467		98013	DPU_G0053678	518.247	1545.19	527.063	135.453	37.6571	55.4076	43.284	56.9761	437.961	DPU_G0053678	690.729	1705.08	433.637	195.147	26.4777	41.8734	45.2699	55.6695	155.575		DLA_01780
DDB_G0269210	0	1.82741	19.6336	22.0544	33.5968	17.2908	16.0996	361.905	90.3353	DDB_G0269210	0.771311	1.39826	17.5646	41.7512	33.8761	32.093	15.8548	83.0874	32.9091		DDB_G0269082	0	0	0.0533333	0.0866667		152626	DPU_G0053680	2.03385	27.215	38.1628	103.864	133.671	94.4506	56.8484	450.295	73.8137	DPU_G0053680	6.55405	20.8288	41.093	82.2111	112.437	88.4202	36.2349	349.604	43.9045		DLA_01781
DDB_G0269212	87.0931	9.08982	7.93493	6.66046	9.54946	9.43301	3.50358	14.2322	237.685	DDB_G0269212	105.891	8.62436	5.24214	8.11968	5.49471	7.98176	6.18542	37.5233	22.7832		DDB_G0269084	0.085	0.04	0	0		88026	DPU_G0053682	5.55302	6.96068	5.08273	4.19082	14.9938	14.7359	22.3731	99.2487	132.865	DPU_G0053682	5.624	6.77012	7.12358	6.01959	15.7499	17.2439	18.4346	66.8034	55.3578		DLA_01782
DDB_G0269214	76.4782	214.367	1384.13	1631.83	1585.52	702.561	593.25	1140.61	1514.23	DDB_G0269214	147.353	352.248	1251.25	1666.86	1550.28	832.552	509.227	984.988	2622.6		DDB_G0269086	70.915	274.417	8.52667	5.21		47905	DPU_G0053684	751.863	1084.52	1495.65	1409.52	1211.83	825.869	774.815	1808.53	1653.43	DPU_G0053684	959.985	1133.24	1722.47	1661.88	914.85	804.501	653.974	1612.19	2519.74		DLA_01783
DDB_G0269216	24.8517	46.4454	66.0451	72.4217	53.8169	25.0168	29.3351	56.9289	8.14498	DDB_G0269216	34.5946	26.3399	70.9022	81.6626	64.4092	61.0191	34.8586	46.9042	2.53147		DDB_G0269088	0.185	0.196667	0.496667	0.273333		92090	DPU_G0053686	45.2854	205.902	535.083	1226.99	1432.44	1542.97	1909.55	1578.79	386.292	DPU_G0053686	82.2523	147.564	1224.58	853.072	1190.8	1211.18	1498.8	1182.42	1225.51		DLA_01784
DDB_G0269218	13.8326	18.2483	27.5707	137.645	112.63	133.675	150.72	231.782	38.5036	DDB_G0269218	103.98	9.77394	40.9261	86.2054	75.3779	92.311	111.758	20.1018	81.007		DDB_G0269090	0.02	0	0	0		94639	DPU_G0053688	0	3.34094	1.1617	6.70493	21.8079	126.202	116.334	9.1897	2.46046	DPU_G0053688	0	0.722104	0	2.22249	26.0673	100.841	164.181	18.9276	7.63556		DLA_00189
DDB_G0269220	0	3.96784	11.9898	10.2614	0	0	3.27721	4.06635	7.40453	DDB_G0269220	0	5.46482	19.0689	4.08964	0	4.54455	0	0	0		DDB_G0269092	0.755	0.16	15.2767	15.4833		152631	DPU_G0053690	144.075	140.345	262.628	347.236	201.927	95.3915	97.1562	290.394	223.902	DPU_G0053690	138.103	124.346	294.318	374.16	173.449	94.2646	87.0112	285.028	290.151		DLA_01785
DDB_G0269222	3.53069	285.139	385.547	261.568	251.017	171.145	180.762	172.82	833.75	DDB_G0269222	4.91486	263.593	319.698	299.124	227.051	146.193	168.837	310.908	878.419		DDB_G0269094	0	0	0.0533333	0		34032	DPU_G0053692	808.203	449.837	336.754	323.938	274.63	144.989	103.277	56.9761	22.1441	DPU_G0053692	1100.08	617.677	494.214	183.067	227.104	167.272	214.909	105.772	15.2711		DLA_01786
DDB_G0269224	51.139	14.0549	27.1338	40.8915	29.5313	35.3915	28.0541	24.3981	121.434	DDB_G0269224	16.3138	23.1216	34.8989	46.4772	15.5762	40.2445	18.5304	13.4012	32.9091		DDB_G0269096	0	0	0.02	0		152633	DPU_G0053694	149.961	228.774	104.505	69.7693	251.814	764.373	605.908	648.793	1717.4	DPU_G0053694	148.269	245.78	82.729	38.7928	334.83	701.888	951.065	751.538	3881.73		DLA_01787
DDB_G0269226	589.556	30.5146	28.2769	31.9605	19.2346	44.7059	26.2115	4.06635	123.656	DDB_G0269226	262.743	31.1001	25.8103	27.0482	30.62	66.7541	46.7202	60.3054	60.7552		DDB_G0269098	0.135	0.05	0.01	0		79210	DPU_G0053696	7.56297	6.6361	6.92245	0	3.24877	0	0	0	0	DPU_G0053696	7.31147	0	2.12231	2.20726	0	0	0	0	0		DLA_01788
DDB_G0269228	16.3106	3.73565	13.5458	9.17785	50.038	24.6284	12.9588	12.199	59.9767	DDB_G0269228	21.759	6.51705	12.9262	7.31562	24.3882	11.9801	8.77	0	12.6573		DDB_G0269100	494.955	3804.1	326.407	988.25		152635	DPU_G0053698	0.857608	1.50501	3.1399	5.28571	13.9991	4.6855	5.18295	33.0829	9.84183	DPU_G0053698	2.2109	0.975871	1.92529	6.00706	12.3298	11.5709	8.63601	27.8347	9.54445		DLA_01789
DDB_G0269230	242.283	1292.79	971.712	915.637	885.537	704.906	995.336	246.014	667.889	DDB_G0269230	937.766	2330.81	1130.2	1049.58	885.547	771.971	910.109	69.6862	432.881		DDB_G0269102	174.255	36.23	34.3267	7.38		79212	DPU_G0053700	0	0	1.28164	0	0	0	1.41038	0	0	DPU_G0053700	0	0.796658	0.785861	0	0	0	2.16925	0	0		DLA_01790
DDB_G0269232	63.4632	18.814	41.8486	30.4097	27.795	7.89586	15.5393	44.7298	51.8317	DDB_G0269232	21.8377	35.6292	35.4135	25.0474	18.4809	12.57	12.4024	45.5641	7.5944		DDB_G0269104	53.815	14.8633	17.6033	5.26667		88032	DPU_G0053702	79.3227	163.081	110.762	100.939	116.399	87.9405	82.8138	253.636	174.692	DPU_G0053702	80.9763	164.051	89.6878	82.8009	119.71	85.4965	54.7165	212.657	235.748		DLA_01791
DDB_G0269236	237.28	1142.29	1998.13	1681.07	1997.32	2263.35	2227.48	2574	1284.69	DDB_G0269236	687.242	1427.42	2418.29	2026.22	1954.52	2233.53	2332.98	3000.53	4338.94		DDB_G0269106	105.36	10.6267	83.5067	39.6133		152639	DPU_G0053704	81.9143	106.128	95.4783	65.9253	58.8288	66.431	59.3027	207.687	366.608	DPU_G0053704	87.4393	107.774	87.6368	53.7903	60.8993	93.0586	42.6314	224.905	222.386		DLA_01792
DDB_G0269238	2445.13	1852.59	2150.58	3118.35	3957.72	4425.66	3475.3	5410.27	1338.74	DDB_G0269238	1239.34	2673.83	2360.63	2942.18	4645.39	5944.88	4008.52	1403.11	668.307		DDB_G0269108	0	456.903	7.14667	5.51		152640	DPU_G0053706	304.647	261.965	368.076	557.926	519.534	208.053	319.13	700.255	233.743	DPU_G0053706	366.181	240.927	441.126	697.956	352.477	285.438	456.624	561.148	322.602		DLA_01793
DDB_G0269240	192.264	691.743	744.065	694.318	296.072	162.261	176.34	164.687	222.136	DDB_G0269240	537.981	841.965	664.885	613.953	356.203	231.083	191.773	40.2036	55.6923		DDB_G0269110	241.835	582.107	140.933	421.577		152641	DPU_G0053708	79.2077	68.4785	18.1249	5.12797	4.00291	3.81836	2.34653	0	9.84183	DPU_G0053708	81.0781	102.722	13.7286	0.679909	1.59491	0.8731	3.60911	2.22678	3.81778		DLA_01794
DDB_G0269242	1259.3	1030.73	1512.77	1296.5	1528.67	1826.74	1900.42	3771.54	3345.37	DDB_G0269242	1406.49	1043	1944.2	1491.11	1496.61	2137.1	2186.19	4431.77	1093.59		DDB_G0269112	3.055	5679.55	192.647	2383.73		79217	DPU_G0053710	44.1295	25.055	33.2641	22.8558	24.5318	5.67293	18.3027	34.9208	0	DPU_G0053710	55.2097	25.1075	21.8534	16.6673	12.4402	7.78297	8.04307	27.8347	4.77223		DLA_00190
DDB_G0269244	15.5282	39.6048	82.1907	59.5997	70.2125	40.6415	52.1688	144.355	200.663	DDB_G0269244	15.9958	34.6404	69.8989	59.8232	52.4219	47.1209	37.2888	151.433	63.2867		DDB_G0269114	35.66	27.11	18.1167	39.17		92092	DPU_G0053712	26.3702	59.7743	40.2281	50.3063	52.8624	57.629	48.6959	69.8417	12.3023	DPU_G0053712	21.2444	50.011	48.0999	42.329	40.6203	60.9451	45.9597	42.3088	4.77223		DLA_01795
DDB_G0269246	172.113	131.256	115.037	271.667	308.245	202.132	275.953	130.123	304.326	DDB_G0269246	301.104	112.301	120.425	260.029	438.448	328.001	369.737	446.26	291.119		DDB_G0269116	1.445	39.8067	9511.32	228.267		79219	DPU_G0053714	0	0	14.6274	66.8359	147.593	34.9242	52.3143	69.8417	17.2232	DPU_G0053714	5.14981	6.81922	20.1804	121.265	68.3797	101.818	55.7049	48.9891	29.5878		DLA_01796
DDB_G0269248	1382.28	1638.31	929.886	691.62	269.026	214.69	185.181	32.5308	215.472	DDB_G0269248	3121	901.488	580.3	344.366	418.105	367.566	266.992	48.2443	113.916		DDB_G0269118	737.04	63.2033	15.6233	13		79220	DPU_G0053716	102.804	69.934	177.621	196.287	314.583	208.257	176.848	553.22	797.188	DPU_G0053716	168.247	53.8897	95.2978	229.914	206.399	203.466	141.37	428.655	155.575		DLA_01797
DDB_G0269250	81.4746	227.75	325.614	301.368	408.257	305.093	338.642	821.402	1605.3	DDB_G0269250	78.6015	273.921	326.794	434.133	407.364	347.858	329.101	1613.5	1364.46		DDB_G0269120	508.115	172.323	24.0267	18.8767		88035	DPU_G0053718	50.0806	64.0836	76.3987	36.7456	46.611	129.966	75.6655	55.1382	19.6837	DPU_G0053718	56.4844	71.2333	57.3854	34.1042	34.286	123.564	85.6674	47.8758	19.0889		DLA_01798
DDB_G0269252	113.209	474.246	448.211	494.933	980.625	694.961	648.505	1004.39	1301.72	DDB_G0269252	137.685	464.316	560.766	570.046	1074.91	871.532	703.15	3184.12	1278.39		DDB_G0269122	1256.31	70.2	2425.76	143.403		152647	DPU_G0053720	241.578	116.377	44.8018	4.17065	12.2086	6.90118	23.8558	23.8932	14.7627	DPU_G0053720	223.877	124.869	41.6496	3.68653	6.48582	8.28456	17.1228	24.4946	19.0889		DLA_01799
DDB_G0269254	7.63815	22.7919	2056.47	2627.62	4639.87	5504.14	10293.2	7581.7	202.144	DDB_G0269254	6.07578	19.2751	1892.07	1913.95	4641.57	6425.18	9402.38	2929.5	136.699		DDB_G0269124	0.875	7.03333	202.677	232.657		79223	DPU_G0053722	400.072	95.8668	83.8265	9.9027	22.0859	24.579	42.0775	64.3279	164.851	DPU_G0053722	333.439	108.783	43.284	6.56491	4.39994	20.4735	29.8697	41.1954	104.035		DLA_01801
DDB_G0269256	879.753	17.9104	18.0401	11.5796	14.112	0	14.7929	18.2986	46.6485	DDB_G0269256	566.968	24.6676	34.4299	18.4602	21.6533	0	18.2814	0	0		DDB_G0269126	9.34	1.22667	0.183333	0.493333		55402	DPU_G0053724	514.713	725.219	782.787	408.744	185.385	139.524	207.378	235.256	164.851	DPU_G0053724	561.392	826.163	862.741	442.571	145.696	195.13	167.914	282.801	233.839		DLA_11494
DDB_G0269258	0	0	0	23.1593	0	0	0	0	0	DDB_G0269258	45.3574	0	0	0	0	0	0	0	0		DDB_G0269128	0	0.0466667	0.663333	0.466667		92094	DPU_G0053726	7.53047	16.519	10.3391	15.4709	217.811	554.051	395.688	744.365	115.642	DPU_G0053726	9.70674	12.8534	18.3143	8.05853	245.745	607.727	541.511	819.455	179.436		DLA_01802
DDB_G0269260	0	0	0	0	0	0	0	0	0	DDB_G0269260	0	0	0	0	0	0	0	0	0		DDB_G0269130	15.42	2.71333	4.82	4.99333		55408	DPU_G0053728	1.16728	1.02423	6.41053	690.655	1606.55	1730.82	1537.87	3231.1	199.297	DPU_G0053728	2.25693	1.99237	9.17171	654.773	1607.87	1529.4	1283.04	3023.97	521.127		DLA_01803
DDB_G0269262	8.53093	7.03388	44.8707	28.8017	14.7791	6.44068	5.80958	12.199	15.5495	DDB_G0269262	23.7508	10.764	11.268	27.7909	18.425	10.7416	0	17.4216	27.8461		DDB_G0269132	2.095	6.37667	3774.27	15.9333		47917	DPU_G0053730	0	0	0	1.2094	943.669	6842.59	2816.88	9503.98	679.086	DPU_G0053730	0	0.260499	0.256968	0.534508	1837.49	5298.55	2721.32	9419.28	1212.15		DLA_01804
DDB_G0269268	24.2691	17.7869	17.9157	0	0	0	7.34547	6.09952	0	DDB_G0269268	33.7835	8.16583	42.7406	13.7497	5.376	5.09303	4.53884	0	0		DDB_G0269134	8071.1	142.963	182.623	2618.39		11305	DPU_G0053732	283.148	164.228	39.5341	8.451	14.4307	20.9758	21.7526	7.35176	24.6046	DPU_G0053732	218.058	159.732	37.7082	11.205	1.64278	16.1875	33.4568	11.1339	3.81778		DLA_00191
DDB_G0269270	120.75	0	19.1013	0	0	0	0	0	34.0608	DDB_G0269270	120.064	26.1186	0	0	0	0	0	0	0		DDB_G0269136	3269.44	175.697	64.3	197.683		79230	DPU_G0053734	73.452	0	1.97739	0	0	0	2.17602	11.0276	12.3023	DPU_G0053734	75.1865	4.91653	2.42495	0	0	1.61931	1.67342	5.56695	3.81778		DLA_01805
DDB_G0269272	5.95769	8.00508	9.16259	20.9374	15.7685	33.3181	17.1304	75.2274	57.0149	DDB_G0269272	8.29334	5.67967	6.99479	18.1893	12.3174	26.2555	12.2564	243.902	22.7832		DDB_G0269138	1732.6	2807.31	297.097	159.657		88040	DPU_G0053736	0	0	0	38.839	66.6993	50.1282	31.9905	90.059	7.38137	DPU_G0053736	0	0	0.990281	19.5685	54.359	40.9995	25.9685	73.4837	18.1345		DLA_01808
DDB_G0269274	33.3732	33.9712	7.52782	13.1781	7.49469	4.35488	48.8214	22.3649	23.6945	DDB_G0269274	6.88248	33.9992	10.4487	9.10365	5.74988	6.22541	29.127	33.503	0		DDB_G0269140	39.73	13.1767	23.1733	20.2467		152657	DPU_G0053738	90.9481	23.4712	17.1388	171.931	330.928	90.6095	96.9961	352.884	41.8278	DPU_G0053738	94.8197	21.3067	4.50384	128.033	153.83	102.256	47.6567	266.1	29.5878		DLA_01809
DDB_G0269276	717.082	238.445	107.832	125.847	84.3526	89.1165	208.999	28.4644	17.7709	DDB_G0269276	1004.37	437.873	102.9	155.483	123.546	197.859	265.736	5.36048	17.7203		DDB_G0269142	94.305	1178.76	396.307	201.827		34025	DPU_G0053740	2.7727	3.24386	18.6111	80.5626	281.088	912.951	1091.05	121.304	401.055	DPU_G0053740	1.19133	10.5168	36.31	66.3558	640.339	1213.73	1486.24	158.101	910.541		DLA_01810
DDB_G0269278	0.942168	2.07155	2.08656	2.67865	4.08057	13.2779	2.56648	4.06635	6.66408	DDB_G0269278	3.9346	1.90207	0.99556	3.7365	0.626117	1.18632	1.58585	38.8635	0		DDB_G0269144	508.085	1294.99	332.507	757.5		34030	DPU_G0053742	244.606	292.518	487.502	535.817	336.405	144.416	128.157	523.813	206.678	DPU_G0053742	268.255	286.754	664.821	671.858	278.202	141.206	103.905	479.871	235.748		DLA_01811
DDB_G0269280	4.92858	169.32	1195.2	1301.4	2301.09	3666.41	2518.4	1535.05	1097.35	DDB_G0269280	8.57598	268.027	1420.45	1137.16	1752.28	2856.99	2333.87	2640.04	529.077		DDB_G0269146	1201.86	708.51	231.767	838.763		94647	DPU_G0053744	112.765	32.0117	21.2501	76.6552	110.414	40.7704	30.066	420.888	54.1301	DPU_G0053744	88.4412	39.3908	53.7483	62.1914	77.4847	43.5049	24.0851	288.368	40.0867		DLA_01812
DDB_G0269282	513.189	89.8453	149.053	151.2	103.064	83.4781	48.0164	136.223	74.0453	DDB_G0269282	135.514	124.349	167.634	139.586	162.932	161.166	74.1745	2377.37	356.937		DDB_G0269148	167.88	18.3967	2.81333	0.97		79236	DPU_G0053746	11.5618	11.0671	17.317	29.6141	21.6721	5.74248	12.7043	34.9208	0	DPU_G0053746	16.2579	16.1462	24.1859	26.3811	17.27	7.09055	4.885	35.6285	3.81778		DLA_01813
DDB_G0269284	25.091	60.3397	136.314	118.707	95.7654	74.1942	84.7231	357.839	195.48	DDB_G0269284	45.8425	66.088	113.508	107.947	106.298	91.3237	81.3864	37.5233	75.944		DDB_G0269150	3.765	18.17	5.32	5.81		47921	DPU_G0053748	278.638	300.593	96.1096	110.013	87.6904	29.485	23.0435	237.094	95.9578	DPU_G0053748	353.491	253.649	110.949	113.678	65.8624	25.5023	20.9019	239.379	70.6289		DLA_01814
DDB_G0269286	14.5962	33.9162	108.363	55.6451	104.02	39.0703	44.8808	469.663	208.808	DDB_G0269286	10.621	38.6756	81.6736	69.7267	55.3334	27.1503	24.7543	1172.6	35.4405		DDB_G0269152	5.255	0.47	0.896667	0.91		152664	DPU_G0053750	0	0	0	1.41257	0	0	3.23192	1.83794	0	DPU_G0053750	1.03399	0	0	0	0	2.40507	0	0	1.90889		DLA_01815
DDB_G0269288	14.3486	83.5316	143.719	67.6813	126.172	94.3231	103.834	1823.76	582.737	DDB_G0269288	15.1317	74.9969	100.504	88.1897	88.9967	80.7537	77.5166	1357.54	187.329		DDB_G0269154	125.215	904.823	19.3533	9.15		92097	DPU_G0053752	32.2629	26.4217	117.138	81.4323	72.9904	70.5066	373.713	84.5452	398.594	DPU_G0053752	28.4175	25.0864	48.2857	71.5613	46.3842	69.3242	314.054	45.649	149.848		DLA_01816
DDB_G0269290	2197.25	493.298	322.697	316.334	343.265	446.786	689.763	1144.68	2329.47	DDB_G0269290	1797.51	547.097	324.686	436.596	346.813	596.471	790.167	127.311	68.3496		DDB_G0269156	316.3	9.33	30.69	47.7133		34085	DPU_G0053754	3.45376	4.04065	3.16125	7.09553	5.93442	8.80574	9.27679	36.7588	98.4183	DPU_G0053754	5.19385	3.27502	3.23063	6.04791	3.15267	6.90344	13.3765	28.9481	20.0434		DLA_00193
DDB_G0269292	390.299	456.833	93.1936	61.3148	42.8295	160.969	56.3589	197.218	399.104	DDB_G0269292	304.606	543.703	86.7075	57.218	41.2479	50.3363	47.8102	107.21	45.5664		DDB_G0269158	35.325	51.07	71.6767	25.9233		34050	DPU_G0053756	92.2208	229.98	344.306	399.58	135.524	193.582	249.335	73.5176	76.2742	DPU_G0053756	107.923	229.206	272.409	286.147	129.595	98.23	182.347	76.8239	60.1301		DLA_01817
DDB_G0269294	1.51681	16.1193	59.9055	45.999	61.3141	30.5377	45.909	136.223	93.2971	DDB_G0269294	7.0382	21.18	62.5079	57.29	49.3917	43.9272	30.0697	33.503	25.3147		DDB_G0269160	508.185	41.49	19.0533	76.47		47922	DPU_G0053758	4914.45	6695.82	5573.81	675.626	198.313	352.889	1003.3	229.742	1756.77	DPU_G0053758	6037.5	6686.27	4905.02	1043.68	135.455	454.72	857.931	296.162	2105.51		DLA_11495
DDB_G0269296	6.08823	5.5776	6.74162	12.2608	9.6684	30.6433	35.0115	8.13269	33.3204	DDB_G0269296	2.82502	5.63341	6.43325	12.0725	2.02296	30.0249	23.9112	4.02036	2.53147		DDB_G0269162	6.955	32.6733	29.0967	34.2267		92099	DPU_G0053760	0	8.33142	4.34547	3653.4	83565.1	29802.7	18515.8	16464.3	47304.8	DPU_G0053760	0	2.70111	0	958.82	60292.1	29496.9	20167.3	25302.9	70817.9		DLA_01818
DDB_G0269298	83.3052	437.095	227.818	254.187	124.275	70.7291	136.766	213.483	455.379	DDB_G0269298	115.378	493.494	212.507	248.378	131.131	107.807	122.514	77.7269	22.7832		DDB_G0269164	15.15	63.16	21.9967	127.133		152671	DPU_G0053762	0	0	0	1765.62	38658.1	26073.7	27089.3	3769.61	17944.1	DPU_G0053762	0	0	3.43126	617.368	24891.5	28655	38260	8848.11	56696.9		DLA_01819
DDB_G0269300	4.20055	11.5447	13.954	26.8706	34.5662	12.6853	17.1635	201.284	49.6104	DDB_G0269300	5.84733	10.6002	33.2894	21.4184	25.8211	12.5616	12.3731	4.02036	0		DDB_G0269166	24.955	49.72	15.3467	46.7633		98028	DPU_G0053764	7.50982	12.6298	15.4661	30.8569	27.4205	27.353	30.8874	174.604	76.2742	DPU_G0053764	7.26009	9.25753	19.669	20.0911	21.4223	31.8979	22.7839	152.534	140.303		DLA_01820
DDB_G0269302	2.70277	2.9713	0	2.88157	0	5.44144	3.68119	2.03317	2.22136	DDB_G0269302	0	1.36411	1.42797	0.765628	0.898062	0.850792	0.758214	0	0		DDB_G0269168	193.505	238.667	130.683	38.49		34083	DPU_G0053766	12.4006	44.8837	117.76	148.764	53.2685	45.7315	64.014	38.5967	2.46046	DPU_G0053766	15.9844	46.7416	155.723	130.289	29.7139	45.3131	43.2253	30.0615	49.6312		DLA_01821
DDB_G0269304	0.684767	0	1.51651	0	2.3726	2.06794	9.94834	6.09952	10.3663	DDB_G0269304	3.81289	0.345606	0	1.16387	0.910122	1.29333	2.30519	4.02036	0		DDB_G0269170	46.175	7.80667	4.52	21.36		92100	DPU_G0053768	115.231	302.589	374.926	443.601	216.061	98.34	115.219	273.853	447.803	DPU_G0053768	117.633	245.493	374.343	429.094	180.812	76.2851	63.1978	288.368	383.687		DLA_01822
DDB_G0269306	11.0296	11.5192	30.5333	18.8148	12.4201	3.33086	4.00597	48.7962	33.3204	DDB_G0269306	13.8183	8.90675	21.5611	18.1216	13.56	6.94392	4.64125	28.1425	17.7203		DDB_G0269172	2.81	1.12	0.373333	0.213333		34067	DPU_G0053770	1965.37	432.491	367.185	198.51	316.594	426.45	368.046	396.995	226.362	DPU_G0053770	1632.45	462.671	380.479	214.191	259.738	376.448	404.686	433.109	81.1278		DLA_01823
DDB_G0269308	1.03622	2.27835	5.73715	0	1.79517	7.30173	2.82268	0	5.18317	DDB_G0269308	4.32739	3.13793	7.66462	2.93536	5.50897	3.26188	1.74416	1.34012	0		DDB_G0269174	96.715	25.04	88.4433	87.2867		79246	DPU_G0053772	36.9586	139.667	219.885	298.293	132.781	153.43	174.993	1097.25	519.157	DPU_G0053772	45.8349	128.714	167.826	280.692	253.6	141.451	86.4273	967.536	916.267		DLA_01824
DDB_G0269312	4.21775	2.0608	10.3787	6.99497	10.9603	26.8898	16.17	103.692	47.389	DDB_G0269312	4.56655	4.49397	8.91353	9.55827	13.3916	17.1124	17.0909	26.8024	27.8461		DDB_G0269176	0	0.39	2.49667	11.57		34047	DPU_G0053774	48.4146	191.809	169.2	145.968	70.5841	38.4743	36.9436	36.7588	31.9859	DPU_G0053774	86.9904	180.297	255.253	208.094	68.2997	29.6914	40.9115	52.3293	31.4967		DLA_01825
DDB_G0269318	0	0	0	0	0	0	0	0	0	DDB_G0269318	0	0	0	0	0	0	0	0	0		DDB_G0269178	0	0.26	38.76	9.12		152678	DPU_G0053776	962.342	23.1177	20.3075	13.4301	17.8697	6.06076	13.9671	36.7588	31.9859	DPU_G0053776	882.08	42.6027	34.2428	6.47518	7.59465	16.6301	16.1117	31.1749	10.4989		DLA_00194
DDB_G0269320	0	0	0	0	0	0	2.2856	0	0	DDB_G0269320	0	0	0	0	0	0	0	0	0		DDB_G0269180	11.06	0.0666667	2.22667	0.46		98030	DPU_G0053778	48.6015	292.043	437.704	552.098	820.183	484.596	369.776	3848.64	482.25	DPU_G0053778	47.2649	220.967	350.461	443.263	601.595	337.624	241.344	2924.87	394.186		DLA_01826
DDB_G0269322	81.4586	25.373	39.0869	36.6689	47.04	25.9665	18.4912	10.1659	2.96181	DDB_G0269322	128.513	45.9091	15.7804	25.3827	20.7511	23.0777	20.5666	48.2443	20.2517		DDB_G0269182	37.67	113.913	68.9633	20.3133		79250	DPU_G0053780	126.212	137.06	116.667	172.741	198.613	196.625	157.336	347.371	214.06	DPU_G0053780	120.002	104.513	136.059	176.517	186.502	186.397	168.426	258.306	173.709		DLA_01827
DDB_G0269324	0	0	4.07814	7.85306	17.5458	1.85368	0	4.06635	0.740453	DDB_G0269324	0	0.92939	3.8916	6.25964	6.11866	2.31864	1.03317	0	0		DDB_G0269184	27.31	158.663	317.507	65.4867		98031	DPU_G0053782	22.7703	81.251	120.188	94.2289	87.3796	91.2301	88.6836	139.683	302.636	DPU_G0053782	37.1777	82.0494	149.095	81.9619	74.3074	69.4086	72.904	156.988	260.564		DLA_01828
DDB_G0269326	36.2111	62.6498	92.0263	112.655	115.181	84.8544	121.278	191.118	111.808	DDB_G0269326	57.8443	56.0262	81.5443	115.357	114.403	97.9167	98.9192	44.2239	139.231		DDB_G0269186	18.365	70.7733	28.5767	17.39		92102	DPU_G0053784	564.036	356.738	275.168	163.859	154.967	128.269	121.123	27.5691	172.232	DPU_G0053784	749.183	420.275	430.648	267.395	103.888	81.551	161.899	50.1025	146.03		DLA_01829
DDB_G0269328	68.9032	41.2764	91.8315	107.919	73.9801	96.7728	121.382	140.289	97.7398	DDB_G0269328	31.5891	54.5585	49.2652	77.373	54.0152	82.6027	90.9762	52.2647	35.4405		DDB_G0269188	20.865	119.847	39.5467	80.6967		92103	DPU_G0053786	2.55909	37.0501	716.76	2572.04	2371.17	2381.04	3491.41	3306.45	2002.81	DPU_G0053786	5.77263	29.1198	1032.67	2736.54	1729.22	2510.9	4221.28	3025.08	3227.93		DLA_01830
DDB_G0269330	1.33752	20.5857	20.7348	14.26	20.8542	24.2352	26.7184	4.06635	6.66408	DDB_G0269330	0	39.1531	26.853	34.8575	8.88846	27.788	13.5078	14.7413	37.972		DDB_G0269190	153.275	36.9233	2.24	6.25		34073	DPU_G0053788	123.019	126.15	94.9645	140.941	122.243	61.5427	55.2376	77.1934	27.065	DPU_G0053788	126.093	144.2	130.6	138.423	95.3831	68.8799	51.6642	90.1846	12.4078		DLA_01831
DDB_G0269332	228.619	923.504	443.756	457.727	133.556	103.696	95.3452	134.189	461.302	DDB_G0269332	451.467	567.536	414.329	342.637	204.485	148.953	96.2026	312.248	1427.75		DDB_G0269192	49.625	31.8967	2.58667	6.41667		152685	DPU_G0053790	328.805	842.323	939.867	367.262	224.616	328.752	355.312	674.524	853.779	DPU_G0053790	389.099	911.238	896.367	490.442	216.908	276.752	255.468	620.158	509.674		DLA_01832
DDB_G0269334	4534.39	8681.69	1647.97	637.671	221.873	519.655	657.184	984.056	3377.21	DDB_G0269334	6496.72	4774.63	1643.38	762.055	406.781	424.238	1050.94	187.617	215.175		DDB_G0269194	29.77	120.073	36.14	62.4867		152686	DPU_G0053792	12.7016	35.0272	49.8254	27.9587	29.6191	24.7839	25.5875	113.952	24.6046	DPU_G0053792	23.3891	27.874	58.0475	41.3065	19.2549	25.8417	15.4609	109.112	36.2689		DLA_01833
DDB_G0269336	9.27275	56.0672	46.2055	29.6585	4.01606	14.0015	8.41969	6.09952	11.1068	DDB_G0269336	0	67.8602	63.6885	31.5209	18.4866	11.6757	2.6013	0	2.53147		DDB_G0269196	591.37	56.7	5.84667	4.76667		79257	DPU_G0053794	69.8775	117.054	63.9595	11.1864	2.7288	6.94132	12.7971	29.407	2.46046	DPU_G0053794	92.1189	140.956	90.9143	24.1018	6.52355	7.14235	14.7621	15.5875	2.86334		DLA_01834
DDB_G0269338	105.88	14.3864	40.8373	56.6533	71.1039	41.9145	109.102	538.791	314.693	DDB_G0269338	62.9299	16.2116	37.7123	63.3561	58.5034	60.6669	73.4222	22.782	17.7203		DDB_G0269198	15.84	55.5533	6.54333	30.7033		47938	DPU_G0053796	204.253	171.331	244.569	860.741	1358.58	583.931	465.812	1915.13	231.283	DPU_G0053796	289.775	172.487	243.688	671.098	911.126	507.442	375.14	1644.48	221.431		DLA_01835
DDB_G0269340	268.316	13.8993	35.7778	10.9833	10.9516	8.48474	8.92891	69.1279	346.532	DDB_G0269340	265.952	27.6513	16.3284	11.9383	12.1362	12.3818	6.30544	9.38084	37.972		DDB_G0269200	58.735	324.76	57.6767	130.927		98036	DPU_G0053798	71.4539	424.03	616.16	605.955	521.797	246.559	278.418	281.205	420.738	DPU_G0053798	144.215	417.235	797.832	628.911	283.213	222.692	212.656	263.873	251.974		DLA_00195
DDB_G0269342	8.3786	27.6331	171.639	113.15	181.44	84.3424	102.705	73.1942	66.6408	DDB_G0269342	0	84.5746	70.8272	109.179	80.7358	65.9364	63.4626	1.34012	2.53147		DDB_G0269202	36.735	3.21	3.00333	3.65333		34065	DPU_G0053800	42.0116	119.805	250.91	263.555	208.439	114.764	132.238	191.146	231.283	DPU_G0053800	54.8297	127.878	328.331	220.701	151	111.79	82.1697	197.07	198.525		DLA_01836
DDB_G0269344	13.6395	8.56838	9.70927	11.772	15.1903	15.6915	23.8849	40.6635	318.395	DDB_G0269344	17.6306	13.7679	7.20624	14.351	18.7757	12.8806	15.3053	41.5437	40.5035		DDB_G0269204	1.59	0.48	1.04667	0.386667		79261	DPU_G0053802	165.031	581.021	128.537	34.2957	10.5676	17.0807	51.3652	29.407	162.39	DPU_G0053802	173.746	636.555	173.018	45.6216	15.965	19.5922	43.0745	31.1749	121.215		DLA_01840
DDB_G0269346	0	3.47586	0	0	0	0	0	2.03317	5.92362	DDB_G0269346	0	0	0	1.79128	0	0	0	0	0		DDB_G0269206	8.3	333.98	19.67	12.73		79262	DPU_G0053804	0	0	5.94483	5.71858	11.1599	0	26.1679	0	0	DPU_G0053804	0	7.39052	3.64518	0	0	0	0	0	0		DLA_01841
DDB_G0269348	9.91443	2.04365	37.0522	35.6747	43.4765	17.4655	16.3167	126.057	37.7631	DDB_G0269348	17.2516	5.31661	29.4645	45.6383	31.7077	16.3848	12.5159	16.0814	10.1259		DDB_G0269208	0.415	0.04	0.00333333	0.0166667		34090	DPU_G0053806	310.656	351.037	168.457	980.321	1046.82	1054.72	903.226	2043.79	1146.57	DPU_G0053806	397.069	438.155	225.265	816.75	999.954	957.345	873.569	2210.08	2063.51		DLA_01843
DDB_G0269350	3.89148	3.05579	13.5429	18.1762	7.22321	2.79809	3.53348	4.06635	2.96181	DDB_G0269350	12.3819	2.52521	12.9235	20.4724	9.60543	5.59991	6.55011	2.68024	2.53147		DDB_G0269210	0.3	66.2267	4.82333	0.72		152697	DPU_G0053812	7.08355	1.06117	1.2651	0.152119	0.148431	0.943918	0.696088	1.83794	0	DPU_G0053812	5.90152	1.08127	1.35751	0.907615	0.473124	0.518003	1.33828	0	0.954445		DLA_01844
DDB_G0269352	93.3851	10.0159	35.3097	70.4224	79.9044	53.881	102.373	142.322	42.9463	DDB_G0269352	36.4622	13.22	60.169	83.2323	80.9793	65.2453	69.647	62.9856	17.7203		DDB_G0269212	60.03	1.39667	0.27	0.256667		34092	DPU_G0053814	2.87689	2.52431	7.89971	0	0	0	0	0	0	DPU_G0053814	0	1.6368	4.84385	3.35849	1.96956	2.15639	0	0	0.954445		DLA_01845
DDB_G0269354	42.2233	7.95743	8.90565	6.0022	4.87655	7.28635	8.03291	2.03317	27.3968	DDB_G0269354	54.858	10.5537	8.07338	5.92345	5.87912	7.59501	6.31733	1.34012	2.53147		DDB_G0269214	42.17	5.11667	5.26667	3.66		8673	DPU_G0053816	10.6177	29.502	29.1553	325.642	337.511	303.581	217.458	356.56	31.9859	DPU_G0053816	21.6697	44.3	29.7952	185.927	489.448	315.689	128.851	287.255	40.0867		DLA_01846
DDB_G0269356	5.72197	23.5892	26.9282	55.9212	55.7596	74.8796	27.2767	20.3317	13.3282	DDB_G0269356	11.9478	25.9912	24.1849	58.3521	24.7164	25.2167	12.039	56.285	17.7203		DDB_G0269216	20.02	14.9333	2.31333	0.586667		79270	DPU_G0053818	904.447	813.226	707.31	717.583	646.817	450.7	392.933	382.291	346.925	DPU_G0053818	973.658	877.904	815.802	752.734	554.558	476.79	417.66	408.614	446.68		DLA_01847
DDB_G0269358	24.4121	22.8119	100.018	159.633	439.836	611.899	328.061	323.275	30.3586	DDB_G0269358	69.6644	80.7022	90.2844	150.755	253.08	395.756	235.585	1701.95	60.7552		DDB_G0269218	43.855	92.5967	12.7033	3.83667		152704	DPU_G0053820	0	0	0	0	0	8.07651	0	0	0	DPU_G0053820	0	0	0	0	0	0	0	0	0		DLA_01848
DDB_G0269360	4.1993	33.8544	171.274	390.999	279.478	122.588	169.042	260.246	392.44	DDB_G0269360	1.94853	26.1394	181.188	290.252	360.457	284.203	223.042	125.971	258.21		DDB_G0269220	16.28	0.56	0.266667	0		152705	DPU_G0053822	17.6011	27.0271	32.2209	11.623	18.902	14.4244	8.86437	12.8656	2.46046	DPU_G0053822	19.8518	15.0212	29.6353	7.70538	9.03753	3.29827	6.81698	4.45356	2.86334		DLA_01849
DDB_G0269362	104.451	114.829	131.266	149.071	101.966	57.5794	88.8204	81.3269	219.915	DDB_G0269362	65.7763	140.998	143.657	171.425	133.317	107.511	108.836	60.3054	536.671		DDB_G0269222	0.25	0.96	2.09333	3.04667		152706	DPU_G0053824	17.1412	150.405	360.859	211.294	0	18.7301	0	0	0	DPU_G0053824	0	107.277	250.128	100.054	11.7352	25.6967	0	0	0		DLA_00196
DDB_G0269364	157.928	20.6754	19.3082	9.73781	31.9341	42.001	64.9142	12.199	600.507	DDB_G0269364	137.315	25.2071	13.6871	14.6772	15.4778	30.6592	46.4003	6.7006	27.8461		DDB_G0269224	8.23	0.216667	0.956667	0.0366667		152708	DPU_G0053826	0	16.2	92.945	0	0	20.174	9.29829	1.83794	0	DPU_G0053826	5.94959	15.7565	20.724	21.5535	0	6.91944	7.15067	0	0		DLA_01850
DDB_G0269366	0	0	0	0	0	0	0	0	0	DDB_G0269366	0	0	0	0	0	0	0	0	0		DDB_G0269226	45.595	0.933333	0.233333	0.313333		152710	DPU_G0053830	16.6697	43.8803	15.2579	0	14.3214	36.4297	16.7906	0	2.46046	DPU_G0053830	42.9744	75.8738	0	9.73017	11.4124	12.4949	25.825	1.11339	0		DLA_01851
DDB_G0269368	132.382	147.377	380.389	298.953	129.185	102.898	115.638	152.488	64.4194	DDB_G0269368	58.3167	195.367	297.474	241.142	124.723	155.083	94.0186	2.68024	25.3147		DDB_G0269228	0.995	0.203333	0.226667	0.133333		152712	DPU_G0053834	143.62	0	131.457	0	0	0	0	0	0	DPU_G0053834	0	0	0	0	0	0	0	0	0		DLA_01852
DDB_G0269370	17.4785	21.3501	15.0533	6.90177	10.0934	11.7297	3.52679	18.2986	25.1754	DDB_G0269370	27.0342	36.2662	22.5732	6.60164	9.03415	2.44532	9.80658	5.36048	2.53147		DDB_G0269230	544.665	738.117	363.84	333.123		79276	DPU_G0053838	0	0	0	0	0	0	0	0	0	DPU_G0053838	0	0	0	0	0	0	0	0	0		DLA_01853
DDB_G0269372	302.945	157.197	209.325	201.543	88.1709	63.431	90.2246	28.4644	65.1599	DDB_G0269372	377.853	211.611	220.238	215.572	107.908	65.6095	70.7082	5.36048	0		DDB_G0269232	2.87	0.283333	0.773333	0.206667		152716	DPU_G0053840	56.6942	49.7461	103.785	99.8355	24.3537	30.9746	28.5526	0	0	DPU_G0053840	18.2696	48.3842	15.9095	66.1852	38.8138	0	0	0	0		DLA_01855
DDB_G0269374	3.31825	4.25592	18.3718	20.4404	43.1144	22.2686	23.6017	142.322	18.5113	DDB_G0269374	4.61913	3.34948	18.1158	25.3794	22.4189	18.8016	22.9616	48.2443	2.53147		DDB_G0269234	6760.44	37.34	64.1967	6.19333		79277	DPU_G0053842	3.01349	0	0	0	2.58897	0	0	0	0	DPU_G0053842	1.94219	0	0	0	2.06309	4.51757	0	0	0		DLA_01856
DDB_G0269376	4.12545	0	6.09092	8.79672	25.0145	16.6114	12.4864	4.06635	2.96181	DDB_G0269376	9.57132	0	13.0777	10.1282	14.6217	7.79178	6.17238	4.02036	10.1259		DDB_G0269236	338.655	634.987	1150.48	835.65		152720	DPU_G0053844	34.901	5.67107	14.1979	4.55251	3.3316	2.82489	1.302	1.83794	2.46046	DPU_G0053844	47.4865	11.0316	13.0585	7.54513	1.76991	2.9067	3.00384	0	2.86334		DLA_11496
DDB_G0269378	105.283	27.2978	52.7915	48.7111	40.4362	25.9955	28.8594	22.3649	25.1754	DDB_G0269378	225.366	26.5684	93.407	57.9597	31.6824	21.8858	23.4052	37.5233	5.06294		DDB_G0269238	336.175	702.98	376.853	624.643		98039	DPU_G0053846	213.37	194.155	198.012	284.41	373.413	233.147	219.892	571.599	260.808	DPU_G0053846	185.265	161.862	211.782	269.847	290.801	224.351	165.278	586.756	247.201		DLA_01857
DDB_G0269380	512.278	592.281	1277.81	1422.61	1435.06	1935.74	2724.72	9645.37	5360.14	DDB_G0269380	459.256	624.453	1416.14	1472.39	1683.98	2146.17	3084.01	10600.3	5075.59		DDB_G0269240	116.275	26.51	17.0133	15.37		79280	DPU_G0053848	0	2.88357	0	0	0	3.59093	0	0	0	DPU_G0053848	0	16.8277	0	0	2.24987	4.92657	5.09121	1.11339	0		DLA_01858
DDB_G0269382	1487.46	495.451	481.803	1337.18	825.255	462.286	364.688	632.317	2861.85	DDB_G0269382	1858.23	472.988	637.42	1254.6	1213.5	823.262	535.848	1061.37	2539.06		DDB_G0269242	191.21	605.687	371.623	309.6		47947	DPU_G0053850	1902.79	2232.47	1617.59	217.972	139.204	172.441	121.341	29.407	292.794	DPU_G0053850	2960.08	2014.74	1388.4	319.593	113.815	194.14	220.224	35.6285	52.4945		DLA_01859
DDB_G0269384	0	0	0	0.912182	1.6675	1.2919	1.74796	2.03317	5.92362	DDB_G0269384	0	2.59091	0	0.363548	0.852865	1.61595	0	2.68024	2.53147		DDB_G0269244	1.045	2.38	4.22333	1.58667		152723	DPU_G0053852	101.715	263.021	196.067	28.4687	28.9359	25.7617	42.0667	68.0038	54.1301	DPU_G0053852	137.189	243.364	252.92	39.7122	24.4418	20.1965	27.6546	28.9481	44.8589		DLA_00019
DDB_G0269386	6.68696	9.80178	10.4898	12.6744	6.27499	19.6332	2.52991	34.5639	56.2744	DDB_G0269386	3.10284	11.8123	9.42121	14.8383	10.3689	34.381	7.81628	116.59	43.035		DDB_G0269246	70.765	61.51	154.403	29.84		79283	DPU_G0053854	190.667	3228.25	398.17	12.3077	2.40186	7.33161	4.50555	5.51382	14.7627	DPU_G0053854	147.029	4382.14	675.321	30.3526	2.67958	7.12484	19.057	6.68034	3.81778		DLA_00197
DDB_G0269388	104.718	99.951	61.1242	45.5813	54.1432	68.6413	33.1689	34.5639	224.357	DDB_G0269388	102.831	123.116	68.1927	65.5368	45.3145	65.1607	41.674	140.713	48.0979		DDB_G0269248	99.325	4.51	7.26	7.10333		94661	DPU_G0053856	2371.04	2453.97	2170.24	1690.08	427.228	167.36	108.192	275.691	46.7487	DPU_G0053856	2639.62	2379.99	2287.45	1419.98	305.041	175.934	112.478	310.636	85.9001		DLA_01860
DDB_G0269390	0	0	0	0	0	329.857	534.702	0	0	DDB_G0269390	0	0	0	2.69055	3.15595	125.573	687.44	20.1018	0		DDB_G0269250	5.085	28.1633	19.11	16.9867		152725	DPU_G0053858	36.6009	40.5667	40.554	22.0495	14.8949	10.5246	7.76132	5.51382	44.2882	DPU_G0053858	31.0384	29.5921	55.1386	38.2304	11.8694	2.88784	8.95304	5.56695	4.77223		DLA_01861
DDB_G0269392	0	0	0	0	0	0	0	0	0	DDB_G0269392	0	0	0	2.365	0	0	0	0	0		DDB_G0269252	13.04	1.31	16.72	39.0667		152726	DPU_G0053860	5.9748	10.4851	21.8751	0	0	6.52861	6.01811	0	0	DPU_G0053860	3.85074	20.3961	10.0598	10.4625	0	4.47846	23.1406	1.11339	0		DLA_01862
DDB_G0269394	17.9869	1.41243	1.42266	15.5241	23.3706	12.9331	8.16609	22.3649	6.66408	DDB_G0269394	8.94231	0.648436	8.14552	17.4694	34.1519	17.7949	6.48759	62.9856	12.6573		DDB_G0269254	4.6	2681.95	67.9667	14.6067		88061	DPU_G0053862	57.7032	59.4369	50.5198	83.9406	86.2161	106.914	126.351	42.2726	49.2091	DPU_G0053862	48.5081	58.5233	105.604	55.6477	56.6804	63.9375	66.0742	35.6285	57.2667		DLA_01863
DDB_G0269396	0	0	0	0	0	0	0	0	0	DDB_G0269396	0	0	0	0	0	0	0	0	0		DDB_G0269256	1.475	0.08	0.56	0.806667		94662	DPU_G0053864	109.785	237.56	192.884	52.0176	114.701	105.22	178.522	459.485	127.944	DPU_G0053864	126.521	254.347	247.506	61.9095	113.378	128.317	149.541	463.17	484.858		DLA_01864
DDB_G0269398	9.21207	13.5031	25.5017	30.5557	34.5781	35.5474	47.3993	16.2654	27.3968	DDB_G0269398	21.3726	17.8226	19.4682	33.0543	35.7109	26.0984	32.7342	0	2.53147		DDB_G0269258	4.41	0	0	0		152730	DPU_G0053866	9.967	8.74551	5.21308	1.25367	1.22327	1.55584	61.6698	18.3794	2.46046	DPU_G0053866	0	6.48082	5.59386	0.83111	5.84878	5.33632	65.0728	5.56695	3.81778		DLA_01865
DDB_G0269400	631.487	151.162	400.381	570.704	533.765	524.607	494.782	1128.41	532.386	DDB_G0269400	108.7	331.567	310.318	507.801	496.365	501.231	403.831	175.556	227.832		DDB_G0269260	0	0	0	0		94663	DPU_G0053868	15.7758	15.7301	28.2232	33.4628	36.9639	31.342	36.8364	132.332	59.051	DPU_G0053868	24.9566	14.2794	36.2209	30.5552	32.4012	40.3122	28.8838	107.999	93.5356		DLA_01866
DDB_G0269402	0	0.992724	0.999917	1.92549	3.91096	11.8171	9.83921	46.763	25.1754	DDB_G0269402	0	0.911507	0.95418	0	0	1.70552	7.09303	5.36048	22.7832		DDB_G0269262	1.625	0.0966667	0.29	5.40333		79290	DPU_G0053870	8.1138	28.4777	8.48758	2.04114	0.995826	1.26655	2.33504	1.83794	0	DPU_G0053870	9.7116	35.6118	11.0592	2.70632	1.5871	0	6.28501	0	1.90889		DLA_01867
DDB_G0269404	344.57	70.522	133.948	162.839	66.6792	121.769	414.387	83.3601	97.7398	DDB_G0269404	66.3352	82.3281	102.644	123.568	66.9898	210.008	292.045	25.4623	425.287		DDB_G0269264	0.875	0	0.0233333	0		152734	DPU_G0053872	61.7437	75.8475	11.3029	4.3491	5.30456	9.44535	12.4383	12.8656	7.38137	DPU_G0053872	57.3028	96.2535	15.2473	3.604	3.38166	19.4378	12.435	4.45356	11.4533		DLA_01868
DDB_G0269406	355.579	31.4523	45.2574	56.1632	27.1422	20.5713	14.8445	58.962	46.6485	DDB_G0269406	322.401	28.1915	67.6601	55.5734	49.795	18.0119	22.167	2.68024	12.6573		DDB_G0269266	0.98	0	0	0		152735	DPU_G0053874	88.8841	402.651	122.981	27.3001	12.4311	18.0694	14.5744	1.83794	7.38137	DPU_G0053874	182.515	485.713	157.776	59.1213	12.7364	13.9445	28.821	4.45356	18.1345		DLA_01869
DDB_G0269408	0	14.4893	58.3771	42.1551	5.70823	19.901	0	4.06635	6.66408	DDB_G0269408	9.17341	36.5857	83.5603	22.4011	8.75863	41.4881	7.39473	1.34012	10.1259		DDB_G0269268	0.51	0	0	0		79293	DPU_G0053876	11.1515	72.8429	14.7436	4.36384	8.51606	0	1.24804	1.83794	2.46046	DPU_G0053876	19.1657	77.5458	59.805	2.89297	2.54484	0.928746	0.959783	4.45356	0		DLA_00198
DDB_G0269410	158.831	447.977	286.88	2047.78	274.033	1625.06	2334.69	7105.94	4188	DDB_G0269410	103.3	356.133	228.361	532.537	234.461	6666.88	5576.21	407.396	4361.72		DDB_G0269270	1.525	0.383333	1.95	0.12		79294	DPU_G0053878	6.03121	0	0	0	0	0	0	0	2.46046	DPU_G0053878	1.55484	0	0	0	0	0	0.934364	0	2.86334		DLA_01870
DDB_G0269412	46.8567	75.0853	162.691	167.086	126.578	71.1514	69.2274	235.848	97.7398	DDB_G0269412	58.5931	97.4012	191.334	185.377	196.331	101.998	93.5732	156.794	27.8461		DDB_G0269272	1.88	2.73667	0.236667	0.866667		79295	DPU_G0053880	124.271	64.3063	49.5817	56.1115	41.0633	24.3725	25.6763	55.1382	4.92091	DPU_G0053880	110.897	77.9556	64.3806	35.3387	47.9927	23.8842	14.8094	38.9686	5.72667		DLA_01871
DDB_G0269414	140.192	66.3306	102.182	85.7699	47.652	33.9411	46.7286	12.199	72.5644	DDB_G0269414	222.327	71.6516	80.6315	67.3614	51.8892	40.2202	37.835	87.1078	22.7832		DDB_G0269274	2.89	0.156667	0.0533333	1.75667		92107	DPU_G0053882	715.688	1012.25	1130.1	867.607	890.679	686.723	619.319	2328.67	2836.91	DPU_G0053882	760.26	1022.37	1106.07	946.706	704.256	605.071	453.755	2138.82	1841.12		DLA_01872
DDB_G0269416	4.66094	8.54003	20.6446	23.1899	18.8409	17.2036	18.3393	28.4644	10.3663	DDB_G0269416	4.32547	17.251	18.0586	24.6461	24.7794	24.4532	13.9471	8.04072	2.53147		DDB_G0269276	23.89	3.91333	11.03	453.707		55448	DPU_G0053884	4805	2377.65	1664.07	1972.96	1665.13	939.01	535.174	753.555	703.691	DPU_G0053884	3297.81	1577.19	1444.32	1307.96	1034.32	585.264	429.46	1116.73	241.475		DLA_01873
DDB_G0269418	0	0	2.65079	28.9254	41.472	21.688	17.3892	26.4313	10.3663	DDB_G0269418	6.66476	1.20821	22.7659	44.7564	39.7713	15.0712	13.4312	18.7617	101.259		DDB_G0269278	0.16	0	0	0		4830	DPU_G0053886	152.65	469.235	582.174	787.539	241.291	146.631	269.325	321.639	403.515	DPU_G0053886	122.174	597.165	781.135	1260.53	701.151	240.431	234.942	293.935	445.726		DLA_01874
DDB_G0269420	11.4626	0	4.23091	2.71575	3.30966	0	0	0	0	DDB_G0269420	69.1442	0	4.03739	0	0	2.4055	2.14375	0	0		DDB_G0269280	0.715	15.7833	177.943	332.567		152742	DPU_G0053888	51.8156	30.3103	23.7136	45.6223	101.398	64.4821	46.3922	178.28	24.6046	DPU_G0053888	76.0664	28.6615	19.3872	27.7245	85.7284	74.441	47.941	142.514	8.59001		DLA_01875
DDB_G0269422	0	0	0	0	0	0	0	0	0	DDB_G0269422	0	0	2.65982	0	0	0	0	0	0		DDB_G0269282	60.11	14.96	1.48333	3.11667		152743	DPU_G0053890	4127.42	6375.2	997.462	31.6145	6.1696	11.7703	5.42499	1.83794	66.4324	DPU_G0053890	5594.45	16747.6	1056.97	33.5337	7.37461	29.6052	29.2039	3.34017	7.63556		DLA_01876
DDB_G0269424	50.0221	217.754	265.056	247.209	150.926	108.481	131.993	243.981	371.707	DDB_G0269424	47.6681	220.78	279.538	260.767	165.988	190.011	134.866	33.503	50.6294		DDB_G0269284	12.445	34.6933	7.41667	21.5567		152744	DPU_G0053892	0	4.50951	0	0	8.83072	0	0	1.83794	0	DPU_G0053892	0	0	2.88441	2.99986	0	7.7045	11.943	0	0		DLA_01878
DDB_G0269426	19.3063	35.374	18.7869	7.48488	8.615	17.6677	43.0286	298.876	137.724	DDB_G0269426	16.2879	25.984	17.3094	14.2525	11.2748	12.523	44.313	42.8838	43.035		DDB_G0269286	2.57	10.03	0.713333	2.49333		79302	DPU_G0053894	0	0	2.84737	0	0	6.79835	3.13339	0	0	DPU_G0053894	0	0	3.49183	0	2.12973	2.33175	4.81934	0	0		DLA_01881
DDB_G0269428	1.13995	0	3.78686	0	0	17.2128	334.33	4.06635	0.740453	DDB_G0269428	0	0	0	0	0	25.1187	156.698	41.5437	0		DDB_G0269288	2.195	4.36667	3.72	3.31667		79303	DPU_G0053896	2.40139	13.1693	15.3861	54.9734	36.62	22.9598	41.1196	204.011	22.1441	DPU_G0053896	2.70846	14.0043	20.2163	53.615	76.4475	36.4496	23.2517	126.926	31.4967		DLA_01882
DDB_G0269430	24.0969	131.982	154.857	102.458	66.3462	33.7865	30.0851	227.715	164.381	DDB_G0269430	37.7369	154.63	161.414	96.5401	74.3488	56.6193	35.007	60.3054	35.4405		DDB_G0269290	891.08	906.93	37.9633	42.92		16626	DPU_G0053898	16.2816	4.76209	4.13964	1.59284	0	0.988378	1.82219	0	9.84183	DPU_G0053898	18.6551	3.08781	5.0766	1.58394	0	0	4.20395	2.22678	1.90889		DLA_00199
DDB_G0269432	76.0582	125.199	139.617	106.963	60.2452	35.6203	44.3173	99.6255	234.724	DDB_G0269432	34.5371	216.158	175.349	113.603	88.1148	59.919	54.9964	99.1688	167.077		DDB_G0269292	22.895	96.89	2.03667	2.51667		88071	DPU_G0053900	4245.49	9138.98	2083.38	789.558	108.222	114.476	244.969	18.3794	762.742	DPU_G0053900	2219.35	11268.4	4176.78	1500.41	291.166	255.215	685.928	32.2883	180.39		DLA_01883
DDB_G0269434	0	0	0	0	0	0	0	0	0	DDB_G0269434	0	0	0	0	2.19582	2.08025	0	0	0		DDB_G0269294	1.685	0.593333	5.27667	7.42333		79306	DPU_G0053902	1.88959	1.65801	6.91823	1.66374	0	0	1.90329	3.67588	0	DPU_G0053902	4.87134	0	4.24204	2.20592	1.29365	0	1.46369	0	0.954445		DLA_01884
DDB_G0269436	0	6.22968	3.13741	2.01385	0	0	2.57268	0	0	DDB_G0269436	3.94412	0	0	0	0	3.56757	1.58968	0	0		DDB_G0269296	0.355	0.136667	48.97	1.48667		79307	DPU_G0053904	0	2.60034	67.8135	86.1072	63.6511	16.1911	23.8801	45.9485	34.4464	DPU_G0053904	0	5.05829	103.121	89.9506	60.8664	15.5493	6.8867	25.608	21.9522		DLA_01885
DDB_G0269438	93.5124	40.5802	86.29	154.504	191.134	157.715	140.771	146.388	115.511	DDB_G0269438	173.564	50.9223	55.4732	143.602	131.374	122.91	119.2	37.5233	22.7832		DDB_G0269298	20.975	58.57	4.84333	6.38		79308	DPU_G0053906	91.8135	158.437	271.722	29.6411	23.6638	23.4089	15.4132	9.1897	7.38137	DPU_G0053906	100.595	130.593	147.717	67.8829	20.9523	29.8218	30.8184	14.4741	34.36		DLA_01886
DDB_G0269440	5.04396	31.4222	7.44703	7.96686	3.88366	6.76994	2.54441	26.4313	51.0913	DDB_G0269440	11.7023	13.0114	9.47519	4.44524	5.58659	2.46985	3.45887	54.9449	0		DDB_G0269300	5.52	2.22667	0.58	2.33667		79309	DPU_G0053908	11.4684	30.9627	30.6838	13.9813	16.6739	52.0535	280.791	108.438	56.5905	DPU_G0053908	15.3512	44.1687	21.2899	7.72399	25.9702	75.3822	336.889	82.3908	63.9478		DLA_01887
DDB_G0269442	20.7195	55.392	267.495	312.609	237.395	287.259	383.536	797.004	381.333	DDB_G0269442	34.7419	88.6489	285.612	278.526	223.122	341.525	356.146	371.213	470.853		DDB_G0269302	0.59	0.06	0.02	0		94666	DPU_G0053910	0	8.3471	208.975	374.124	119.868	100.482	76.6553	16.5415	34.4464	DPU_G0053910	0	3.60825	56.9496	168.433	54.2727	87.9429	49.1253	12.2473	25.77		DLA_01889
DDB_G0269444	872.447	458.993	279.722	226.93	121.564	130.677	177.339	252.114	130.32	DDB_G0269444	698.408	541.263	310.179	236.541	230.825	293.777	241.469	708.923	25.3147		DDB_G0269304	1.31	1.12	0.153333	1.54667		152758	DPU_G0053912	0	4.46884	9.32334	0	0	11.1302	0	0	7.38137	DPU_G0053912	0	11.5906	0	2.9728	0	3.8175	3.94508	0	0		DLA_01890
DDB_G0269446	6.78693	12.4354	127.76	64.3192	65.6476	59.2107	109.899	111.825	19.2518	DDB_G0269446	0	13.7016	78.8869	60.8813	30.0683	48.4256	67.9076	9.38084	12.6573		DDB_G0269306	3.435	0.296667	0.153333	0.47		152759	DPU_G0053914	7.78258	7.39786	2.37449	0	1.11437	0	0	0	0	DPU_G0053914	7.10579	7.01083	1.45596	0	0.444007	0.486125	0	0	0		DLA_01891
DDB_G0269448	7.79404	16.0658	22.2954	33.7002	29.5367	17.653	16.8079	34.5639	31.099	DDB_G0269448	13.1099	13.7679	18.8735	40.6614	36.2566	23.9211	19.3139	119.271	30.3776		DDB_G0269312	15.215	1.72667	4.1	1.69667		152760	DPU_G0053916	60.3442	37.5765	1.78173	1.71392	0	4.25403	7.84279	9.1897	2.46046	DPU_G0053916	62.7285	48.7304	5.46249	0	3.998	5.83631	22.6176	11.1339	0.954445		DLA_01892
DDB_G0269450	1.88586	4.14645	6.26474	4.02123	11.4348	11.3903	13.6989	16.2654	0	DDB_G0269450	2.62519	1.90361	5.97818	10.6843	5.01298	5.9364	6.34852	0	0		DDB_G0269318	0	0	0	0		94667	DPU_G0053918	1311.15	524.098	110.486	29.3189	191.316	627.649	394.099	490.73	1085.06	DPU_G0053918	1491.55	745.975	114.468	26.7255	252.192	1129.42	773.808	691.415	1731.36		DLA_01893
DDB_G0269452	37.3722	54.3386	22.6939	20.5649	17.4043	42.8791	14.2304	12.199	23.6945	DDB_G0269452	23.4945	387.583	9.76635	17.0752	8.81265	21.5045	8.79312	17.4216	2.53147		DDB_G0269320	0	0	0	0		152762	DPU_G0053920	111.929	570.742	330.546	115.286	88.904	62.3059	91.469	44.1105	59.051	DPU_G0053920	107.527	508.255	218.089	77.6606	57.833	47.4892	67.0708	48.9891	61.0845		DLA_00200
DDB_G0269454	141.267	77.1154	202.816	195.276	150.215	80.4192	85.8086	140.289	91.0757	DDB_G0269454	254.965	111.127	215.158	197.051	161.212	98.1376	70.5137	139.372	17.7203		DDB_G0269322	33.385	0.52	0.286667	0.566667		55455	DPU_G0053922	41.285	96.9273	245.115	292.768	233.904	227.997	237.143	474.188	538.84	DPU_G0053922	48.9013	65.3885	198.517	254.008	145.905	217.455	172.863	377.439	309.24		DLA_01895
DDB_G0269456	0	0	0	0	0	0	0	0	0.740453	DDB_G0269456	0	0	0	3.10545	0	0	0	0	0		DDB_G0269324	0.43	0	0	0		20838	DPU_G0053924	102.052	25.3061	16.245	19.5334	45.7436	38.7864	51.3958	58.8141	14.7627	DPU_G0053924	95.7984	10.0978	13.6963	10.3596	24.3013	43.2355	42.9619	64.5766	6.68112		DLA_01896
DDB_G0269458	1045.93	171.939	194.833	142.43	148.176	172.199	323.965	56.9289	211.77	DDB_G0269458	870.862	448.95	211.744	143.989	87.6958	190.776	191.955	9.38084	60.7552		DDB_G0269326	4.14	5.99333	2.59667	4.10333		92112	DPU_G0053926	0	2.32311	14.5401	209.802	109.181	14.4649	5.33356	25.7311	100.879	DPU_G0053926	0	0	2.97185	101.997	63.4403	5.95355	2.05084	18.9276	15.2711		DLA_01897
DDB_G0269460	16.8225	42.6163	70.057	46.398	93.4495	22.8244	22.0822	481.862	404.287	DDB_G0269460	25.963	44.7593	68.205	66.612	71.3293	23.7145	15.2863	164.835	40.5035		DDB_G0269328	1.08	5.25333	3.84667	4.00333		47964	DPU_G0053928	0	5.36084	640.303	4107.13	1162.63	163.56	95.3854	194.822	243.585	DPU_G0053928	3.93762	3.47605	300.032	3393.23	547.938	151.123	113.581	180.369	103.08		DLA_01898
DDB_G0269462	222.703	126.744	506.567	245.237	242.694	99.6927	101.336	357.839	818.941	DDB_G0269462	306.279	197.566	393.622	345.574	167.374	97.0584	73.4286	292.146	167.077		DDB_G0269330	0.335	0.416667	10.41	0.633333		10143	DPU_G0053930	9.63545	0	8.81941	2.12094	4.13903	5.26429	2.42633	1.83794	7.38137	DPU_G0053930	17.0776	10.9642	1.35195	1.40606	0	1.80558	5.59776	1.11339	1.90889		DLA_01899
DDB_G0269464	0	0	17.016	0	0	0	0	6.09952	9.62589	DDB_G0269464	7.13042	0	5.41256	0	3.40401	6.44968	5.74787	0	0		DDB_G0269332	15.03	1.65667	1.88333	3.72667		152770	DPU_G0053932	50.5313	46.425	73.4586	123.006	127.174	118.875	127.543	503.595	218.981	DPU_G0053932	54.7896	48.7054	75.738	121.798	120.47	120.758	100.387	369.645	320.694		DLA_01900
DDB_G0269466	43.5756	27.1893	66.5096	77.849	43.8664	20.1542	36.3587	73.1942	56.2744	DDB_G0269466	14.7549	19.0209	72.1787	48.7083	42.2632	27.4339	35.6819	40.2036	12.6573		DDB_G0269334	86.685	154.88	384.85	187.033		88078	DPU_G0053934	374.247	388.635	1033.94	396.023	188.786	146.317	224.793	27.5691	95.9578	DPU_G0053934	491.254	335.996	699.497	553.138	96.3748	92.6488	159.575	25.608	78.2645		DLA_01901
DDB_G0269468	0	0	0	0	0	0	0	0	0	DDB_G0269468	0	0	0	0	0	0	0	1.34012	0		DDB_G0269336	10.715	0.246667	0	0		152772	DPU_G0053936	825.001	736.539	282.267	215.697	598.594	670.789	571.164	452.133	2448.16	DPU_G0053936	723.963	639.1	209.068	159.397	605.752	553.577	539.705	612.364	5281.9		DLA_01902
DDB_G0269470	56.8805	13.896	8.39798	11.6795	8.75917	1.27241	3.44318	2.03317	85.8925	DDB_G0269470	22.8742	8.93136	9.3495	12.1742	4.19999	3.97892	12.0563	9.38084	30.3776		DDB_G0269338	3.605	13.91	3.48	15.02		55461	DPU_G0053938	93.1329	454.944	260.825	145.644	234.068	413.137	484.442	187.47	125.483	DPU_G0053938	122.735	381.987	361.207	139.556	161.78	580.348	632.044	217.111	188.98		DLA_01903
DDB_G0269472	1241.66	1751.02	870.994	411.29	280.352	100.703	67.6814	113.858	104.404	DDB_G0269472	469.654	3313.54	690.21	430.079	344.135	125.963	96.8486	447.6	103.79		DDB_G0269340	24.11	1.21	0.59	1.91		152774	DPU_G0053940	838.778	948.56	1339.82	1755.78	811.567	225.794	266.582	628.575	1368.01	DPU_G0053940	791.204	893.633	1096.33	1296.48	550.547	281.547	241.281	525.52	1521.39		DLA_01904
DDB_G0269474	596.421	628.732	849.122	1061.45	1224.83	585.108	380.464	862.066	533.867	DDB_G0269474	552.411	887.736	745.534	950.888	946.278	562.131	409.284	2349.23	521.482		DDB_G0269342	10.73	4.63	2.72333	0.323333		20568	DPU_G0053942	342.942	95.3202	202.766	99.4001	9.15	18.6201	17.1641	9.1897	17.2232	DPU_G0053942	450.287	172.09	230.727	131.793	8.7497	9.57967	23.0995	10.0205	12.4078		DLA_11434
DDB_G0269476	26.335	1312.47	177.397	375.141	108.355	58.5426	38.8574	20.3317	163.64	DDB_G0269476	25.967	1626.54	95.0768	337.567	107.922	64.2464	36.939	5.36048	316.433		DDB_G0269344	40.485	0.563333	0.493333	1.64		79326	DPU_G0053944	113.351	431.592	111.263	181.993	226.052	174.298	146.203	628.575	622.496	DPU_G0053944	115.697	413.502	78.01	111.071	202.608	184.536	125.546	527.747	893.361		DLA_01905
DDB_G0269478	0	0	106.032	46.7912	93.3122	90.3669	54.3414	10.1659	0.740453	DDB_G0269478	0	3.02052	18.9716	6.78129	15.9085	15.0712	20.1469	0	2.53147		DDB_G0269346	0.03	0	0	0		47972	DPU_G0053946	168.698	153.506	211.6	268.187	281.814	426.7	387.042	402.509	103.339	DPU_G0053946	168.122	154.635	210.399	167.763	221.362	346.563	436.791	403.047	182.299		DLA_01906
DDB_G0269480	0	252.681	17.5525	28.1666	82.3834	7.97831	14.3931	0	2.22136	DDB_G0269480	11.0329	144.005	125.622	35.9224	136.942	29.9386	8.89363	4.02036	0		DDB_G0269348	5.585	1.41	0.74	6.5		152778	DPU_G0053948	241.547	272.677	249.534	148.002	188.102	118.848	155.085	147.035	110.721	DPU_G0053948	243.073	252.353	337.724	185.515	158.598	149.29	124.736	163.668	66.8112		DLA_01907
DDB_G0269482	620.908	4693.67	792.312	539.521	599.768	164.51	97.1373	329.374	379.112	DDB_G0269482	252.189	5633.99	760.615	748.018	537.304	195.96	84.7548	91.1281	45.5664		DDB_G0269350	0.71	0.283333	0.0633333	0.04		152779	DPU_G0053950	9.22578	24.2854	3.94074	0.541537	1.05681	1.34412	13.0097	3.67588	24.6046	DPU_G0053950	3.96399	29.0445	6.55862	2.15405	1.26323	3.68814	36.6846	7.79373	26.7245		DLA_01908
DDB_G0269484	0	0	3.01366	2.90163	12.966	9.5888	23.4765	4.06635	0	DDB_G0269484	0	0	1.43791	4.62575	9.94744	9.42386	7.63492	0	2.53147		DDB_G0269352	12.98	55.6567	15.92	9.55667		79331	DPU_G0053952	0.883105	0.774877	0	0	0	0.964961	2.66852	0	0	DPU_G0053952	0	0	0	1.03094	1.81377	1.32388	2.05218	0	0		DLA_11497
DDB_G0269486	5.25828	6.67005	18.8115	16.6747	13.3139	2.44302	4.03999	26.4313	31.099	DDB_G0269486	7.31973	3.87876	26.0717	19.9369	11.2896	4.83836	5.21965	40.2036	2.53147		DDB_G0269354	1.36	0.0633333	0.12	0.0333333		34197	DPU_G0053954	0	0	3.63551	0	0	0	0	1.83794	0	DPU_G0053954	0	2.25981	0	2.31841	0	0	3.07666	0	0		DLA_11498
DDB_G0269488	12.0928	0	3.34765	12.8928	7.85616	9.12983	10.9803	8.13269	15.5495	DDB_G0269488	8.41683	10.6808	3.19452	15.4152	2.00907	11.4199	6.78484	0	2.53147		DDB_G0269356	2.085	0.34	0.19	0		47974	DPU_G0053956	611.54	604.374	600.993	206.876	597.286	1237.97	765.105	1078.87	231.283	DPU_G0053956	699.073	719.677	545.539	216.054	570.715	1732.21	1343.82	1293.76	411.366		DLA_01909
DDB_G0269492	0	0	0	0	0	0	0	0	0	DDB_G0269492	0	0	0	0	0	0	0	0	0		DDB_G0269358	7.865	38.51	2.11	0.546667		152785	DPU_G0053958	9.76324	29.9835	58.0865	17.1926	20.9696	34.6717	61.4627	47.7864	22.1441	DPU_G0053958	1.5731	36.1061	58.9047	22.7953	30.0784	36.5906	52.9387	43.4222	4.77223		DLA_01911
DDB_G0269494	0	0	0	0.457593	0.557665	0	0	0	0	DDB_G0269494	0	0	0	0	0.427837	0	0	0	0		DDB_G0269360	0.185	1.26	1.43667	1.03		47976	DPU_G0053960	2.69976	30.7956	579.784	1012.63	570.87	554.6	531.969	2558.41	307.557	DPU_G0053960	1.73999	24.0004	926.738	1228.58	655.453	633.647	419.818	2442.78	530.672		DLA_01912
DDB_G0269496	110.653	44.0288	112.927	121.494	115.876	53.2001	71.6059	124.024	365.784	DDB_G0269496	52.3023	43.1357	99.4722	143.159	129.234	88.6394	63.9366	117.931	245.552		DDB_G0269362	24.085	6.73333	3.11	1.00667		34230	DPU_G0053962	8.57308	2.50747	34.0037	17.6129	22.0961	24.9806	152.556	16.5415	95.9578	DPU_G0053962	11.0507	13.0071	8.01923	6.67218	3.91285	115.668	33.2038	12.2473	91.6267		DLA_01913
DDB_G0269498	0	0	0	0	1.01404	0	0	0	0	DDB_G0269498	0	0	0	0	0.777964	0	0	0	0		DDB_G0269364	1.04	11.65	6.10333	45.3533		34225	DPU_G0053964	447.229	420.753	430.042	217.499	223.323	142.9	160.999	80.8693	332.162	DPU_G0053964	483.865	375.705	417.732	290.264	196.751	159.746	170.087	91.2979	199.479		DLA_00201
DDB_G0269500	59.5911	68.9596	312.567	445.847	290.692	170.489	193.653	121.99	119.953	DDB_G0269500	34.9276	96.5597	318.154	354.494	278.25	211.279	161.013	285.445	450.601		DDB_G0269366	0	0	0	0		152790	DPU_G0053966	0	0	0	0	0	10.5373	0	0	0	DPU_G0053966	0	0	0	0	0	0	0	0	0		DLA_01914
DDB_G0269502	1.32643	7.04802	23.0108	26.555	42.703	8.90156	7.62786	63.0284	37.0226	DDB_G0269502	1.23096	12.7196	17.9871	29.308	25.8566	10.0209	5.95368	46.9042	12.6573		DDB_G0269368	9.165	29.7567	47.71	34.1333		79338	DPU_G0053968	0	0	11.6258	0	0	0	0	0	2.46046	DPU_G0053968	0	2.40883	0	0	0	6.34699	3.27955	0	0		DLA_01915
DDB_G0269504	0	0	0	0	0	0	0	2.03317	0	DDB_G0269504	0	0	0	0	19.9876	0	0	0	7.5944		DDB_G0269370	24.045	0.8	1.53667	0.883333		34248	DPU_G0053970	740.962	1211.92	156.746	22.6664	15.3856	11.0072	22.5478	3.67588	14.7627	DPU_G0053970	706.223	1183.83	230.542	24.8264	13.793	9.22859	20.808	3.34017	4.77223		DLA_01916
DDB_G0269506	0	13.8661	13.9665	8.96488	0	0	0	2.03317	1.48091	DDB_G0269506	0	6.36582	0	14.2917	0	0	0	0	7.5944		DDB_G0269372	164.465	12.5867	3.97667	1.94333		152793	DPU_G0053972	6.74253	9.86034	0	1.97887	1.93089	0	2.2638	5.51382	0	DPU_G0053972	20.2792	8.95103	5.04555	0	1.53868	0	3.48187	0	0.954445		DLA_01917
DDB_G0269508	0	0	0	0	0	0	14.7929	2.03317	1.48091	DDB_G0269508	0	0	0	0	0	0	0	0	2.53147		DDB_G0269374	3.01	0.926667	0.236667	0.54		152794	DPU_G0053974	64.2609	74.2638	101.857	252.54	335.289	330.535	287.324	218.715	76.2742	DPU_G0053974	72.7305	68.6637	122.271	217.737	302.594	373.59	262.239	169.235	264.381		DLA_01918
DDB_G0269510	81.7544	368.626	146.944	131.376	111.869	93.0318	139.86	270.412	374.669	DDB_G0269510	75.8702	292.422	151.491	144.996	126.77	82.0539	89.0799	139.372	81.007		DDB_G0269376	4.83	0.266667	0.0666667	0.16		152796	DPU_G0053976	3.19381	5.60479	5.84665	5.62414	19.2072	20.9391	9.6509	0	4.92091	DPU_G0053976	2.0584	3.63423	7.16995	5.59271	10.9327	9.57578	27.2134	0	0		DLA_01919
DDB_G0269512	92.6054	113.118	273.45	336.418	138.149	258.945	303.644	140.289	68.1217	DDB_G0269512	214.851	90.8804	103.29	154.482	147.014	278.552	219.376	5.36048	15.1888		DDB_G0269378	4.77	1.22667	0.61	0.543333		34235	DPU_G0053978	8.92065	0	0	0	0	0	0	0	0	DPU_G0053978	7.18667	2.5377	0	0	0	0	0	0	0		DLA_01920
DDB_G0269514	0	2.35318	1.18512	2.28212	2.7812	5.38683	5.83079	8.13269	8.88544	DDB_G0269514	0	1.08033	2.26182	2.42542	0	0	1.20097	0	2.53147		DDB_G0269380	45.385	328.28	261.937	161.71		152800	DPU_G0053980	0	0	0	0	0	0	0	0	0	DPU_G0053980	0	0	0	0	0	0	0	0	0		DLA_11499
DDB_G0269516	0	0	0	0	0	0	0	0	0	DDB_G0269516	0	0	0	0	0	0	0	0	0		DDB_G0269382	568.645	17.8067	17.93	3.75		34222	DPU_G0053982	0	5.58552	1.94218	0	0	2.31856	0	0	0	DPU_G0053982	1.36755	4.82898	2.38176	0	0	0	1.64363	0	0		DLA_01921
DDB_G0269518	3544.51	3336	974.167	897.17	309.237	218.19	520.969	14.2322	248.792	DDB_G0269518	8998.52	6042.49	1684.07	1170.21	923.559	1179.98	801.202	6.7006	15.1888		DDB_G0269384	0.31	0	0	0		98057	DPU_G0053984	66.6644	96.8407	186.445	270.655	392.639	322.13	270.083	606.52	647.1	DPU_G0053984	98.3421	98.6144	205.78	214.017	329.619	311.472	201.965	595.663	864.727		DLA_01922
DDB_G0269520	921.646	1918.97	355.648	347.389	60.48	56.2282	76.0779	12.199	42.9463	DDB_G0269520	3324.05	3220.88	457.426	395.575	361.919	254.954	203.707	6.7006	10.1259		DDB_G0269386	0	0	0.00666667	0.01		34242	DPU_G0053986	245.371	623.194	173.955	36.138	33.7287	32.1737	62.9108	38.5967	88.5765	DPU_G0053986	300.755	597.503	286.439	49.9981	28.7101	36.7839	69.8059	44.5356	47.7223		DLA_00202
DDB_G0269522	84.4783	261.867	300.569	345.502	488.238	570.182	622.455	563.189	336.166	DDB_G0269522	244.833	227.163	203.409	276.183	366.29	537.082	534.585	182.256	212.643		DDB_G0269388	29.3	0.26	0.586667	0.173333		34221	DPU_G0053988	108.52	31.3384	17.6027	16.9328	8.26111	7.505	1.38363	20.2173	19.6837	DPU_G0053988	132.799	23.4465	25.4416	21.6491	9.4044	3.08894	12.7687	12.2473	5.72667		DLA_01923
DDB_G0269524	0	0	0	0	7.63958	0	0	0	0	DDB_G0269524	0	0	0	0	0	0	0	0	0		DDB_G0269390	0	3.66333	1.09667	0.13		152806	DPU_G0053990	92.3372	33.0697	25.8725	48.1166	66.3775	30.8865	24.6752	34.9208	22.1441	DPU_G0053990	78.9432	46.1023	34.9013	32.9985	45.154	36.7248	17.5163	43.4222	9.54445		DLA_01924
DDB_G0269526	174.702	316.945	596.553	477.729	261.656	186.258	151.597	176.886	216.212	DDB_G0269526	167.719	332.713	390.12	284.743	231.052	196.135	148.236	568.211	232.895		DDB_G0269392	0.235	0	0	0		152807	DPU_G0053992	58.3215	167.613	106.764	161.494	259.241	239.208	179.638	998.001	361.687	DPU_G0053992	70.818	164.467	133.775	112.488	214.106	211.607	155.17	764.899	268.199		DLA_01925
DDB_G0269528	3.69257	8.11888	40.207	41.993	17.0588	16.1074	9.49978	50.8293	19.9922	DDB_G0269528	4.2835	13.3562	45.5213	29.2884	17.1772	16.6606	10.7041	79.067	5.06294		DDB_G0269394	9.3	0.993333	0.27	1.64667		34246	DPU_G0053994	13216.2	2897.24	1112.63	333.991	170.353	226.086	95.5202	79.0314	214.06	DPU_G0053994	10562.5	3193.15	1485.43	402.576	141.653	155.089	233.73	91.2979	22.9067		DLA_01928
DDB_G0269530	12.1136	8.8781	35.7697	24.395	169.635	546.701	1547.22	20.3317	110.327	DDB_G0269530	11.2418	4.07588	32.0002	40.034	93.9177	349.542	977.566	146.073	4690.81		DDB_G0269396	0	0	0	0		94676	DPU_G0053996	11.2743	62.1822	569.047	188.609	614.374	538.532	681.365	136.008	398.594	DPU_G0053996	6.22824	49.4835	176.269	91.192	505.017	665.196	669.96	132.493	418.047		DLA_01929
DDB_G0269534	0	0	0	0	0	0	0	0	0	DDB_G0269534	0	0	0	0	0	17.1741	0	0	0		DDB_G0269398	2.885	1.33333	1.13333	3.82667		152810	DPU_G0053998	19.435	97.4466	111.817	300.682	1347.69	1617	9234.22	966.756	317.399	DPU_G0053998	12.5258	71.084	48.3053	85.8923	684.284	4628.35	15488.9	1187.99	367.461		DLA_01930
DDB_G0269536	0	0	0	0	0	0	0	0	0.740453	DDB_G0269536	0	0	0	0	0	0	7.56471	0	7.5944		DDB_G0269400	13.19	138.143	51.04	36.74		55483	DPU_G0054000	2235.7	2368.45	3911.5	1624.1	1908.3	1604	1882.27	534.84	693.849	DPU_G0054000	2190.92	1703.33	1474.28	1042.86	872.739	1929.15	2760.39	640.199	691.018		DLA_01931
DDB_G0269538	0	0	24.5073	0	0	0	0	4.06635	0	DDB_G0269538	0	0	46.7727	0	0	0	0	0	2.53147		DDB_G0269402	0	0.0166667	2.83333	0.74		98061	DPU_G0054002	485.515	254.267	213.052	189.935	27.7742	17.3414	10.6569	51.4623	292.794	DPU_G0054002	574.684	310.01	162.966	272.417	12.4747	11.8957	19.5782	53.4427	84.9456		DLA_01932
DDB_G0269540	0	0	0	0	0	0	0	0	4.44272	DDB_G0269540	0	0	0	0	0	0	0	1.34012	50.6294		DDB_G0269404	8.03	1.58667	256.387	105.15		152813	DPU_G0054004	4.63817	8.13949	2.54721	13.0681	22.3147	10.1362	10.278	33.0829	22.1441	DPU_G0054004	6.57644	2.63888	5.20623	8.12195	13.3366	11.8204	6.46696	28.9481	11.4533		DLA_01933
DDB_G0269544	5.96443	0	1.10075	1.41311	3.44429	3.00202	1.80524	2.03317	3.70226	DDB_G0269544	9.68651	0.501714	1.0504	3.37915	3.30305	3.75503	2.23095	6.7006	0		DDB_G0269406	4.22	0.953333	0.453333	0.12		98062	DPU_G0054006	39510.8	6139.2	1981.1	618.149	464.875	553.837	279.412	117.628	1016.17	DPU_G0054006	32792.5	7540.62	2506.38	1105.45	321.211	492.866	761.352	121.359	86.8545		DLA_01934
DDB_G0269546	17.9123	10.9713	75.3718	88.3932	90.2134	37.6081	69.0078	286.677	358.379	DDB_G0269546	15.317	12.1401	61.6493	105.542	73.9725	53.4856	50.6806	142.053	118.979		DDB_G0269408	3.25	0	0	1.12333		34245	DPU_G0054008	44.5399	29.311	7.41231	0	2.609	1.1061	2.03922	0	0	DPU_G0054008	45.6683	31.6761	10.7944	1.77259	0	3.79377	3.13644	6.68034	0		DLA_00204
DDB_G0269548	20.7734	50.242	125.748	107.293	13.1956	8.36452	10.0599	54.8957	42.2058	DDB_G0269548	19.2782	84.5745	128.777	96.5071	23.9285	23.5409	16.3173	6.7006	32.9091		DDB_G0269410	1072.03	1067.41	306.363	372.697		79357	DPU_G0054010	0	2.29004	4.77772	4.59589	22.4223	5.70362	21.0305	5.51382	12.3023	DPU_G0054010	0	2.9698	1.46477	7.61702	5.36034	19.5627	10.1082	3.34017	4.77223		DLA_01935
DDB_G0269550	3.93625	6.49099	14.1657	18.1855	7.67162	4.95298	5.36119	6.09952	16.29	DDB_G0269550	12.3287	12.4166	11.4381	16.7256	8.50144	5.57583	3.31273	18.7617	0		DDB_G0269412	28.155	1.36667	1.98667	2.95333		92118	DPU_G0054012	2235.27	393.068	33.4718	8.04948	7.85431	44.9533	32.2297	47.7864	14.7627	DPU_G0054012	2433.45	379.706	35.9167	16.009	3.12946	34.2631	84.9794	22.2678	14.3167		DLA_11500
DDB_G0269552	6.78036	11.181	22.5241	26.506	38.1758	27.3015	36.9396	10.1659	14.8091	DDB_G0269552	37.7541	30.7988	35.823	61.4627	27.0353	19.2092	20.9232	4.02036	5.06294		DDB_G0269414	372.475	1.42667	1.36667	0.303333		18291	DPU_G0054014	14.9344	54.8737	135.842	86.2928	37.6898	32.6374	49.829	69.8417	273.111	DPU_G0054014	19.2504	59.4785	107.915	68.6485	38.9804	33.5827	33.9819	65.69	183.253		DLA_01936
DDB_G0269554	13.0666	35.9121	174.833	162.335	173.313	124.409	96.6467	473.729	182.892	DDB_G0269554	11.7472	39.981	232.707	201.884	159.558	113.627	99.4297	120.611	12.6573		DDB_G0269416	8.59	2.52667	0.463333	2.4		152820	DPU_G0054016	77.7548	85.6787	22.6198	10.0834	28.4811	86.2792	54.6408	38.5967	81.1951	DPU_G0054016	65.6516	75.1026	32.1372	11.6103	22.6959	53.312	34.5502	62.3498	28.6334		DLA_01937
DDB_G0269556	427.479	1710.62	852.04	649	380.654	142.866	163.024	516.426	521.279	DDB_G0269556	302.294	1916.74	870.886	717.847	507.936	227.144	169.809	412.757	1230.29		DDB_G0269418	14.285	0.283333	0.216667	0.21		34288	DPU_G0054018	514.549	284.818	118.843	33.8727	18.5914	44.6641	38.7499	34.9208	61.5114	DPU_G0054018	430.803	190.152	197.021	30.8765	18.1073	27.0339	46.5623	15.5875	5.72667		DLA_11501
DDB_G0269558	0	1.71482	3.45449	7.76083	283.742	797.664	297.433	93.526	1.48091	DDB_G0269558	0	0.787264	0.824121	5.74425	101.068	341.747	218.356	93.8084	2.53147		DDB_G0269420	1.25	0	0	0		152822	DPU_G0054020	222.101	664.892	553.57	1017.55	1262.27	1231.88	1050.57	4445.97	3885.06	DPU_G0054020	258.571	555.012	452.168	967.544	1143.76	1170.24	769.969	3561.73	2698.22		DLA_01938
DDB_G0269560	2.74067	12.8051	100.907	92.042	125.821	163.463	122.56	443.232	57.0149	DDB_G0269560	3.81511	22.4775	37.6477	78.0245	41.4347	76.7822	57.6634	52.2647	27.8461		DDB_G0269422	0	0	0.0833333	0		34297	DPU_G0054022	7.25716	2.54711	7.97105	15.3354	36.1619	31.7193	19.0054	45.9485	61.5114	DPU_G0054022	8.419	4.12895	3.25839	7.62485	25.8355	22.8466	13.4915	54.5561	83.9912		DLA_01939
DDB_G0269562	0	0	28.2367	57.9988	53.012	66.7403	60.2007	44.7298	0	DDB_G0269562	7.09941	2.574	5.38902	60.6776	33.892	73.8487	54.3672	8.04072	0		DDB_G0269424	5.05	15.5433	2.42	5.12333		34300	DPU_G0054024	35.8934	81.8857	27.9255	10.271	50.8809	35.2983	41.5766	73.5176	150.088	DPU_G0054024	30.6515	65.8593	33.2388	10.9993	44.8461	43.0466	27.1082	70.1435	97.3534		DLA_01941
DDB_G0269564	48.3884	55.0303	99.7723	62.8561	37.5785	38.6319	27.2712	101.659	171.785	DDB_G0269564	95.2311	60.6338	38.7887	61.4463	22.1769	30.4639	22.4682	10.721	20.2517		DDB_G0269426	1.76	26.77	11.5733	10.2567		92119	DPU_G0054026	267.653	440.776	362.089	239.117	132.843	84.0505	98.0338	181.956	238.664	DPU_G0054026	257.993	458.182	379.286	237.781	91.3511	85.8964	82.687	163.668	137.44		DLA_01942
DDB_G0269566	0	25.0667	1369.02	1060.62	1729.28	1734.21	1069.69	587.587	264.342	DDB_G0269566	0	76.7198	848.625	1263.1	1023.64	1173.92	877.032	24.1221	60.7552		DDB_G0269428	0	0.0266667	0.07	0.536667		152826	DPU_G0054028	36.4619	48.9898	31.288	46.1492	61.6718	49.1795	40.1694	275.691	51.6696	DPU_G0054028	31.2104	36.952	24.9403	23.9433	72.9372	56.7958	25.1545	185.936	47.7223		DLA_01943
DDB_G0269568	18.1059	42.6531	63.0111	64.3455	35.8479	15.6224	21.1374	107.758	39.9845	DDB_G0269568	41.4067	43.7326	64.2286	58.6165	64.4584	29.3115	18.8659	71.0263	10.1259		DDB_G0269430	9.675	13.0633	1.76667	3.72333		152827	DPU_G0054030	73.4556	193.36	100.482	117.98	179.614	82.9104	108.137	408.023	191.916	DPU_G0054030	69.7123	140.533	111.899	120.619	111.078	106.488	83.1604	332.903	219.522		DLA_00205
DDB_G0269570	2.50374	13.7625	36.0417	34.7018	58.5565	18.9028	20.4607	65.0616	37.7631	DDB_G0269570	10.4559	25.9049	21.165	34.0439	14.1428	22.8561	14.75	1.34012	10.1259		DDB_G0269432	7.01	2.56333	2.35667	9.66333		79367	DPU_G0054032	124.197	48.4337	48.7192	39.9221	8.46829	2.1541	17.871	11.0276	34.4464	DPU_G0054032	198.205	50.4725	47.5756	52.9321	9.44745	10.3436	15.2704	10.0205	27.6789		DLA_01944
[truncated: 12,627 more rows]
[truncated: 46 more columns]
