# Supplementary material for: Phylogeny-wide conservation and change in developmental expression, cell-type specificity and functional domains of the transcriptional regulators of social amoebas
Source: BMC Genomics. 2019 Nov 21;20:890. doi: 10.1186/s12864-019-6239-3 (PMC6873476; doi:10.1186/s12864-019-6239-3)
Supplement: Supplementary file 3 — Additional file 3: Table S2. Transcription factor conservation. Conservation and change in the presence, developmental expression and functional domain architecture in transcription factors across five Dictyostelid genomes. [file 12864_2019_6239_MOESM3_ESM.xlsx]

## Sheet: ReadMe
Transcription factor conservation
Transcription factor families are listed in separate sheets for all families with more than three members in D.discoideum. Sheets are alphabetical ordered by TF family name
Families with 3 or less members are listed togeter in sheet 2:"3orless"
All general TFs (that are part of preinitiation complexes)are combined in sheet Gen.TFs																		spore specific
For enumeration of features, all sequence specific transcription factors are combined together in sheet: Seq_Spec_all
																		stalk specific
Sample annotation
	conserved with same functional domains and same regulation as majority													prestalk-specific				cup specific				upregulated in encystation
	conserved with same functional domains but different regulation as majority													prespore-specific				growth specific				unchanged or downregulated
	conserved with different functional domains and same regulation as majority													equivocal				equivocal				equivocal
	conserved with different functional domains and different regulation as majority
In sets of just two orthologs, both are light green when their functional domains differ, or both have a black border when their developmental profiles differ.
													Developmental profile and cell type specificity																												Scoring of different features of gene conservation
Gene id	Gene name/abbrev. id. Framed red when knocked-out		Gene ids/locus tags of orthologs across 5 genomes										Developmental profile		Prespore or prestalk specific		Spore, stalk, cup or growth specific		Regulation durin encystation		summary view for presentation in figures 3,4 and S18																				Phylogenetic distribution of domain conservation						Phylogenetic distribution of conserved developmental regulation
			Ddis		Dpur		Dlac		Ppal		Dfas										bZIP																				full	Branch-spc.	Grp4 spec.	1 different	2/3scattered	all different	full	Branch-spc.	Grp4 spec.
DDB_G0279529	bzpF		DDB_G0279529		DPU_G0065610		DLA_09286		PPL_08102		DFA_05963										bzpF																							1
									Developmental profiles:
[truncated: 36 more columns]

## Sheet: 3orless
Families with 3 or less conserved members													constitutive		prestalk		growth		up in cyst
													down after growth		prespore		spore		down or flat
													mid dev peak		equivocal		stalk		equivocal
													mid dev dip				cup
													up early				equivocal
													up late																												Enumeration of features
Gene id/locus tag	Gene name/abb.id.		Orthologs across 5 genomes										Developmental profile and cell type										For presentation																		Domain conservation						Conserved regulation
AATF family			Ddis		Dpur		Dlac		Ppal		Dfas										AATF																				full	Branch-spc.	Grp4 spec.	1 different	2/3scattered	all different	full	Branch-spc.	Grp4 spec.
DDB_G0270496	270496		DDB_G0270496		DPU_G0072526		DLA_03115		PPL_12324		DFA_01503										270496																				1
ARID family	ARID/BRIGHT		Ddis		Dpur		Dlac		Ppal		Dfas										ARID/BRIGHT
DDB_G0268778	RbbB		DDB_G0268778		DPU_G0063424		DLA_00362		PPL_11710		DFA_11947										RbbB																								1
DDB_G0275333	275333		DDB_G0275333				DLA_00481		PPL_12728		DFA_01839										275333																							1			1
					DPU_G0075694		DLA_07783		PPL_09582		DFA_09414																														1						1
C2HC5 family	C2HC5		Ddis		Dpur		Dlac		Ppal		Dfas										C2HC5
DDB_G0269884	269884		DDB_G0269884		DPU_G0052866		DLA_08629		PPL_07241		DFA_00171										269884																							1
CxC	CxC		Ddis		Dpur		Dlac		Ppal		Dfas										CxC
DDB_G0281519	lin54		DDB_G0281519		DPU_G0067494		DLA_09245		PPL_01079		DFA_11280										lin54																							1			1
Crtf																					crtf
DDB_G0278077	crtf		DDB_G0278077		DPU_G0066170		DLA_02286		PPL_05528		DFA_12157										crtf
DDB_G0291844	DDB_G0291844		DDB_G0291844		DPU_G0053996		DLA_04653		PPL_00777		DFA_08265										291844
EnY2 family	ENY2		Ddis		Dpur		Dlac		Ppal		Dfas										ENY2
DDB_G0289573	289573		DDB_G0289573				DLA_01132		PPL_01740		DFA_08635										289573																				1							1
FAR1	FAR1		Ddis		Dpur		Dlac		Ppal		Dfas										FAR1
DDB_G0273647	273647		DDB_G0273647		DPU_G0068744		DLA_11035		PPL_04064		DFA_05507										273647																								1				1
GC-box family	GCGF		Ddis		Dpur		Dlac		Ppal		Dfas										GCGF
DDB_G0272608	stip-1		DDB_G0272608		DPU_G0058370		DLA_00695		PPL_07757		DFA_10990										stip-1																				1								1
DDB_G0274035	stip-2		DDB_G0274035																		stip-2
DDB_G0288089	288089		DDB_G0288089		DPU_G0075422		DLA_01992		PPL_08580		DFA_01236										288089																				1
HLH family	HLH		Ddis		Dpur		Dlac		Ppal		Dfas										HLH
DDB_G0274217	LsrA		DDB_G0274217		DPU_G0052546		DLA_07121		PPL_04998		DFA_09132										LsrA																				1								1
									PPL_09735
									PPL_08788		DFA_04917																																			1	1
							DLA_07086		PPL_08755		DFA_09333																														1
HMG	HMG		Ddis		Dpur		Dlac		Ppal		Dfas										HMG
					DPU_G0075502
					DPU_G0058028
					DPU_G0051798
DDB_G0270260	nhp6		DDB_G0270260		DPU_G0071922		DLA_08756		PPL_04601		DFA_02761										nhp6																							1					1
									PPL_11526		DFA_12163																														1						1
DDB_G0282427	282427		DDB_G0282427		DPU_G0058440				PPL_09496												282427																				1
									PPL_12137
HSF family	HSF		Ddis		Dpur		Dlac		Ppal		Dfas										HSF
DDB_G0281165	281165		DDB_G0281165		DPU_G0054600		DLA_11384		PPL_03756		DFA_02706										281165																							1
Lambda family	Lambda		Ddis		Dpur		Dlac		Ppal		Dfas										Lambda
DDB_G0273061	cinD−1		DDB_G0273061		DPU_G0058376		DLA_10034		PPL_12816		DFA_13101										cinD−1																				1
DDB_G0273775	cinD−2		DDB_G0273775																		cinD−2
NDT80 family	NDT80		Ddis		Dpur		Dlac		Ppal		Dfas										NDT80
DDB_G0284183	MrfA		DDB_G0284183		DPU_G0064172		DLA_02211		PPL_06497		DFA_10983										MrfA																							1					1
DDB_G0292186	292186		DDB_G0292186		DPU_G0058254		DLA_01045		PPL_08892		DFA_02247										292186																							1				1
DDB_G0293934	293934		DDB_G0293934		DPU_G0070636		DLA_10872		PPL_07177		DFA_05226										293934																								1
pipsqueak	Psq																				Psq
									PPL_10874
									PPL_08759
									PPL_09809
									PPL_11138
									PPL_05373
									PPL_12109
									PPL_11637
									PPL_11978
									PPL_10199
NFX1-ZnF family	NFX1		Ddis		Dpur		Dlac		Ppal		Dfas										NFX1
DDB_G0293590	293590		DDB_G0293590		DPU_G0072920		DLA_08408		PPL_10995		DFA_03764										293590																									1
DDB_G0293590	293590								PPL_10997												293590
									PPL_04762		DFA_11351																																			1
									PPL_09289		DFA_03454																														1
TF2 DNA binding protein	TF2																				TF2
DDB_G0284091	tf2		DDB_G0284091		DPU_G0069576		DLA_00464				DFA_09398										tf2																				1
TMF-1 family	TMF-1		Ddis		Dpur		Dlac		Ppal		Dfas										TMF-1
DDB_G0274785	274785		DDB_G0274785		DPU_G0065512		DLA_09712		PPL_13101		DFA_04844										274785																						1
WRKY family	WRKY		Ddis		Dpur		Dlac		Ppal		Dfas										WRKY
DDB_G0275267	wrky1		DDB_G0275267		DPU_G0066086		DLA_01798		PPL_07044		DFA_05537										wrky1																						1				1
											DFA_03773
											DFA_09798
																																								sum	12	0	2	7	3	3	6	2	5
																																								%	44.4444	0	7.40741	25.9259	11.1111	11.1111	20.6897	6.89655	17.2414
																																								Sum set	27						29
[truncated: 41 more columns]

## Sheet: AT-hook
													constitutive		prestalk		growth		up in cyst		Gene name/id.		From Dictybase/SACGB										constitutive		prestalk		growth		up in cyst
													down after growth		prespore		spore		down or flat														down after growth		prespore		spore		down or flat
													mid dev peak		equivocal		stalk		equivocal														mid dev peak		equivocal		stalk		equivocal
													mid dev dip				cup																mid dev dip				cup
													up early				equivoval																up early				equivoval
													up late																				up late
Gene id/locus tag	Gene name/abb.id.		Orthologs across 5 genomes										Developmental profile and cell type										For presentation																		Domain conservation						Conserved regulation
AT-hook			Ddis		Dpur		Dlac		Ppal		Dfas										AT-hook																				full	Branch-spc.	Grp4 spec.	1 different	2/3scattered	all different	full	Branch-spc.	Grp4 spec.
DDB_G0280195	hdaC		DDB_G0280195		DPU_G0069048		DLA_02635		PPL_08949		DFA_01735										hdaC																					1							1
											DFA_11446
					DPU_G0064946
					DPU_G0051688
DDB_G0283859			DDB_G0283859		DPU_G0059190		DLA_05443		PPL_07215		DFA_10928										283859																					1
DDB_G0282425			DDB_G0282425		DPU_G0058442		DLA_00615		PPL_02701		DFA_10833										282425																								1				1
DDB_G0293346			DDB_G0293346																		293346
											DFA_12198
											DFA_03854
											DFA_11422
											DFA_09739
											DFA_02374
											DFA_11660
											DFA_00625
DDB_G0276811			DDB_G0276811				DLA_03217		PPL_05246		DFA_07681										276811																								1
									PPL_12301
DDB_G0285205			DDB_G0285205		DPU_G0073570		DLA_06505		PPL_01137		DFA_09309										snf2a																									1
							DLA_03321		PPL_04584		DFA_05301																														1
DDB_G0282391			DDB_G0282391				DLA_03816		PPL_09953		DFA_10468										282391																							1
DDB_G0279409			DDB_G0279409		DPU_G0068148		DLA_01735		PPL_06116		DFA_11573										279409																									1			1
											DFA_11910
									PPL_02605		DFA_00755																																			1	1
DDB_G0294611			DDB_G0294611		DPU_G0066130		DLA_10501		PPL_02808		DFA_03546										294611																							1					1
DDB_G0275867			DDB_G0275867								DFA_03013										275867																				1						1
DDB_G0277033			DDB_G0277033		DPU_G0070570		DLA_00965		PPL_11981		DFA_08494										swi3																						1
DDB_G0280705			DDB_G0280705		DPU_G0071826		DLA_08718		PPL_08623		DFA_09714										chdB																						1
DDB_G0288447			DDB_G0288447		DPU_G0066992		DLA_05161		PPL_11688		DFA_11836										288447																							1			1
											DFA_06223
DDB_G0283681			DDB_G0283681		DPU_G0052770		DLA_04586		PPL_00518		DFA_01052										283681																							1					1
DDB_G0285837			DDB_G0285837		DPU_G0064112		DLA_09746		PPL_08213		DFA_02510										285837																								1		1
									PPL_01628
DDB_G0280777			DDB_G0280777		DPU_G006384		DLA_06977		PPL_05322		DFA_10204										280777																								1				1
					DPU_G0068222
											DFA_05139
											DFA_04555
							DLA_07718
					DPU_G0051784
					DPU_G0074742
					DPU_G0065836
DDB_G0268132			DDB_G0268132		DPU_G0058320		DLA_07060		PPL_05866		DFA_11423										268132																								1		1
											DFA_07294
											DFA_07295
									PPL_11159
									PPL_10560
DDB_G0286839	gtaW		DDB_G0286839																		gtaW
DDB_G0284871			DDB_G0284871		DPU_G0061768		DLA_05208		PPL_10016		DFA_02925										284871																								1		1
									PPL_06715
																																								Sum	2	2	2	4	6	3	6	0	6
																																								%	10.5263	10.5263	10.5263	21.0526	31.5789	15.7895	31.5789	0	31.5789
																																								Sum set	19						19
[truncated: 36 more columns]

## Sheet: bZIP
													constitutive		prestalk		growth		up in cyst
													down after growth		prespore		spore		down or flat
													mid dev peak		equivocal		stalk		equivocal
													mid dev dip				cup
													up early				equivoval
													up late
Gene id/locus tag	Gene name/abb.id.		Orthologs across 5 genomes										Developmental profile and cell type										For presentation																		Domain conservation						Conserved regulation
bZIP family			Ddis		Dpur		Dlac		Ppal		Dfas										bZIP																				full	Branch-spc.	Grp4 spec.	1 different	2/3scattered	all different	full	Branch-spc.	Grp4 spec.
DDB_G0279529	bzpF		DDB_G0279529		DPU_G0065610		DLA_09286		PPL_08102		DFA_05963										bzpF																				1						1
DDB_G0269338	bzpE		DDB_G0269338		DPU_G0072470		DLA_00282		PPL_11718		DFA_05280										bzpE																				1
DDB_G0274993	bzpJ		DDB_G0274993		DPU_G0066952		DLA_10540		PPL_08112		DFA_11380										bzpJ																				1
DDB_G0282749	bzpG		DDB_G0282749		DPU_G0066112		DLA_03757		PPL_03566		DFA_11495										bzpG																				1
DDB_G0284023	bzpL		DDB_G0284023		DPU_G0067218		DLA_05329		PPL_08842		DFA_07313										bzpL																				1
	bzpL'										DFA_05742										bzpL'
DDB_G0277681	bzpH		DDB_G0277681		DPU_G0063022		DLA_11806		PPL_06724		DFA_11460										bzpH																				1
DDB_G0278379	bzpd		DDB_G0278379		DPU_G0067176		DLA_02040		PPL_05266		DFA_08308										bzpd																				1						1
DDB_G0279439	bzpC		DDB_G0279439		DPU_G0054134		DLA_10914		PPL_09799		DFA_11502										bzpC																				1						1
DDB_G0278971	dimA		DDB_G0278971		DPU_G0054020		DLA_05580		PPL_06212		DFA_09073										dimA																				1						1
	dimA'								PPL_10790												dimA'
	dimA''								PPL_10786												dimA''
DDB_G0286411	bzpN		DDB_G0286411				DLA_10116		PPL_08378		DFA_04661										bzpN																				1						1
DDB_G0290303	bzpP		DDB_G0290303				DLA_11562		PPL_01190		DFA_09858										bzpP																				1
	bzpP						DLA_03791														bzpP
DDB_G0290173	bzpI		DDB_G0290173																		bzpI
DDB_G0290169	bzpO		DDB_G0290169																		bzpO
DDB_G0290165	bzpR		DDB_G0290165																		bzpR
DDB_G0290171	bzpS		DDB_G0290171																		bzpS
DDB_G0291372	dimB		DDB_G0291372		DPU_G0073166		DLA_06480		PPL_12610		DFA_09111										dimB																				1
DDB_G0288705	bzpQ		DDB_G0288705		DPU_G0056250		DLA_00868		PPL_09085		DFA_07941										bzpQ																				1
DDB_G0282049	bzpK		DDB_G0282049																		bzpK
DDB_G0282047	bzpM		DDB_G0282047																		bzpM
																																								Sum	13	0	0	0	0	0	5	0	0
																																								%	100	0	0	0	0	0	38.4615	0	0
																																								Sum set	13						13
[truncated: 36 more columns]

## Sheet: C2H2
C2H2													constitutive		prestalk		growth		up in cyst														constitutive		prestalk		growth		up in cyst
													down after growth		prespore		spore		down or flat														down after growth		prespore		spore		down or flat
													mid dev peak		equivocal		stalk		equivocal														mid dev peak		equivocal		stalk		equivocal
													mid dev dip				cup																mid dev dip				cup
													up early				equivoval																up early				equivoval
													up late																				up late
Gene id/locus tag	Gene name/abb.id.		Orthologs across 5 genomes										Developmental profile and cell type										For presentation																		Domain conservation						Conserved regulation
Set1	C2H2		Ddis		Dpur		Dlac		Ppal		Dfas										C2H2																				full	Branch-spc.	Grp4 spec.	1 different	2/3scattered	all different	full	Branch-spc.	Grp4 spec.
DDB_G0275367	275367		DDB_G0275367		DPU_G0054862		DLA_08337		PPL_13488		DFA_08424										275367																				1								1
DDB_G0290029	290029		DDB_G0290029		DPU_G0051842		DLA_03744		PPL_03119		DFA_11565										290029																							1
DDB_G0270552	270552		DDB_G0270552		DPU_G0054234		DLA_11283		PPL_11154		DFA_04719										270552																							1					1
DDB_G0284105	284105		DDB_G0284105		DPU_G0059438		DLA_08519		PPL_10170		DFA_11493										284105																							1
DDB_G0284591	284591		DDB_G0284591				DLA_03969		PPL_03824		DFA_09103										284591																								1		1
									PPL_04139
DDB_G0274691	274691		DDB_G0274691		DPU_G0051272		DLA_04649		PPL_04503		DFA_05582										274691																				1							1
DDB_G0267350	267350		DDB_G0267350																		267350
DDB_G0291257	291257		DDB_G0291257																		291257
DDB_G0294224	294224		DDB_G0294224																		294224
DDB_G0294296	294296		DDB_G0294296																		294296
DDB_G0268476	268476		DDB_G0268476																		268476
DDB_G0294264	294264		DDB_G0294264																		294264
DDB_G0287249	287249		DDB_G0287249																		287249
DDB_G0269610	gxcT		DDB_G0269610		DPU_G0069476		DLA_10729		PPL_08706		DFA_05049										gxcT																				1
					DPU_G0056992
DDB_G0270020	sf3a3		DDB_G0270020		DPU_G0066560		DLA_10308		PPL_09354		DFA_02670										sf3a3																				1								1
DDB_G0275581	275581		DDB_G0275581		DPU_G0070948		DLA_10714		PPL_09716		DFA_00741										275581																				1						1
DDB_G0269816	269816		DDB_G0269816		DPU_G0063696		DLA_03428		PPL_09555		DFA_02330										269816																				1						1
DDB_G0271948	271948		DDB_G0271948		DPU_G0068788		DLA_00781		PPL_07568		DFA_07288										271948																						1				1
					DPU_G0051800
					DPU_G0068412
					DPU_G0051786
					DPU_G0074698				PPL_11918																																1
									PPL_12108
DDB_G0293876	sf3a2		DDB_G0293876		DPU_G0056340		DLA_00627		PPL_11028		DFA_00019										sf3a2																							1					1
DDB_G0279177	279177		DDB_G0279177		DPU_G0056982		DLA_00754		PPL_05910		DFA_00375										279177																				1								1
DDB_G0275351	275351		DDB_G0275351		DPU_G0072568		DLA_05504		PPL_03847		DFA_11808										275351																							1			1
DDB_G0291528	iptB		DDB_G0291528		DPU_G0075124		DLA_11030		PPL_04102		DFA_01967										iptB																								1
DDB_G0285411	285411		DDB_G0285411		DPU_G0059276		DLA_05216		PPL_10021		DFA_12234										285411																							1
					DPU_G0063496				PPL_09985		DFA_06589																																			1
DDB_G0272748	272748		DDB_G0272748		DPU_G0053508		DLA_02327		PPL_09219		DFA_11470										272748																				1						1
							DLA_04431
DDB_G0272454	trafA		DDB_G0272454		DPU_G0074782				PPL_07340		DFA_09425										trafA																					1
									PPL_02851
DDB_G0268502	268502		DDB_G0268502																		268502
DDB_G0269870	269870		DDB_G0269870																		269870
DDB_G0285673	285673		DDB_G0285673																		285673
DDB_G0272202	272202		DDB_G0272202		DPU_G0068766		DLA_02358		PPL_02641		DFA_04729										272202																								1
DDB_G0270568	270568		DDB_G0270568		DPU_G0066564		DLA_01918		PPL_02918		DFA_05395										270568																							1					1
Set2
DDB_G0290633	290633		DDB_G0290633		DPU_G0064658																290633																									1	1
DDB_G0290461	290461		DDB_G0290461																		290461
DDB_G0288951	288951		DDB_G0288951																		288951
											DFA_02767
DDB_G0272672	272672		DDB_G0272672																		272672
									PPL_03034
											DFA_04849
					DPU_G0073160						DFA_07823																																			1	1
DDB_G0273367	273367		DDB_G0273367																		273367
DDB_G0273685	273685		DDB_G0273685																		273685
DDB_G0290847	290847		DDB_G0290847																		290847
									PPL_02482
									PPL_13667
DDB_G0281085	tfiiiA		DDB_G0281085		DPU_G0055824		DLA_01550		PPL_09223		DFA_07906										tfiiiA																				1
									PPL_09224
DDB_G0291342	tacA		DDB_G0291342		DPU_G0053964		DLA_04729		PPL_09068		DFA_01278										tacA																							1
DDB_G0286579	dnaja5		DDB_G0286579		DPU_G0066976		DLA_06996		PPL_05665		DFA_03172										dnaja5																				1							1
DDB_G0279559	pcf11		DDB_G0279559		DPU_G0058412		DLA_01230		PPL_08105		DFA_12037										pcf11																								1		1
DDB_G0269842	269842		DDB_G0269842		DPU_G0055992		DLA_11531		PPL_03534		DFA_10337										269842																				1
									PPL_00688
DDB_G0283201	283201		DDB_G0283201																		283201
					DPU_G0066202
					DPU_G0066200
					DPU_G0068532
					DPU_G0070086
					DPU_G0066506
					DPU_G0063620
DDB_G0269006	269006		DDB_G0269006		DPU_G0056938		DLA_01065		PPL_11720		DFA_01843										269006																							1			1
DDB_G0285413	285413		DDB_G0285413		DPU_G0053666		DLA_09764		PPL_12599		DFA_06788										285413																								1
DDB_G0279505	279505		DDB_G0279505		DPU_G0051404																279505																				1						1
DDB_G0288067	mf12		DDB_G0288067		DPU_G0072092		DLA_05624		PPL_04700		DFA_01406										mf12																								1
							DLA_11826		PPL_10484		DFA_11183																																	1			1
DDB_G0275571	arfgap		DDB_G0275571		DPU_G0067244		DLA_11079		PPL_05160		DFA_08077										arfgap																								1			1
					DPU_G0074740
					DPU_G0058660
									PPL_09441
									PPL_00546
					DPU_G0075466
DDB_G0272829	272829		DDB_G0272829																		272829
DDB_G0272048	272048		DDB_G0272048		DPU_G0051472		DLA_10797		PPL_01827		DFA_01755										272048																								1			1
									PPL_01628
					DPU_G0071134
									PPL_02528
DDB_G0290961	trafD		DDB_G0290961		DPU_G0066344																trafD																									1
									PPL_01256
New set3									PPL_11174
DDB_G0284255	284255		DDB_G0284255		DPU_G0073532		DLA_04346		PPL_03471		DFA_09389										284255																						1				1
DDB_G0283197	283197		DDB_G0283197																		283197
DDB_G0279021	279021		DDB_G0279021		DPU_G0056992		DLA_04794														279021
DDB_G0285341	285341		DDB_G0285341		DPU_G0064816		DLA_02245		PPL_12022		DFA_08377										285341																				1								1
DDB_G0278995	278995		DDB_G0278995		DPU_G0066768		DLA_02006		PPL_04004		DFA_01244										278995																				1
DDB_G0271886	271886		DDB_G0271886		DPU_G0063592		DLA_00911		PPL_05739		DFA_03174										271886																								1				1
											DFA_09485
Set3
DDB_G0290105	290105		DDB_G0290105				DLA_08746		PPL_10590		DFA_04831										290105																				1						1
DDB_G0288859	288859		DDB_G0288859				DLA_06166		PPL_09629		DFA_08206										288859																							1			1
DDB_G0273421	273421		DDB_G0273421		DPU_G0064054				PPL_01297		DFA_05932										273421																					1
DDB_G0273529	273529		DDB_G0273529																		273529
DDB_G0288277	288277		DDB_G0288277																		288277
DDB_G0277375	srtA		DDB_G0277375		DPU_G0066802		DLA_04706		PPL_06958		DFA_01091										srtA																							1					1
							DLA_06992
							DLA_03845
DDB_G0280121	280121		DDB_G0280121		DPU_G0071000		DLA_09674		PPL_02088		DFA_02673										280121																							1					1
DDB_G0279767	279767		DDB_G0279767		DPU_G0053716																279767																							1			1
																																								Sum	16	2	2	14	9	4	16	4	10
																																								%	34.0426	4.25532	4.25532	29.7872	19.1489	8.51064	34.0426	8.51064	21.2766
																																								Sum set	47						47
[truncated: 36 more columns]

## Sheet: CBF
Gene id/locus tag	Gene name/id.		From Dictybase/SACGB										constitutive		prestalk		growth		up in cyst																prestalk		growth		up in cyst
													down after growth		prespore		spore		down or flat																prespore		spore		down or flat
													mid dev peak		equivocal		stalk		equivocal																equivocal		stalk		equivocal
													mid dev dip				cup																				cup
													up early				equivoval																				equivoval
													up late
CBF family			Ddis		Dpur		Dlac		Ppal		Dfas																														Domain conservation						Conserved regulation
	CBF																				CBF																				full	Branch-spc.	Grp4 spec.	1 different	2/3scattered	all different	full	Branch-spc.	Grp4 spec.
DDB_G0282697	nfyA		DDB_G0282697				DLA_01277		PPL_07531		DFA_08375										nfyA																							1			1
DDB_G0268506	268506		DDB_G0268506		DPU_G0059306		DLA_10594		PPL_09233		DFA_08729										268506																				1
DDB_G0268506	268506								PPL_09643												268506
DDB_G0268506	268506										DFA_02158										268506
DDB_G0273479	nfyC-1		DDB_G0273479		DPU_G0072710		DLA_08805		PPL_09869		DFA_10651										nfyC-1																				1						1
DDB_G0273545	nfyC-2		DDB_G0273545																		nfyC-2
DDB_G0292510	drap1		DDB_G0292510		DPU_G0052436		DLA_04345		PPL_10042		DFA_06670										drap1																				1						1
DDB_G0272740	272740		DDB_G0272740		DPU_G0059878		DLA_02186		PPL_02706		DFA_10079										272740																				1								1
											DFA_06337
DDB_G0269638	dr1		DDB_G0269638		DPU_G0070684		DLA_10008		PPL_08318		DFA_11813										dr1																				1						1
DDB_G0272222	ybl1		DDB_G0272222		DPU_G0055668		DLA_00718		PPL_07087		DFA_12513										ybl1																				1
DDB_G0279419	nfyB		DDB_G0279419		DPU_G0063568		DLA_11767		PPL_01546		DFA_10005										nfyB																				1						1
																																								sum	7	0	0	1	0	0	5	0	1
																																								%	87.5	0	0	12.5	0	0	62.5	0	12.5
																																								Sum set	8						8
[truncated: 36 more columns]

## Sheet: CudA
													constitutive		prestalk		growth		up in cyst																prestalk		growth		up in cyst
													down after growth		prespore		spore		down or flat																prespore		spore		down or flat
													mid dev peak		equivocal		stalk		equivocal																equivocal		stalk		equivocal
													mid dev dip				cup																				cup
													up early				equivoval																				equivoval
													up late																												Domain conservation						Conserved regulation
cudA family	CudA		Ddis		Dpur		Dlac		Ppal		Dfas										CudA																				full	Branch-spc.	Grp4 spec.	1 different	2/3scattered	all different	full	Branch-spc.	Grp4 spec.
DDB_G0286447	286447		DDB_G0286447		DPU_G0068462		DLA_05577		PPL_05090		DFA_11774										286447																												1
DDB_G0284465	cudA		DDB_G0284465		DPU_G0056742		DLA_09490		PPL_08828		DFA_02462										cudA																										1
DDB_G0270306	270306		DDB_G0270306		DPU_G0075578																270306																										1
DDB_G0286351	286351		DDB_G0286351		DPU_G0068456		DLA_05575		PPL_04431		DFA_06945										286351																										1
DDB_G0287317	spaA		DDB_G0287317		DPU_G0053728		DLA_07383		PPL_00580		DFA_08790										spaA																										1
DDB_G0293478	293478		DDB_G0293478		DPU_G0061940		DLA_00384		PPL_01091		DFA_05218										293478
																																								sum							4	0	1
																																								%							66.6667	0	16.6667
																																								Sum set							6
[truncated: 36 more columns]

## Sheet: E2F_DP
Gene id/locus tag	Gene name/id.		From Dictybase/SACGB										constitutive		prestalk		growth		up in cyst																prestalk		growth		up in cyst
													down after growth		prespore		spore		down or flat																prespore		spore		down or flat
													mid dev peak		equivocal		stalk		equivocal																equivocal		stalk		equivocal
													mid dev dip				cup																				cup
													up early				equivoval																				equivoval
													up late
E2F family	E2F_DP		Ddis		Dpur		Dlac		Ppal		Dfas																														Domain conservation						Conserved regulation
	E2F_DP																				E2F_DP																				full	Branch-spc.	Grp4 spec.	1 different	2/3scattered	all different	full	Branch-spc.	Grp4 spec.
DDB_G0284129	e2f		DDB_G0284129		DPU_G0057322		DLA_10014		PPL_12755		DFA_08107										e2f																				1								1
DDB_G0282499	282499		DDB_G0282499																		282499
DDB_G0272264	272264		DDB_G0272264																		272264
DDB_G0276799	tfdp2		DDB_G0276799		DPU_G0052966		DLA_08258		PPL_13322		DFA_04557										tfdp2																				1
DDB_G0288967	288967		DDB_G0288967																		288967
									PPL_04299
									PPL_04042
									PPL_01634
											DFA_07980
																																								sum	2	0	0	0	0	0	0	0	1
																																								%	100	0	0	0	0	0	0	0	50
																																								Sum set	2						2
[truncated: 36 more columns]

## Sheet: GATA
Gene id/locus tag	Gene name/id.		From Dictybase/SACGB										constitutive		prestalk		growth		up in cyst
													down after growth		prespore		spore		down or flat
													mid dev peak		equivocal		stalk		equivocal
													mid dev dip				cup
													up early				equivoval
													up late
																																									Domain conservation						Conserved regulation
GATA family	GATA		Ddis		Dpur		Dlac		Ppal		Dfas										GATA																				full	Branch-spc.	Grp4 spec.	1 different	2/3scattered	all different	full	Branch-spc.	Grp4 spec.
DDB_G0282811	gtaK		DDB_G0282811				DLA_03988		PPL_12431												gtaK																				1
DDB_G0289651	gtaO		DDB_G0289651		DPU_G0061040		DLA_10513														gtaO																							1			1
									PPL_05233
									PPL_07847
											DFA_06574
									PPL_04562
DDB_G0281661	gtaI		DDB_G0281661		DPU_G0052890		DLA_03704		PPL_10945		DFA_02742										gtaI																				1
DDB_G0287057	gtaN		DDB_G0287057		DPU_G0070362		DLA_11370		PPL_05445		DFA_11812										gtaN																							1				1
DDB_G0268792	gtaF		DDB_G0268792		DPU_G0070286		DLA_07920		PPL_09779		DFA_07034										gtaF																				1
DDB_G0277147	stkA		DDB_G0277147		DPU_G0069690		DLA_05413		PPL_06123		DFA_05525										stkA																				1						1
DDB_G0285139	gtaL		DDB_G0285139		DPU_G0073586		DLA_08676		PPL_12278		DFA_06104										gtaL																				1						1
DDB_G0277591	gtaH		DDB_G0277591				DLA_00116		PPL_06149		DFA_03981										gtaH																							1			1
DDB_G0277589	gtaC		DDB_G0277589		DPU_G0074602		DLA_00114		PPL_06150		DFA_03979										gtaC																				1
									PPL_12985		DFA_01395																														1						1
DDB_G0280627	gtaS		DDB_G0280627				DLA_08526		PPL_06690		DFA_11539										gtaS																				1
	gtaS'										DFA_00401										gtaS'
							DLA_01130				DFA_08394																														1						1
					DPU_G0068388
					DPU_G0073306
					DPU_G0058018
					DPU_G0073322
					DPU_G0068396
									PPL_10560
DDB_G0267640	gtaE		DDB_G0267640		DPU_G0074318		DLA_05609		PPL_09423		DFA_00354										gtaE																							1				1
							DLA_11404
DDB_G0270756	gtaG		DDB_G0270756		DPU_G0060732		DLA_03698		PPL_09251		DFA_03363										gtaG																				1						1
											DFA_02094
							DLA_00608
DDB_G0281829	gtaJ		DDB_G0281829		DPU_G0074600																gtaJ																				1						1
Set2
DDB_G0295707	gtaP		DDB_G0295707		DPU_G0069464		DLA_03204		PPL_07379		DFA_03213										gtaP																							1					1
											DFA_11540
					DPU_G0064036
											DFA_07295
											DFA_06009
							DLA_00217
									PPL_12602
									PPL_13386
											DFA_09912
											DFA_12983
											DFA_07297
											DFA_07776
									PPL_12808
									PPL_04753
DDB_G0290665	gtaX		DDB_G0290665						PPL_07048		DFA_07294										gtaX																									1	1
									PPL_08329
									PPL_01565
					DPU_G0065622
					DPU_G0059436
					DPU_G0074694
					DPU_G0075458
					DPU_G0073296
					DPU_G0051784
					DPU_G0074742
					DPU_G0065836
					DPU_G0067624
DDB_G0279239	gtaY		DDB_G0279239																		gtaY
DDB_G0286855	gtaD		DDB_G0286855																		gtaD
DDB_G0286837	gtaM		DDB_G0286837																		gtaM
DDB_G0280547	comH		DDB_G0280547																		comH
DDB_G0280853	gtaU		DDB_G0280853																		gtaU
DDB_G0286839	gtaW		DDB_G0286839																		gtaW
DDB_G0279331	gtaR		DDB_G0279331																		gtaR
DDB_G0280639	gtaT		DDB_G0280639																		gtaT
DDB_G0286843	gtaQ		DDB_G0286843																		gtaQ
									PPL_07300
																																								sum	11	0	0	5	0	1	9	2	1
																																								%	64.7059	0	0	29.4118	0	5.88235	52.9412	11.7647	5.88235
																																								Sum set	17						17
[truncated: 36 more columns]

## Sheet: Gal4
Gene id/locus tag	Gene name/id.		From Dictybase/SACGB										constitutive		prestalk		growth		up in cyst
													down after growth		prespore		spore		down or flat
													mid dev peak		equivocal		stalk		equivocal
													mid dev dip				cup
													up early				equivoval
													up late
Fungal family			Ddis		Dpur		Dlac		Ppal		Dfas																														Domain conservation						Conserved regulation
	Gal4																				Gal4																				full	Branch-spc.	Grp4 spec.	1 different	2/3scattered	all different	full	Branch-spc.	Grp4 spec.
DDB_G0291348	291348		DDB_G0291348		DPU_G0051862		DLA_06293		PPL_03802		DFA_00452										291348																							1			1
DDB_G0270590	270590		DDB_G0270590				DLA_03420		PPL_05483		DFA_07960										270590																				1
DDB_G0269554	suvA		DDB_G0269554																		suvA
DDB_G0274877	274877		DDB_G0274877		DPU_G0073094		DLA_08797		PPL_03999		DFA_04331										274877																							1			1
									PPL_03998
																																								Sum	1	0	0	2	0	0	2	0	0
																																								%	33.3333	0	0	66.6667	0	0	66.6667	0	0
																																								Sum set	3						3
[truncated: 36 more columns]

[truncated: 10 more sheets: GBF, Hox, JmjC, MADS, MIZ, Myb, STAT, Gen.TFs, Seq_specAll, Quantitation_GF]
