# Supplementary material for: Phylogeny-wide conservation and change in developmental expression, cell-type specificity and functional domains of the transcriptional regulators of social amoebas
Source: BMC Genomics. 2019 Nov 21;20:890. doi: 10.1186/s12864-019-6239-3 (PMC6873476; doi:10.1186/s12864-019-6239-3)
Supplement: Supplementary file 4 — Additional file 4: Table S3. Transcription factors grouped by cell-type and stage specificity. The data of Additional file 3: Table S2 were compiled and sorted to generate sets that were expressed in the same cell type or at the same developmental stage, or that shared a combination of the same stage and cell type specificity. [file 12864_2019_6239_MOESM4_ESM.xlsx]

## Sheet: Readme
Transcription factors grouped by cell-type and stage specificity
To isolate TFs that are specifically upregulated in a particular cell type, the spreadsheet containing information on all sequence specific TFs was copied from supplemental table 2
All unnecessary columns were removed: sheet AllSeqSpecTF
Using the "Sort" option in the "DATA" menu, all columns were sorted to isolate prestalk, prespore etc. specific TFs using the values in columns S, T etc,
This brings the prestalk specific, prespore specific etc. TFs to the top of the sheet and all rows with the remaining TFs below that were deleted.
The new sets of prestalk, prespore etc specific TFs were then sorted again, using the values in columns V to Z to arrange TFs according to mature cell type specificity and in columns M-R to arrange them according to developmental profile
The numbers of TFs in each subset were added up and entered in the sheet "Compiled" which was used to create figure 6.

## Sheet: Compiled
Combinatorial expression of cell-type specific TFs in presumptive and mature cell types								Developmental expression profiles of cell-type specific TFs
	Number of TFs								Number of TFs
	spore	stalk	cup	growth	equivocal	no data	total		constitutive	down after veg	mid dip	upearly	midpeak	uplate	no data	total
Prespore-specific versus mature cell type	14	8	2	6	56	26	112	Prespore-specific	26	4	1	27	42	5	7	112
Prestalk-specific versus mature cell type	3	14	4	7	19	6	53	Prestalk-specific	5	5	1	17	11	7	7	53
Cyst-specific versus mature cell type	19	8	4	3	50	6	90	Spore-specific	7	2	0	14	4	6	10	43
	prespore	prestalk	equivocal	no data	total			Stalk-specific	7	0	0	12	13	7	13	52
Spore-specific versus prespore/prestalk	14	3	8	18	43			Cup-specific	1	0	0	8	2	2	1	14
Stalk-specific versus prespore/prestalk	8	14	6	24	52			Cyst-specific	13	3	0	33	5	12	24	90
Cup-specific versus prespore/prestalk	2	4	8	0	14

## Sheet: AllSeqSpecTF
Family and gene names		Ddis	Dpur	Dlac	Ppal	Dfas	Stage	pst/psp	mature	cyst		constitutive	downaftergrowth	middevpeak	middevdip	upearly	uplate	prestalk	prespore	equivocal	growth	spore	stalk	cup	equivocal	upincyst	downorflat	equivocal
DDB_G0270496	270496	DDB_G0270496	DPU_G0072526	DLA_03115	PPL_12324	DFA_01503		eq	no	no			1							1					1			1
ARID family	ARID/BRIGHT	Ddis	Dpur	Dlac	Ppal	Dfas
DDB_G0268778	RbbB	DDB_G0268778	DPU_G0063424	DLA_00362	PPL_11710	DFA_11947										1				1					1		1
DDB_G0275333	275333	DDB_G0275333		DLA_00481	PPL_12728	DFA_01839										1				1				1				1
			DPU_G0075694	DLA_07783	PPL_09582	DFA_09414										1			1						1			1
C2HC5 family	C2HC5	Ddis	Dpur	Dlac	Ppal	Dfas
DDB_G0269884	269884	DDB_G0269884	DPU_G0052866	DLA_08629	PPL_07241	DFA_00171						1							1						1			1
Crtf
DDB_G0278077	crtf	DDB_G0278077	DPU_G0066170	DLA_02286	PPL_05528	DFA_12157										1		1						1		1
DDB_G0291844	DDB_G0291844	DDB_G0291844	DPU_G0053996	DLA_04653	PPL_00777	DFA_08265										1		1							1			1
CxC	CxC	Ddis	Dpur	Dlac	Ppal	Dfas
DDB_G0281519	lin54	DDB_G0281519	DPU_G0067494	DLA_09245	PPL_01079	DFA_11280								1					1						1			1
EnY2 family	ENY2	Ddis	Dpur	Dlac	Ppal	Dfas
DDB_G0289573	289573	DDB_G0289573		DLA_01132	PPL_01740	DFA_08635										1				1					1			1
FAR1	FAR1	Ddis	Dpur	Dlac	Ppal	Dfas
DDB_G0273647	273647	DDB_G0273647	DPU_G0068744	DLA_11035	PPL_04064	DFA_05507						1								1	1						1
GC-box family	GCGF	Ddis	Dpur	Dlac	Ppal	Dfas
DDB_G0272608	stip-1	DDB_G0272608	DPU_G0058370	DLA_00695	PPL_07757	DFA_10990								1						1					1	1
DDB_G0274035	stip-2	DDB_G0274035
DDB_G0288089	288089	DDB_G0288089	DPU_G0075422	DLA_01992	PPL_08580	DFA_01236								1					1						1	1
HLH family	HLH	Ddis	Dpur	Dlac	Ppal	Dfas
DDB_G0274217	LsrA	DDB_G0274217	DPU_G0052546	DLA_07121	PPL_04998	DFA_09132							1						1		1					1
					PPL_09735							1										1				1
					PPL_08788	DFA_04917																			1	1
				DLA_07086	PPL_08755	DFA_09333										1									1		1
HMG	HMG	Ddis	Dpur	Dlac	Ppal	Dfas
			DPU_G0075502										1						1
			DPU_G0058028									1							1
			DPU_G0051798											1					1
DDB_G0270260	nhp6	DDB_G0270260	DPU_G0071922	DLA_08756	PPL_04601	DFA_02761										1			1						1		1
					PPL_11526	DFA_12163						1											1				1
DDB_G0282427	282427	DDB_G0282427	DPU_G0058440		PPL_09496									1					1						1	1
					PPL_12137											1							1				1
HSF family	HSF	Ddis	Dpur	Dlac	Ppal	Dfas
DDB_G0281165	281165	DDB_G0281165	DPU_G0054600	DLA_11384	PPL_03756	DFA_02706						1								1					1	1
Lambda family	Lambda	Ddis	Dpur	Dlac	Ppal	Dfas
DDB_G0273061	cinD−1	DDB_G0273061	DPU_G0058376	DLA_10034	PPL_12816	DFA_13101							1							1					1
DDB_G0273775	cinD−2	DDB_G0273775
NDT80 family	NDT80	Ddis	Dpur	Dlac	Ppal	Dfas
DDB_G0284183	MrfA	DDB_G0284183	DPU_G0064172	DLA_02211	PPL_06497	DFA_10983										1				1					1			1
DDB_G0292186	292186	DDB_G0292186	DPU_G0058254	DLA_01045	PPL_08892	DFA_02247							1					1							1		1
DDB_G0293934	293934	DDB_G0293934	DPU_G0070636	DLA_10872	PPL_07177	DFA_05226										1		1							1		1
pipsqueak	Psq
					PPL_10874																				1
					PPL_08759												1								1
					PPL_09809																	1
					PPL_11138									1								1
					PPL_05373
					PPL_12109							1										1
					PPL_11637
					PPL_11978												1					1
					PPL_10199
NFX1-ZnF family	NFX1	Ddis	Dpur	Dlac	Ppal	Dfas
DDB_G0293590	293590	DDB_G0293590	DPU_G0072920	DLA_08408	PPL_10995	DFA_03764						1								1					1		1
DDB_G0293590	293590				PPL_10997									1						1					1		1
					PPL_04762	DFA_11351																						1
					PPL_09289	DFA_03454																	1			1
TF2 DNA binding protein	TF2
DDB_G0284091	tf2	DDB_G0284091	DPU_G0069576	DLA_00464		DFA_09398													1						1
TMF-1 family	TMF-1	Ddis	Dpur	Dlac	Ppal	Dfas
DDB_G0274785	274785	DDB_G0274785	DPU_G0065512	DLA_09712	PPL_13101	DFA_04844										1				1					1
WRKY family	WRKY	Ddis	Dpur	Dlac	Ppal	Dfas
DDB_G0275267	wrky1	DDB_G0275267	DPU_G0066086	DLA_01798	PPL_07044	DFA_05537										1				1		1						1
						DFA_03773										1
						DFA_09798								1
	AThook
DDB_G0280195	hdaC	DDB_G0280195	DPU_G0069048	DLA_02635	PPL_08949	DFA_01735								1						1					1			1
						DFA_11446
			DPU_G0064946											1					1
			DPU_G0069048											1				1
			DPU_G0051688											1						1
DDB_G0283859		DDB_G0283859	DPU_G0059190	DLA_05443	PPL_07215	DFA_10928										1			1						1	1
DDB_G0282425		DDB_G0282425	DPU_G0058442	DLA_00615	PPL_02701	DFA_10833								1					1						1		1
DDB_G0293346		DDB_G0293346												1					1						1
						DFA_12198
						DFA_03854
						DFA_11422
						DFA_09739
						DFA_02374
						DFA_11660						1
						DFA_00625						1
DDB_G0276811		DDB_G0276811		DLA_03217	PPL_05246	DFA_07681						1							1						1			1
					PPL_12301																	1						1
DDB_G0285205		DDB_G0285205	DPU_G0073570	DLA_06505	PPL_01137	DFA_09309											1		1			1				1
				DLA_03321	PPL_04584	DFA_05301										1									1	1
DDB_G0282391		DDB_G0282391		DLA_03816	PPL_09953	DFA_10468						1								1					1	1
DDB_G0279409		DDB_G0279409	DPU_G0068148	DLA_01735	PPL_06116	DFA_11573										1		1				1						1
						DFA_11910						1
					PPL_02605	DFA_00755						1											1					1
DDB_G0294611		DDB_G0294611	DPU_G0066130	DLA_10501	PPL_02808	DFA_03546						1							1						1		1
DDB_G0275867		DDB_G0275867				DFA_03013						1								1			1
DDB_G0277033		DDB_G0277033	DPU_G0070570	DLA_00965	PPL_11981	DFA_08494						1								1					1			1
DDB_G0280705		DDB_G0280705	DPU_G0071826	DLA_08718	PPL_08623	DFA_09714										1			1						1	1
DDB_G0288447		DDB_G0288447	DPU_G0066992	DLA_05161	PPL_11688	DFA_11836										1			1			1
						DFA_06223
DDB_G0283681		DDB_G0283681	DPU_G0052770	DLA_04586	PPL_00518	DFA_01052						1							1						1			1
DDB_G0285837		DDB_G0285837	DPU_G0064112	DLA_09746	PPL_08213	DFA_02510										1			1			1						1
					PPL_01628											1									1			1
DDB_G0280777		DDB_G0280777	DPU_G006384	DLA_06977	PPL_05322	DFA_10204						1							1						1		1
			DPU_G0068222													1			1
						DFA_05139										1
						DFA_04555										1
				DLA_07718												1							1
			DPU_G0051784											1					1
			DPU_G0074742											1						1
			DPU_G0065836											1						1
DDB_G0268132		DDB_G0268132	DPU_G0058320	DLA_07060	PPL_05866	DFA_11423										1			1			1						1
						DFA_07294										1
						DFA_07295										1
					PPL_11159							1										1						1
					PPL_10560											1							1					1
DDB_G0286839	gtaW	DDB_G0286839												1						1	1
DDB_G0284871		DDB_G0284871	DPU_G0061768	DLA_05208	PPL_10016	DFA_02925										1			1			1						1
					PPL_06715																		1			1
bZIP
DDB_G0279529	bzpF	DDB_G0279529	DPU_G0065610	DLA_09286	PPL_08102	DFA_05963											1	1					1					1
DDB_G0269338	bzpE	DDB_G0269338	DPU_G0072470	DLA_00282	PPL_11718	DFA_05280						1								1					1		1
DDB_G0274993	bzpJ	DDB_G0274993	DPU_G0066952	DLA_10540	PPL_08112	DFA_11380						1								1					1		1
DDB_G0282749	bzpG	DDB_G0282749	DPU_G0066112	DLA_03757	PPL_03566	DFA_11495						1								1					1			1
DDB_G0284023	bzpL	DDB_G0284023	DPU_G0067218	DLA_05329	PPL_08842	DFA_07313										1				1					1	1
	bzpL'					DFA_05742									1
DDB_G0277681	bzpH	DDB_G0277681	DPU_G0063022	DLA_11806	PPL_06724	DFA_11460										1				1					1			1
DDB_G0278379	bzpd	DDB_G0278379	DPU_G0067176	DLA_02040	PPL_05266	DFA_08308										1				1					1	1
DDB_G0279439	bzpC	DDB_G0279439	DPU_G0054134	DLA_10914	PPL_09799	DFA_11502										1				1					1		1
DDB_G0278971	dimA	DDB_G0278971	DPU_G0054020	DLA_05580	PPL_06212	DFA_09073										1				1					1	1
	dimA'				PPL_10790												1								1	1
	dimA''				PPL_10786												1								1	1
DDB_G0286411	bzpN	DDB_G0286411		DLA_10116	PPL_08378	DFA_04661										1		1							1	1
DDB_G0290303	bzpP	DDB_G0290303		DLA_11562	PPL_01190	DFA_09858								1						1		1						1
																												1
	bzpP			DLA_03791													1					1
DDB_G0290173	bzpI	DDB_G0290173												1					1			1
DDB_G0290169	bzpO	DDB_G0290169												1					1				1
DDB_G0290165	bzpR	DDB_G0290165												1					1						1
DDB_G0290171	bzpS	DDB_G0290171											1							1		1
DDB_G0291372	dimB	DDB_G0291372	DPU_G0073166	DLA_06480	PPL_12610	DFA_09111										1			1						1	1
DDB_G0288705	bzpQ	DDB_G0288705	DPU_G0056250	DLA_00868	PPL_09085	DFA_07941										1			1						1			1
DDB_G0282049	bzpK	DDB_G0282049															1			1					1
DDB_G0282047	bzpM	DDB_G0282047												1					1						1
C2H2
DDB_G0275367	275367	DDB_G0275367	DPU_G0054862	DLA_08337	PPL_13488	DFA_08424						1							1						1
DDB_G0290029	290029	DDB_G0290029	DPU_G0051842	DLA_03744	PPL_03119	DFA_11565		eq	eq				1							1					1		1
DDB_G0270552	270552	DDB_G0270552	DPU_G0054234	DLA_11283	PPL_11154	DFA_04719		eq	eq	eq						1				1					1			1
DDB_G0284105	284105	DDB_G0284105	DPU_G0059438	DLA_08519	PPL_10170	DFA_11493		eq	eq				1							1					1		1
DDB_G0284591	284591	DDB_G0284591		DLA_03969	PPL_03824	DFA_09103		eq	eq							1				1					1	1
					PPL_04139								1														1
DDB_G0274691	274691	DDB_G0274691	DPU_G0051272	DLA_04649	PPL_04503	DFA_05582		eq	eq	eq			1							1					1			1
DDB_G0267350	267350	DDB_G0267350
DDB_G0291257	291257	DDB_G0291257
DDB_G0294224	294224	DDB_G0294224
DDB_G0294296	294296	DDB_G0294296
DDB_G0268476	268476	DDB_G0268476
DDB_G0294264	294264	DDB_G0294264
DDB_G0287249	287249	DDB_G0287249
DDB_G0269610	gxcT	DDB_G0269610	DPU_G0069476	DLA_10729	PPL_08706	DFA_05049										1		1							1	1
			DPU_G0056992										1						1
DDB_G0270020	sf3a3	DDB_G0270020	DPU_G0066560	DLA_10308	PPL_09354	DFA_02670						1							1		1							1
DDB_G0275581	275581	DDB_G0275581	DPU_G0070948	DLA_10714	PPL_09716	DFA_00741						1							1			1						1
DDB_G0269816	269816	DDB_G0269816	DPU_G0063696	DLA_03428	PPL_09555	DFA_02330										1			1			1				1
DDB_G0271948	271948	DDB_G0271948	DPU_G0068788	DLA_00781	PPL_07568	DFA_07288										1			1			1				1
			DPU_G0051800											1				1
			DPU_G0068412
			DPU_G0051786											1						1
			DPU_G0074698		PPL_11918																	1				1
					PPL_12108																	1				1
DDB_G0293876	sf3a2	DDB_G0293876	DPU_G0056340	DLA_00627	PPL_11028	DFA_00019						1								1					1		1
DDB_G0279177	279177	DDB_G0279177	DPU_G0056982	DLA_00754	PPL_05910	DFA_00375						1							1						1		1
DDB_G0280121	280121	DDB_G0280121	DPU_G0071000	DLA_09674	PPL_02088									1					1						1			1
DDB_G0275351	275351	DDB_G0275351	DPU_G0072568	DLA_05504	PPL_03847	DFA_11808							1							1	1							1
DDB_G0291528	iptB	DDB_G0291528	DPU_G0075124	DLA_11030	PPL_04102	DFA_01967										1			1						1	1
DDB_G0285411	285411	DDB_G0285411	DPU_G0059276	DLA_05216	PPL_10021	DFA_12234													1						1	1
			DPU_G0063496		PPL_09985	DFA_06589													1									1
DDB_G0272748	272748	DDB_G0272748	DPU_G0053508	DLA_02327	PPL_09219	DFA_11470						1							1		1					1
				DLA_04431									1								1
DDB_G0272454	trafA	DDB_G0272454															1			1					1
					PPL_02851									1											1		1
DDB_G0268502	268502	DDB_G0268502												1						1				1
DDB_G0269870	269870	DDB_G0269870																		1				1
DDB_G0285673	285673	DDB_G0285673																		1	1
DDB_G0272202	272202	DDB_G0272202	DPU_G0068766	DLA_02358	PPL_02641	DFA_04729										1			1			1				1
DDB_G0270568	270568	DDB_G0270568	DPU_G0066564	DLA_01918	PPL_02918	DFA_05395						1						1							1		1
Set2
DDB_G0290633	290633	DDB_G0290633	DPU_G0064658											1				1					1
DDB_G0290461	290461	DDB_G0290461												1					1				1
DDB_G0288951	288951	DDB_G0288951												1					1				1
						DFA_02767
DDB_G0272672	272672	DDB_G0272672												1					1				1
					PPL_03034																							1
						DFA_04849
			DPU_G0073160			DFA_07823								1				1
DDB_G0273367	273367	DDB_G0273367												1					1				1
DDB_G0273685	273685	DDB_G0273685																					1
DDB_G0290847	290847	DDB_G0290847												1					1				1
					PPL_02482																							1
					PPL_13667
DDB_G0281085	tfiiiA	DDB_G0281085	DPU_G0055824	DLA_01550	PPL_09223	DFA_07906												1			1					1
					PPL_09224																					1
DDB_G0291342	tacA	DDB_G0291342	DPU_G0053964	DLA_04729	PPL_09068	DFA_01278														1					1	1
DDB_G0286579	dnaja5	DDB_G0286579	DPU_G0066976	DLA_06996	PPL_05665	DFA_03172									1				1		1							1
DDB_G0279559	pcf11	DDB_G0279559	DPU_G0058412	DLA_01230	PPL_08105	DFA_12037										1				1					1			1
DDB_G0269842	269842	DDB_G0269842	DPU_G0055992	DLA_11531	PPL_03534	DFA_10337										1				1					1			1
					PPL_00688																		1				1
DDB_G0283201	283201	DDB_G0283201																		0	1
			DPU_G0066202											1					1
			DPU_G0066200														1		1
			DPU_G0068532												1			1
			DPU_G0070086									1							1
			DPU_G0066506														1		1
			DPU_G0063620														1		1
DDB_G0269006	269006	DDB_G0269006	DPU_G0056938	DLA_01065	PPL_11720	DFA_01843										1				1					1	1
DDB_G0285413	285413	DDB_G0285413	DPU_G0053666	DLA_09764	PPL_12599	DFA_06788													1						1			1
DDB_G0279505	279505	DDB_G0279505	DPU_G0051404													1		1						1
DDB_G0288067	mf12	DDB_G0288067	DPU_G0072092	DLA_05624	PPL_04700	DFA_01406						1							1			1				1
				DLA_11826	PPL_10484	DFA_11183						1													1	1
DDB_G0275571	arfgap	DDB_G0275571	DPU_G0067244	DLA_11079	PPL_05160	DFA_08077											1	1							1	1
			DPU_G0074740											1						1
			DPU_G0058660										1						1
					PPL_09441																	1					1
					PPL_00546																						1
			DPU_G0075466											1
DDB_G0272829	272829	DDB_G0272829																			1
DDB_G0272048	272048	DDB_G0272048	DPU_G0051472	DLA_10797	PPL_01827	DFA_01755										1				1					1	1
					PPL_01628																				1			1
			DPU_G0071134											1						1
					PPL_02528																							1
DDB_G0290961	trafD	DDB_G0290961	DPU_G0066344																	1			1
					PPL_01256																		1					1
New set3					PPL_11174																				1			1
DDB_G0284255	284255	DDB_G0284255	DPU_G0073532	DLA_04346	PPL_03471	DFA_09389										1				1				1		1
DDB_G0283197	283197	DDB_G0283197												1				1					1
DDB_G0279021	279021	DDB_G0279021	DPU_G0056992	DLA_04794													1			1					1
DDB_G0285341	285341	DDB_G0285341	DPU_G0064816	DLA_02245	PPL_12022	DFA_08377						1						1							1			1
DDB_G0278995	278995	DDB_G0278995	DPU_G0066768	DLA_02006	PPL_04004	DFA_01244							1					1							1	1
DDB_G0271886	271886	DDB_G0271886	DPU_G0063592	DLA_00911	PPL_05739	DFA_03174						1							1						1			1
						DFA_09485
Set3
DDB_G0290105	290105	DDB_G0290105		DLA_08746	PPL_10590	DFA_04831						1								1					1		1
DDB_G0288859	288859	DDB_G0288859		DLA_06166	PPL_09629	DFA_08206						1								1					1			1
DDB_G0273421	273421	DDB_G0273421	DPU_G0064054		PPL_01297	DFA_05932														1					1	1
DDB_G0273529	273529	DDB_G0273529																		1					1
DDB_G0288277	288277	DDB_G0288277												1						1	1
DDB_G0277375	srtA	DDB_G0277375	DPU_G0066802	DLA_04706	PPL_06958	DFA_01091						1							1						1			1
				DLA_06992												1						1
				DLA_03845																		1
DDB_G0280121	280121	DDB_G0280121	DPU_G0071000	DLA_09674	PPL_02088	DFA_02673						1							1						1			1
DDB_G0279767	279767	DDB_G0279767	DPU_G0053716											1						1	1
CBF
DDB_G0282697	nfyA	DDB_G0282697		DLA_01277	PPL_07531	DFA_08375											1		1			1				1
DDB_G0268506	268506	DDB_G0268506	DPU_G0059306	DLA_10594	PPL_09233	DFA_08729							1							1	1						1
DDB_G0268506	268506				PPL_09643
DDB_G0268506	268506					DFA_02158											1
DDB_G0273479	nfyC-1	DDB_G0273479	DPU_G0072710	DLA_08805	PPL_09869	DFA_10651										1				1				1			1
DDB_G0273545	nfyC-2	DDB_G0273545																						1
DDB_G0292510	drap1	DDB_G0292510	DPU_G0052436	DLA_04345	PPL_10042	DFA_06670						1							1						1		1
DDB_G0272740	272740	DDB_G0272740	DPU_G0059878	DLA_02186	PPL_02706	DFA_10079								1						1					1		1
						DFA_06337
DDB_G0269638	dr1	DDB_G0269638	DPU_G0070684	DLA_10008	PPL_08318	DFA_11813						1							1						1		1
DDB_G0272222	ybl1	DDB_G0272222	DPU_G0055668	DLA_00718	PPL_07087	DFA_12513													1						1		1
DDB_G0279419	nfyB	DDB_G0279419	DPU_G0063568	DLA_11767	PPL_01546	DFA_10005														1		1				1
Cud
DDB_G0286447	286447	DDB_G0286447	DPU_G0068462	DLA_05577	PPL_05090	DFA_11774								1						1					1			1
																				1
DDB_G0284465	cudA	DDB_G0284465	DPU_G0056742	DLA_09490	PPL_08828	DFA_02462										1			1				1					1
DDB_G0270306	270306	DDB_G0286351	DPU_G0068456														1	1					1					1
DDB_G0286351	286351	DDB_G0270306	DPU_G0075578	DLA_05575	PPL_04431	DFA_06945											1	1						1				1
DDB_G0287317	spaA	DDB_G0287317	DPU_G0053728	DLA_07383	PPL_00580	DFA_08790										1			1						1			1
DDB_G0293478	293478	DDB_G0293478	DPU_G0061940	DLA_00384	PPL_01091	DFA_05218										1				1					1	1
E2F-DP
DDB_G0284129	e2f	DDB_G0284129	DPU_G0057322	DLA_10014	PPL_12755	DFA_08107								1					1						1
DDB_G0282499	282499	DDB_G0282499												1						1	1
DDB_G0272264	272264	DDB_G0272264										1							1		1
					PPL_01116
DDB_G0276799	tfdp2	DDB_G0276799	DPU_G0052966	DLA_08258	PPL_13322	DFA_04557								1					1						1
DDB_G0288967	288967	DDB_G0288967												1					1			1
					PPL_04299							1											1				1
					PPL_04042								1														1
					PPL_01634											1									1	1
						DFA_07980
Gal4
DDB_G0291348	291348	DDB_G0291348	DPU_G0051862	DLA_06293	PPL_03802	DFA_00452											1	1					1			1
DDB_G0270590	270590	DDB_G0270590		DLA_03420	PPL_05483	DFA_07960							1							1	1						1
DDB_G0269554	suvA	DDB_G0269554												1					1						1
DDB_G0274877	274877	DDB_G0274877	DPU_G0073094	DLA_08797	PPL_03999	DFA_04331						1								1					1	1
					PPL_03998							1											1					1
GATA
DDB_G0282811	gtaK	DDB_G0282811		DLA_03988	PPL_12431											1		1					1					1
DDB_G0289651	gtaO	DDB_G0289651	DPU_G0061040	DLA_10513										1				1			1
					PPL_05233												1						1					1
					PPL_07847												1						1				1
						DFA_06574						1
					PPL_04562							1													1		1
DDB_G0281661	gtaI	DDB_G0281661	DPU_G0052890	DLA_03704	PPL_10945	DFA_02742										1		1					1			1
DDB_G0287057	gtaN	DDB_G0287057	DPU_G0070362	DLA_11370	PPL_05445	DFA_11812							1							1					1		1
DDB_G0268792	gtaF	DDB_G0268792	DPU_G0070286	DLA_07920	PPL_09779	DFA_07034							1							1	1						1
DDB_G0277147	stkA	DDB_G0277147	DPU_G0069690	DLA_05413	PPL_06123	DFA_05525										1			1						1	1
DDB_G0285139	gtaL	DDB_G0285139	DPU_G0073586	DLA_08676	PPL_12278	DFA_06104											1			1					1			1
DDB_G0277591	gtaH	DDB_G0277591		DLA_00116	PPL_06149	DFA_03981						1						1				1				1
DDB_G0277589	gtaC	DDB_G0277589	DPU_G0074602	DLA_00114	PPL_06150	DFA_03979												1					1			1
					PPL_12985	DFA_01395										1
DDB_G0280627	gtaS	DDB_G0280627		DLA_08526	PPL_06690	DFA_11539								1						1					1			1
	gtaS'					DFA_00401
				DLA_01130		DFA_08394								1									1
			DPU_G0068388											1					1
			DPU_G0073306											1					1
			DPU_G0058018											1					1
			DPU_G0073322											1						1
			DPU_G0068396											1					1
					PPL_10560									1									1					1
DDB_G0267640	gtaE	DDB_G0267640	DPU_G0074318	DLA_05609	PPL_09423	DFA_00354											1	1							1	1
				DLA_11404												1					1
DDB_G0270756	gtaG	DDB_G0270756	DPU_G0060732	DLA_03698	PPL_09251	DFA_03363										1		1					1					1
						DFA_02094								1
				DLA_00608												1									1
DDB_G0281829	gtaJ	DDB_G0281829	DPU_G0074600													1		1					1
Set2
DDB_G0295707	gtaP	DDB_G0295707	DPU_G0069464	DLA_03204	PPL_07379	DFA_03213										1				1					1		1
						DFA_11540
			DPU_G0064036														1			1
						DFA_07295										1
						DFA_06009									1
				DLA_00217										1							1
					PPL_12602																	1				1
					PPL_13386											1
						DFA_09912
						DFA_12983											1
						DFA_07297								1
						DFA_07776										1
					PPL_12808							1
					PPL_04753									1											1
DDB_G0290665	gtaX	DDB_G0290665			PPL_07048	DFA_07294						1								1				1			1
					PPL_08329								1														1
					PPL_01565																		1			1
			DPU_G0065622											1				1
			DPU_G0059436												1					1
			DPU_G0074694
			DPU_G0075458
			DPU_G0073296											1						1
			DPU_G0051784											1					1
			DPU_G0074742											1						1
			DPU_G0065836											1						1
			DPU_G0067624											1					1
DDB_G0279239	gtaY	DDB_G0279239														1		1					1
DDB_G0286855	gtaD	DDB_G0286855												1					1				1
DDB_G0286837	gtaM	DDB_G0286837												1					1		1
DDB_G0280547	comH	DDB_G0280547												1					1						1
DDB_G0280853	gtaU	DDB_G0280853											1					1			1
DDB_G0286839	gtaW	DDB_G0286839												1						1	1
DDB_G0279331	gtaR	DDB_G0279331											1					1			1
DDB_G0280639	gtaT	DDB_G0280639											1							1	1
DDB_G0286843	gtaQ	DDB_G0286843												1						1	1
					PPL_07300																	1				1
HOX
DDB_G0284293	hbx10	DDB_G0284293	DPU_G0070146	DLA_02216	PPL_08407	DFA_10958							1							1					1	1
DDB_G0291075	warA	DDB_G0291075	DPU_G0064692	DLA_04614	PPL_00385	DFA_01366										1				1					1	1
DDB_G0288975	hbx13	DDB_G0288975	DPU_G0073886	DLA_07946	PPL_10259	DFA_10266										1			1					1			1
DDB_G0273127	hbx5	DDB_G0273127	DPU_G0068748	DLA_11037										1				1							1
DDB_G0273127	hbx5'		DPU_G0059856
	hbx5'		DPU_G0061500									1							1
DDB_G0279257	hbx8	DDB_G0279257	DPU_G0074296																	1	1
	hbx8'		DPU_G0051770											1						1
	hbx8'		DPU_G0074730											1				1
	hbx8'		DPU_G0075488										1							1
	hbx8'		DPU_G0073978											1						1
	hbx8'		DPU_G0073308											1					1
	hbx8'		DPU_G0058014											1					1
	hbx8'		DPU_G0075338											1						1
				DLA_01746	PPL_02053	DFA_08722																				1
DDB_G0289677	hbx14	DDB_G0289677															1			1			1
DDB_G0277505	hbx6	DDB_G0277505															1			1			1
DDB_G0278225	hbx7	DDB_G0278225	DPU_G0054012										1							1	1
DDB_G0275173	hbx2	DDB_G0275173	DPU_G0074442	DLA_04694	PPL_10761	DFA_01331										1				1					1	1
DDB_G0280473	hbx9	DDB_G0280473	DPU_G0062888	DLA_09203	PPL_11704	DFA_03577								1						1					1		1
DDB_G0272967	hbx4	DDB_G0272967	DPU_G0053458	DLA_07167	PPL_08133	DFA_05764														1					1	1
					PPL_04710																		1			1
				DLA_06698									1								1
			DPU_G0068894														1			1
					PPL_01771																							1
DDB_G0286733	hbx12	DDB_G0286733	DPU_G0067434	DLA_01174	PPL_13208	DFA_11875										1				1					1			1
	hbx12'				PPL_05662								1									1						1
DDB_G0291197	hbx3	DDB_G0291197	DPU_G0061474	DLA_02465	PPL_11575																				1			1
DDB_G0295787	hbx11	DDB_G0295787	DPU_G0059052	DLA_02764		DFA_02219													1						1
	hbx11'			DLA_02763																		1
JmJC
DDB_G0270906	jcdD	DDB_G0270906	DPU_G0070272	DLA_01592	PPL_11596	DFA_08281						1								1					1	1
DDB_G0290869	jcdF	DDB_G0290869	DPU_G0055264	DLA_05060		DFA_11942												1			1
DDB_G0287513	jcdG	DDB_G0287513	DPU_G0075456	DLA_06136	PPL_02594	DFA_11703							1							1					1			1
DDB_G0286391	jcdC	DDB_G0286391	DPU_G0056872	DLA_10111	PPL_06546	DFA_11649							1							1					1		1
DDB_G0292770	jcdE	DDB_G0292770	DPU_G0065128	DLA_02057	PPL_05096	DFA_01100						1								1					1			1
DDB_G0268178	jcdB	DDB_G0268178	DPU_G0060996																	1					1
DDB_G0290765	jcdA	DDB_G0290765	DPU_G0055400	DLA_06272	PPL_02647	DFA_09741						1						1							1		1
DDB_G0288859	jcdJ	DDB_G0288859		DLA_06166	PPL_09629	DFA_08206						1								1					1			1
	jcdJ'			DLA_02406
DDB_G0293470	cbfB	DDB_G0293470	DPU_G0068892	DLA_05776	PPL_04923	DFA_07488												1					1				1
DDB_G0279409	cbfA	DDB_G0279409	DPU_G0068148	DLA_01735	PPL_06116	DFA_11573										1				1		1						1
DDB_G0268778	cbbB	DDB_G0268778	DPU_G0063424	DLA_00362	PPL_11710	DFA_11947										1			1						1		1
DDB_G0270006	jcdI	DDB_G0270006	DPU_G0060042	DLA_03917	PPL_01561	DFA_10136							1					1							1		1
DDB_G0280485	jcdH	DDB_G0280485	DPU_G0060190	DLA_09931		DFA_10543														1	1
MADS
DDB_G0282835	srfB	DDB_G0282835		DLA_03751	PPL_12589	DFA_01611											1			1					1		1
DDB_G0281387	srfA	DDB_G0281387	DPU_G0054446	DLA_06570	PPL_01065	DFA_01479										1		1						1		1
					PPL_04661																		1					1
DDB_G0268920	mef2A	DDB_G0268920		DLA_05659	PPL_10817	DFA_04812										1		1							1			1
					PPL_01012											1							1				1
DDB_G0283483	srfD	DDB_G0283483	DPU_G0070868	DLA_06063	PPL_06708	DFA_10069						1						1					1					1
MIZ
DDB_G0274743	pisA	DDB_G0274743	DPU_G0057870	DLA_00353	PPL_12097	DFA_00069										1				1					1			1
DDB_G0280603	rliD	DDB_G0280603												1				1							1
DDB_G0280723	280723	DDB_G0280723												1					1					1
DDB_G0280707	280707	DDB_G0280707												1						1	1
DDB_G0289341	289341	DDB_G0289341	DPU_G0072398	DLA_07543	PPL_07066	DFA_11036								1					1						1		1
			DPU_G0075828													1			1
Myb
DDB_G0290787	mybO	DDB_G0290787	DPU_G0064680	DLA_07411	PPL_01832	DFA_03865								1					1						1			1
DDB_G0293468	mybS	DDB_G0293468	DPU_G0054254	DLA_07934	PPL_03055	DFA_09097						1							1						1	1
DDB_G0283953	mybU	DDB_G0283953		DLA_02323	PPL_10683	DFA_06648												1			1							1
DDB_G0270560	mybP	DDB_G0270560	DPU_G0066540	DLA_04473	PPL_05112	DFA_03142										1			1						1			1
DDB_G0278179	mybAB	DDB_G0278179	DPU_G0070078	DLA_02599	PPL_03768	DFA_02233											1	1				1				1
			DPU_G0061568													1			1
DDB_G0284399	mybY	DDB_G0284399	DPU_G0068490	DLA_08505	PPL_10165	DFA_06691						1								1					1		1
DDB_G0286135	mybAC	DDB_G0286135	DPU_G0059390	DLA_06618	PPL_11158	DFA_06819														1					1		1
DDB_G0276877	mybK	DDB_G0276877	DPU_G0071950	DLA_07223	PPL_05536	DFA_10142												1							1		1
	mybK'				PPL_05147															1		1					1
DDB_G0289151	mybI	DDB_G0289151	DPU_G0061114	DLA_09645	PPL_00282	DFA_03124								1				1			1							1
DDB_G0281969	mybE	DDB_G0281969	DPU_G0062828	DLA_07194	PPL_01589	DFA_04206											1			1				1		1
DDB_G0287637	mybD	DDB_G0287637	DPU_G0053110									1							1						1
DDB_G0278317	mybF	DDB_G0278317	DPU_G0054966																1						1
DDB_G0288783	mybG	DDB_G0288783	DPU_G0071282	DLA_04256	PPL_12289	DFA_05407								1					1						1		1
DDB_G0274463	mybJ	DDB_G0274463	DPU_G0052522	DLA_08770	PPL_06643	DFA_04500														1					1		1
DDB_G0280705	chdB	DDB_G0280705	DPU_G0071826	DLA_08718	PPL_08623	DFA_09714										1			1						1	1
						DFA_07419						1
						DFA_07563
					PPL_03666									1									1				1
DDB_G0277927	mybH	DDB_G0277927	DPU_G0071646	DLA_07716	PPL_02122	DFA_08302						1							1						1	1
DDB_G0277927					PPL_05184							1											1				1
DDB_G0267638	267638	DDB_G0267638	DPU_G0072576	DLA_04404	PPL_02201	DFA_12071										1			1			1						1
			DPU_G0073202																	1
SET2
DDB_G0292782	mybN	DDB_G0292782	DPU_G0070466	DLA_05703	PPL_11318	DFA_01731										1				1				1			1
DDB_G0281563	mybC	DDB_G0281563	DPU_G0073496	DLA_03709	PPL_10947	DFA_02739										1		1					1					1
DDB_G0275445	mybB	DDB_G0275445	DPU_G0055088	DLA_11178	PPL_07328	DFA_12033										1				1			1				1
DDB_G0267636	mybM	DDB_G0267636	DPU_G0063666	DLA_06913	PPL_00928	DFA_01019										1		1							1	1
DDB_G0268368	mybAA	DDB_G0268368	DPU_G0061406	DLA_06760	PPL_07750	DFA_07649								1						1			1				1
DDB_G0293900	mybA	DDB_G0293900	DPU_G0055346	DLA_01330	PPL_12522	DFA_08024										1			1						1			1
DDB_G0289319	mybQ	DDB_G0289319	DPU_G0067830	DLA_00419	PPL_02974	DFA_09027										1				1		1				1
	mybQ'		DPU_G0073554													1				1
DDB_G0279311	cdc5l	DDB_G0279311	DPU_G0074540	DLA_10612	PPL_04210	DFA_02697								1					1						1		1
DDB_G0285373	mybL	DDB_G0285373	DPU_G0061760	DLA_05215	PPL_08626	DFA_07065										1				1					1	1
			DPU_G0058108										1							1
			DPU_G0051898
					PPL_03200											1									1	1
			DPU_G0054422													1			1
DDB_G0280079	ada2	DDB_G0280079	DPU_G0063714	DLA_09676	PPL_03843	DFA_11255								1					1						1			1
					PPL_04662											1						1					1
DDB_G0277033	swi3	DDB_G0277033	DPU_G0070570	DLA_00965	PPL_03583	DFA_11335						1								1		1					1
	swi3'			DLA_00964									1								1
DDB_G0288285	mybX	DDB_G0288285	DPU_G0053088		PPL_11981	DFA_08494								1					1						1	1
					PPL_07300																					1
DDB_G0270346	mybW	DDB_G0270346		DLA_06413										1					1						1
DDB_G0292182	mybR	DDB_G0292182																		1					1
DDB_G0292180	mybT	DDB_G0292180																		1					1
						DFA_09103
DDB_G0288747	mybAD	DDB_G0288747	DPU_G0070840	DLA_04748	PPL_03391	DFA_08599						1							1						1	1
DDB_G0292948	isw	DDB_G0292948	DPU_G0071212	DLA_01484	PPL_02217	DFA_11609						1							1						1			1
DDB_G0284103	mybZ	DDB_G0284103		DLA_08517	PPL_10169	DFA_11557												1							1		1
	mybZ'				PPL_12443																		1				1
	mybZ''				PPL_06982																		1			1
DDB_G0283405	bdp1	DDB_G0283405	DPU_G0068518	DLA_01695	PPL_11659	DFA_03261						1							1						1		1
						DFA_10558
DDB_G0279281	mybV	DDB_G0279281	DPU_G0061846		PPL_11841															1					1		1
STAT
DDB_G0281381	statA	DDB_G0281381	DPU_G0061618	DLA_03880	PPL_04688	DFA_03913										1		1							1			1
DDB_G0268638	statB	DDB_G0268638		DLA_05660	PPL_10816	DFA_04813										1				1					1	1
DDB_G0293532	statC	DDB_G0293532	DPU_G0073854	DLA_08376	PPL_04170	DFA_08163										1				1					1	1
DDB_G0275167	statD	DDB_G0275167	DPU_G0074350	DLA_02542	PPL_08554	DFA_02982						1								1					1			1
											Sum	67	34	94	5	99	31	53	112	131	37	43	52	15	164	80	71	86
											%	20.303	10.303	28.4848	1.51515	30	9.39394	17.9054	37.8378	44.2568	11.8971	13.8264	16.7203	4.82315	52.7331	33.7553	29.9578	36.2869
												330						296			311					237

## Sheet: Prespore
Family	Gene name	Ddis	Dpur	Dlac	Ppal	Dfas	Stage	pst/psp	mature	cyst		constitutive	downaftergrowth	middevpeak	middevdip	upearly	uplate	prestalk	prespore	equivocal	growth	spore	stalk	cup	equivocal	upincyst	downorflat	equivocal	Prespore	112
ARID/BRIGHT			DPU_G0075694	DLA_07783	PPL_09582	DFA_09414										1			1						1			1
C2HC5	269884	DDB_G0269884	DPU_G0052866	DLA_08629	PPL_07241	DFA_00171						1							1						1			1
CxC	lin54	DDB_G0281519	DPU_G0067494	DLA_09245	PPL_01079	DFA_11280								1					1						1			1
GCGF	288089	DDB_G0288089	DPU_G0075422	DLA_01992	PPL_08580	DFA_01236								1					1						1	1
HLH	LsrA	DDB_G0274217	DPU_G0052546	DLA_07121	PPL_04998	DFA_09132							1						1		1					1
HMG			DPU_G0075502										1						1
HMG			DPU_G0058028									1							1
HMG			DPU_G0051798											1					1
HMG	nhp6	DDB_G0270260	DPU_G0071922	DLA_08756	PPL_04601	DFA_02761										1			1						1		1
HMG	282427	DDB_G0282427	DPU_G0058440		PPL_09496									1					1						1	1
TF2	tf2	DDB_G0284091	DPU_G0069576	DLA_00464		DFA_09398													1						1
AThook			DPU_G0064946											1					1
AThook	283859	DDB_G0283859	DPU_G0059190	DLA_05443	PPL_07215	DFA_10928										1			1						1	1
AThook	282425	DDB_G0282425	DPU_G0058442	DLA_00615	PPL_02701	DFA_10833								1					1						1		1
AThook	293346	DDB_G0293346												1					1						1
AThook	276811	DDB_G0276811		DLA_03217	PPL_05246	DFA_07681						1							1						1			1
AThook	snf2a	DDB_G0285205	DPU_G0073570	DLA_06505	PPL_01137	DFA_09309											1		1			1				1
AThook	294611	DDB_G0294611	DPU_G0066130	DLA_10501	PPL_02808	DFA_03546						1							1						1		1
AThook	chdB	DDB_G0280705	DPU_G0071826	DLA_08718	PPL_08623	DFA_09714										1			1						1	1
AThook	288447	DDB_G0288447	DPU_G0066992	DLA_05161	PPL_11688	DFA_11836										1			1			1
AThook	283681	DDB_G0283681	DPU_G0052770	DLA_04586	PPL_00518	DFA_01052						1							1						1			1
AThook	285837	DDB_G0285837	DPU_G0064112	DLA_09746	PPL_08213	DFA_02510										1			1			1						1
AThook	280777	DDB_G0280777	DPU_G006384	DLA_06977	PPL_05322	DFA_10204						1							1						1		1
AThook			DPU_G0068222													1			1
AThook			DPU_G0051784											1					1
AThook	268132	DDB_G0268132	DPU_G0058320	DLA_07060	PPL_05866	DFA_11423										1			1			1						1
AThook	284871	DDB_G0284871	DPU_G0061768	DLA_05208	PPL_10016	DFA_02925										1			1			1						1
bZIP	bzpI	DDB_G0290173												1					1			1
bZIP	bzpO	DDB_G0290169												1					1				1
bZIP	bzpR	DDB_G0290165												1					1						1
bZIP	dimB	DDB_G0291372	DPU_G0073166	DLA_06480	PPL_12610	DFA_09111										1			1						1	1
bZIP	bzpQ	DDB_G0288705	DPU_G0056250	DLA_00868	PPL_09085	DFA_07941										1			1						1			1
bZIP	bzpM	DDB_G0282047												1					1						1
C2H2	275367	DDB_G0275367	DPU_G0054862	DLA_08337	PPL_13488	DFA_08424						1							1						1
C2H2			DPU_G0056992										1						1
C2H2	sf3a3	DDB_G0270020	DPU_G0066560	DLA_10308	PPL_09354	DFA_02670						1							1		1							1
C2H2	275581	DDB_G0275581	DPU_G0070948	DLA_10714	PPL_09716	DFA_00741						1							1			1						1
C2H2	269816	DDB_G0269816	DPU_G0063696	DLA_03428	PPL_09555	DFA_02330										1			1			1				1
C2H2	271948	DDB_G0271948	DPU_G0068788	DLA_00781	PPL_07568	DFA_07288										1			1			1				1
C2H2	279177	DDB_G0279177	DPU_G0056982	DLA_00754	PPL_05910	DFA_00375						1							1						1		1
C2H2	280121	DDB_G0280121	DPU_G0071000	DLA_09674	PPL_02088									1					1						1			1
C2H2	iptB	DDB_G0291528	DPU_G0075124	DLA_11030	PPL_04102	DFA_01967										1			1						1	1
C2H2	285411	DDB_G0285411	DPU_G0059276	DLA_05216	PPL_10021	DFA_12234													1						1	1
C2H2			DPU_G0063496		PPL_09985	DFA_06589													1									1
C2H2	272748	DDB_G0272748	DPU_G0053508	DLA_02327	PPL_09219	DFA_11470						1							1		1					1
C2H2	272202	DDB_G0272202	DPU_G0068766	DLA_02358	PPL_02641	DFA_04729										1			1			1				1
C2H2	290461	DDB_G0290461												1					1				1
C2H2	288951	DDB_G0288951												1					1				1
C2H2	272672	DDB_G0272672												1					1				1
C2H2	273367	DDB_G0273367												1					1				1
C2H2	290847	DDB_G0290847												1					1				1
C2H2	dnaja5	DDB_G0286579	DPU_G0066976	DLA_06996	PPL_05665	DFA_03172									1				1		1							1
C2H2			DPU_G0066202											1					1
C2H2			DPU_G0066200														1		1
C2H2			DPU_G0070086									1							1
C2H2			DPU_G0066506														1		1
C2H2			DPU_G0063620														1		1
C2H2	285413	DDB_G0285413	DPU_G0053666	DLA_09764	PPL_12599	DFA_06788													1						1			1
C2H2	mf12	DDB_G0288067	DPU_G0072092	DLA_05624	PPL_04700	DFA_01406						1							1			1				1
C2H2			DPU_G0058660										1						1
C2H2	271886	DDB_G0271886	DPU_G0063592	DLA_00911	PPL_05739	DFA_03174						1							1						1			1
C2H2	srtA	DDB_G0277375	DPU_G0066802	DLA_04706	PPL_06958	DFA_01091						1							1						1			1
C2H2	280121	DDB_G0280121	DPU_G0071000	DLA_09674	PPL_02088	DFA_02673						1							1						1			1
CBF	nfyA	DDB_G0282697		DLA_01277	PPL_07531	DFA_08375											1		1			1				1
CBF	drap1	DDB_G0292510	DPU_G0052436	DLA_04345	PPL_10042	DFA_06670						1							1						1		1
CBF	dr1	DDB_G0269638	DPU_G0070684	DLA_10008	PPL_08318	DFA_11813						1							1						1		1
CBF	ybl1	DDB_G0272222	DPU_G0055668	DLA_00718	PPL_07087	DFA_12513													1						1		1
Cud	cudA	DDB_G0284465	DPU_G0056742	DLA_09490	PPL_08828	DFA_02462										1			1				1					1
Cud	spaA	DDB_G0287317	DPU_G0053728	DLA_07383	PPL_00580	DFA_08790										1			1						1			1
E2F-DP	e2f	DDB_G0284129	DPU_G0057322	DLA_10014	PPL_12755	DFA_08107								1					1						1
E2F-DP	272264	DDB_G0272264										1							1		1
E2F-DP	tfdp2	DDB_G0276799	DPU_G0052966	DLA_08258	PPL_13322	DFA_04557								1					1						1
E2F-DP	288967	DDB_G0288967												1					1			1
Gal4	suvA	DDB_G0269554												1					1						1
GATA	stkA	DDB_G0277147	DPU_G0069690	DLA_05413	PPL_06123	DFA_05525										1			1						1	1
GATA			DPU_G0068388											1					1
GATA			DPU_G0073306											1					1
GATA			DPU_G0058018											1					1
GATA			DPU_G0068396											1					1
GATA			DPU_G0051784											1					1
GATA			DPU_G0067624											1					1
GATA	gtaD	DDB_G0286855												1					1				1
GATA	gtaM	DDB_G0286837												1					1		1
GATA	comH	DDB_G0280547												1					1						1
HOX	hbx13	DDB_G0288975	DPU_G0073886	DLA_07946	PPL_10259	DFA_10266										1			1					1			1
HOX	hbx5'		DPU_G0061500									1							1
HOX	hbx8'		DPU_G0073308											1					1
HOX	hbx8'		DPU_G0058014											1					1
HOX	hbx11	DDB_G0295787	DPU_G0059052	DLA_02764		DFA_02219													1						1
JmJC	cbbB	DDB_G0268778	DPU_G0063424	DLA_00362	PPL_11710	DFA_11947										1			1						1		1
MADS	280723	DDB_G0280723												1					1					1
MADS	289341	DDB_G0289341	DPU_G0072398	DLA_07543	PPL_07066	DFA_11036								1					1						1		1
MADS			DPU_G0075828													1			1
Myb	mybO	DDB_G0290787	DPU_G0064680	DLA_07411	PPL_01832	DFA_03865								1					1						1			1
Myb	mybS	DDB_G0293468	DPU_G0054254	DLA_07934	PPL_03055	DFA_09097						1							1						1	1
Myb	mybP	DDB_G0270560	DPU_G0066540	DLA_04473	PPL_05112	DFA_03142										1			1						1			1
Myb			DPU_G0061568													1			1
Myb	mybD	DDB_G0287637	DPU_G0053110									1							1						1
Myb	mybF	DDB_G0278317	DPU_G0054966																1						1
Myb	mybG	DDB_G0288783	DPU_G0071282	DLA_04256	PPL_12289	DFA_05407								1					1						1		1
Myb	chdB	DDB_G0280705	DPU_G0071826	DLA_08718	PPL_08623	DFA_09714										1			1						1	1
Myb	mybH	DDB_G0277927	DPU_G0071646	DLA_07716	PPL_02122	DFA_08302						1							1						1	1
Myb	267638	DDB_G0267638	DPU_G0072576	DLA_04404	PPL_02201	DFA_12071										1			1			1						1
Myb	mybA	DDB_G0293900	DPU_G0055346	DLA_01330	PPL_12522	DFA_08024										1			1						1			1
Myb	cdc5l	DDB_G0279311	DPU_G0074540	DLA_10612	PPL_04210	DFA_02697								1					1						1		1
Myb			DPU_G0054422													1			1
Myb	ada2	DDB_G0280079	DPU_G0063714	DLA_09676	PPL_03843	DFA_11255								1					1						1			1
Myb	mybX	DDB_G0288285	DPU_G0053088		PPL_11981	DFA_08494								1					1						1	1
Myb	mybW	DDB_G0270346		DLA_06413										1					1						1
Myb	mybAD	DDB_G0288747	DPU_G0070840	DLA_04748	PPL_03391	DFA_08599						1							1						1	1
Myb	isw	DDB_G0292948	DPU_G0071212	DLA_01484	PPL_02217	DFA_11609						1							1						1			1
Myb	bdp1	DDB_G0283405	DPU_G0068518	DLA_01695	PPL_11659	DFA_03261						1							1						1		1

## Sheet: Prestalk
Gene identifier or name	Gene name	Ddis	Dpur	Dlac	Ppal	Dfas	Stage	pst/psp	mature	cyst		constitutive	downaftergrowth	middevpeak	middevdip	upearly	uplate	prestalk	prespore	equivocal	growth	spore	stalk	cup	equivocal	upincyst	downorflat	equivocal
DDB_G0278077	crtf	DDB_G0278077	DPU_G0066170	DLA_02286	PPL_05528	DFA_12157										1		1						1		1
DDB_G0291844	DDB_G0291844	DDB_G0291844	DPU_G0053996	DLA_04653	PPL_00777	DFA_08265										1		1							1			1
DDB_G0292186	292186	DDB_G0292186	DPU_G0058254	DLA_01045	PPL_08892	DFA_02247							1					1							1		1
DDB_G0293934	293934	DDB_G0293934	DPU_G0070636	DLA_10872	PPL_07177	DFA_05226										1		1							1		1
			DPU_G0069048											1				1
DDB_G0279409		DDB_G0279409	DPU_G0068148	DLA_01735	PPL_06116	DFA_11573										1		1				1						1
DDB_G0279529	bzpF	DDB_G0279529	DPU_G0065610	DLA_09286	PPL_08102	DFA_05963											1	1					1					1
DDB_G0286411	bzpN	DDB_G0286411		DLA_10116	PPL_08378	DFA_04661										1		1							1	1
DDB_G0269610	gxcT	DDB_G0269610	DPU_G0069476	DLA_10729	PPL_08706	DFA_05049										1		1							1	1
			DPU_G0051800											1				1
DDB_G0270568	270568	DDB_G0270568	DPU_G0066564	DLA_01918	PPL_02918	DFA_05395						1						1							1		1
DDB_G0290633	290633	DDB_G0290633	DPU_G0064658											1				1					1
			DPU_G0073160			DFA_07823								1				1
DDB_G0281085	tfiiiA	DDB_G0281085	DPU_G0055824	DLA_01550	PPL_09223	DFA_07906												1			1					1
			DPU_G0068532												1			1
DDB_G0279505	279505	DDB_G0279505	DPU_G0051404													1		1						1
DDB_G0275571	arfgap	DDB_G0275571	DPU_G0067244	DLA_11079	PPL_05160	DFA_08077											1	1							1	1
DDB_G0283197	283197	DDB_G0283197												1				1					1
DDB_G0285341	285341	DDB_G0285341	DPU_G0064816	DLA_02245	PPL_12022	DFA_08377						1						1							1			1
DDB_G0278995	278995	DDB_G0278995	DPU_G0066768	DLA_02006	PPL_04004	DFA_01244							1					1							1	1
DDB_G0270306	270306	DDB_G0286351	DPU_G0068456														1	1					1					1
DDB_G0286351	286351	DDB_G0270306	DPU_G0075578	DLA_05575	PPL_04431	DFA_06945											1	1						1				1
DDB_G0291348	291348	DDB_G0291348	DPU_G0051862	DLA_06293	PPL_03802	DFA_00452											1	1					1			1
DDB_G0282811	gtaK	DDB_G0282811		DLA_03988	PPL_12431											1		1					1					1
DDB_G0289651	gtaO	DDB_G0289651	DPU_G0061040	DLA_10513										1				1			1
DDB_G0281661	gtaI	DDB_G0281661	DPU_G0052890	DLA_03704	PPL_10945	DFA_02742										1		1					1			1
DDB_G0277591	gtaH	DDB_G0277591		DLA_00116	PPL_06149	DFA_03981						1						1				1				1
DDB_G0277589	gtaC	DDB_G0277589	DPU_G0074602	DLA_00114	PPL_06150	DFA_03979												1					1			1
DDB_G0267640	gtaE	DDB_G0267640	DPU_G0074318	DLA_05609	PPL_09423	DFA_00354											1	1							1	1
DDB_G0270756	gtaG	DDB_G0270756	DPU_G0060732	DLA_03698	PPL_09251	DFA_03363										1		1					1					1
DDB_G0281829	gtaJ	DDB_G0281829	DPU_G0074600													1		1					1
			DPU_G0065622											1				1
DDB_G0279239	gtaY	DDB_G0279239														1		1					1
DDB_G0280853	gtaU	DDB_G0280853											1					1			1
DDB_G0279331	gtaR	DDB_G0279331											1					1			1
DDB_G0273127	hbx5	DDB_G0273127	DPU_G0068748	DLA_11037										1				1							1
	hbx8'		DPU_G0074730											1				1
DDB_G0290869	jcdF	DDB_G0290869	DPU_G0055264	DLA_05060		DFA_11942												1			1
DDB_G0290765	jcdA	DDB_G0290765	DPU_G0055400	DLA_06272	PPL_02647	DFA_09741						1						1							1		1
DDB_G0293470	cbfB	DDB_G0293470	DPU_G0068892	DLA_05776	PPL_04923	DFA_07488												1					1				1
DDB_G0270006	jcdI	DDB_G0270006	DPU_G0060042	DLA_03917	PPL_01561	DFA_10136							1					1							1		1
DDB_G0281387	srfA	DDB_G0281387	DPU_G0054446	DLA_06570	PPL_01065	DFA_01479										1		1						1		1
DDB_G0268920	mef2A	DDB_G0268920		DLA_05659	PPL_10817	DFA_04812										1		1							1			1
DDB_G0283483	srfD	DDB_G0283483	DPU_G0070868	DLA_06063	PPL_06708	DFA_10069						1						1					1					1
DDB_G0280603	rliD	DDB_G0280603												1				1							1
DDB_G0283953	mybU	DDB_G0283953		DLA_02323	PPL_10683	DFA_06648												1			1							1
DDB_G0278179	mybAB	DDB_G0278179	DPU_G0070078	DLA_02599	PPL_03768	DFA_02233											1	1				1				1
DDB_G0276877	mybK	DDB_G0276877	DPU_G0071950	DLA_07223	PPL_05536	DFA_10142												1							1		1
DDB_G0289151	mybI	DDB_G0289151	DPU_G0061114	DLA_09645	PPL_00282	DFA_03124								1				1			1							1
DDB_G0281563	mybC	DDB_G0281563	DPU_G0073496	DLA_03709	PPL_10947	DFA_02739										1		1					1					1
DDB_G0267636	mybM	DDB_G0267636	DPU_G0063666	DLA_06913	PPL_00928	DFA_01019										1		1							1	1
DDB_G0284103	mybZ	DDB_G0284103		DLA_08517	PPL_10169	DFA_11557												1							1		1
DDB_G0281381	statA	DDB_G0281381	DPU_G0061618	DLA_03880	PPL_04688	DFA_03913										1		1							1			1

## Sheet: Stalk
Family	Gene name	Ddis	Dpur	Dlac	Ppal	Dfas	Stage	pst/psp	mature	cyst		constitutive	downaftergrowth	middevpeak	middevdip	upearly	uplate	prestalk	prespore	equivocal	growth	spore	stalk	cup	equivocal	upincyst	downorflat	equivocal		Stalk	52
HMG					PPL_11526	DFA_12163						1											1				1
HMG					PPL_12137											1							1				1
NFX1					PPL_09289	DFA_03454																	1			1
AThook					PPL_02605	DFA_00755						1											1					1
AThook	275867	DDB_G0275867				DFA_03013						1								1			1
AThook				DLA_07718												1							1
AThook					PPL_10560											1							1					1
AThook					PPL_06715																		1			1
bZIP	bzpF	DDB_G0279529	DPU_G0065610	DLA_09286	PPL_08102	DFA_05963											1	1					1					1
bZIP	bzpO	DDB_G0290169												1					1				1
C2H2	290633	DDB_G0290633	DPU_G0064658											1				1					1
C2H2	290461	DDB_G0290461												1					1				1
C2H2	288951	DDB_G0288951												1					1				1
C2H2	272672	DDB_G0272672												1					1				1
C2H2	273367	DDB_G0273367												1					1				1
C2H2	273685	DDB_G0273685																					1
C2H2	290847	DDB_G0290847												1					1				1
C2H2					PPL_00688																		1				1
C2H2	trafD	DDB_G0290961	DPU_G0066344																	1			1
C2H2					PPL_01256																		1					1
C2H2	283197	DDB_G0283197												1				1					1
Cud	cudA	DDB_G0284465	DPU_G0056742	DLA_09490	PPL_08828	DFA_02462										1			1				1					1
Cud	270306	DDB_G0286351	DPU_G0068456														1	1					1					1
E2F-DP					PPL_04299							1											1				1
Gal4	291348	DDB_G0291348	DPU_G0051862	DLA_06293	PPL_03802	DFA_00452											1	1					1			1
Gal4					PPL_03998							1											1					1
GATA	gtaK	DDB_G0282811		DLA_03988	PPL_12431											1		1					1					1
GATA					PPL_05233												1						1					1
GATA					PPL_07847												1						1				1
GATA	gtaI	DDB_G0281661	DPU_G0052890	DLA_03704	PPL_10945	DFA_02742										1		1					1			1
GATA	gtaC	DDB_G0277589	DPU_G0074602	DLA_00114	PPL_06150	DFA_03979												1					1			1
GATA				DLA_01130		DFA_08394								1									1
GATA					PPL_10560									1									1					1
GATA	gtaG	DDB_G0270756	DPU_G0060732	DLA_03698	PPL_09251	DFA_03363										1		1					1					1
GATA	gtaJ	DDB_G0281829	DPU_G0074600													1		1					1
GATA					PPL_01565																		1			1
GATA	gtaY	DDB_G0279239														1		1					1
GATA	gtaD	DDB_G0286855												1					1				1
HOX	hbx14	DDB_G0289677															1			1			1
HOX	hbx6	DDB_G0277505															1			1			1
HOX					PPL_04710																		1			1
JmJC	cbfB	DDB_G0293470	DPU_G0068892	DLA_05776	PPL_04923	DFA_07488												1					1				1
MADS					PPL_04661																		1					1
MADS					PPL_01012											1							1				1
MADS	srfD	DDB_G0283483	DPU_G0070868	DLA_06063	PPL_06708	DFA_10069						1						1					1					1
Myb					PPL_03666									1									1				1
Myb					PPL_05184							1											1				1
Myb	mybC	DDB_G0281563	DPU_G0073496	DLA_03709	PPL_10947	DFA_02739										1		1					1					1
Myb	mybB	DDB_G0275445	DPU_G0055088	DLA_11178	PPL_07328	DFA_12033										1				1			1				1
Myb	mybAA	DDB_G0268368	DPU_G0061406	DLA_06760	PPL_07750	DFA_07649								1						1			1				1
Myb	mybZ'				PPL_12443																		1				1
Myb	mybZ''				PPL_06982																		1			1

## Sheet: Spore
Family	Gene name	Ddis	Dpur	Dlac	Ppal	Dfas	Stage	pst/psp	mature	cyst		constitutive	downaftergrowth	middevpeak	middevdip	upearly	uplate	prestalk	prespore	equivocal	growth	spore	stalk	cup	equivocal	upincyst	downorflat	equivocal	Spore	43
HLH					PPL_09735							1										1				1
Psq					PPL_09809																	1
Psq					PPL_11138									1								1
Psq					PPL_12109							1										1
Psq					PPL_11978												1					1
WRKY	wrky1	DDB_G0275267	DPU_G0066086	DLA_01798	PPL_07044	DFA_05537										1				1		1						1
AThook					PPL_12301																	1						1
AThook	snf2a	DDB_G0285205	DPU_G0073570	DLA_06505	PPL_01137	DFA_09309											1		1			1				1
AThook	279409	DDB_G0279409	DPU_G0068148	DLA_01735	PPL_06116	DFA_11573										1		1				1						1
AThook	288447	DDB_G0288447	DPU_G0066992	DLA_05161	PPL_11688	DFA_11836										1			1			1
AThook	285837	DDB_G0285837	DPU_G0064112	DLA_09746	PPL_08213	DFA_02510										1			1			1						1
AThook	268132	DDB_G0268132	DPU_G0058320	DLA_07060	PPL_05866	DFA_11423										1			1			1						1
AThook					PPL_11159							1										1						1
AThook	284871	DDB_G0284871	DPU_G0061768	DLA_05208	PPL_10016	DFA_02925										1			1			1						1
bZIP	bzpP	DDB_G0290303		DLA_11562	PPL_01190	DFA_09858								1						1		1						1
bZIP	bzpP			DLA_03791													1					1
bZIP	bzpI	DDB_G0290173												1					1			1
bZIP	bzpS	DDB_G0290171											1							1		1
C2H2	275581	DDB_G0275581	DPU_G0070948	DLA_10714	PPL_09716	DFA_00741						1							1			1						1
C2H2	269816	DDB_G0269816	DPU_G0063696	DLA_03428	PPL_09555	DFA_02330										1			1			1				1
C2H2	271948	DDB_G0271948	DPU_G0068788	DLA_00781	PPL_07568	DFA_07288										1			1			1				1
C2H2			DPU_G0074698		PPL_11918																	1				1
C2H2					PPL_12108																	1				1
C2H2	272202	DDB_G0272202	DPU_G0068766	DLA_02358	PPL_02641	DFA_04729										1			1			1				1
C2H2	mf12	DDB_G0288067	DPU_G0072092	DLA_05624	PPL_04700	DFA_01406						1							1			1				1
C2H2					PPL_09441																	1					1
C2H2				DLA_06992												1						1
C2H2				DLA_03845																		1
CBF	nfyA	DDB_G0282697		DLA_01277	PPL_07531	DFA_08375											1		1			1				1
CBF	nfyB	DDB_G0279419	DPU_G0063568	DLA_11767	PPL_01546	DFA_10005														1		1				1
E2F-DP	288967	DDB_G0288967												1					1			1
GATA	gtaH	DDB_G0277591		DLA_00116	PPL_06149	DFA_03981						1						1				1				1
GATA					PPL_12602																	1				1
GATA					PPL_07300																	1				1
HOX	hbx12'				PPL_05662								1									1						1
HOX	hbx11'			DLA_02763																		1
JmJC	cbfA	DDB_G0279409	DPU_G0068148	DLA_01735	PPL_06116	DFA_11573										1				1		1						1
Myb	mybAB	DDB_G0278179	DPU_G0070078	DLA_02599	PPL_03768	DFA_02233											1	1				1				1
Myb	mybK'				PPL_05147															1		1					1
Myb	267638	DDB_G0267638	DPU_G0072576	DLA_04404	PPL_02201	DFA_12071										1			1			1						1
Myb	mybQ	DDB_G0289319	DPU_G0067830	DLA_00419	PPL_02974	DFA_09027										1				1		1				1
Myb					PPL_04662											1						1					1
Myb	swi3	DDB_G0277033	DPU_G0070570	DLA_00965	PPL_03583	DFA_11335						1								1		1					1

## Sheet: Cup
Gene identifier or name		Ddis	Dpur	Dlac	Ppal	Dfas	Stage	pst/psp	mature	cyst		constitutive	downaftergrowth	middevpeak	middevdip	upearly	uplate	prestalk	prespore	equivocal	growth	spore	stalk	cup	equivocal	upincyst	downorflat	equivocal
DDB_G0275333	275333	DDB_G0275333		DLA_00481	PPL_12728	DFA_01839										1				1				1				1
DDB_G0278077	crtf	DDB_G0278077	DPU_G0066170	DLA_02286	PPL_05528	DFA_12157										1		1						1		1
DDB_G0268502	268502	DDB_G0268502												1						1				1
DDB_G0269870	269870	DDB_G0269870																		1				1
DDB_G0279505	279505	DDB_G0279505	DPU_G0051404													1		1						1
DDB_G0284255	284255	DDB_G0284255	DPU_G0073532	DLA_04346	PPL_03471	DFA_09389										1				1				1		1
DDB_G0273479	nfyC-1	DDB_G0273479	DPU_G0072710	DLA_08805	PPL_09869	DFA_10651										1				1				1			1
DDB_G0286351	286351	DDB_G0270306	DPU_G0075578	DLA_05575	PPL_04431	DFA_06945											1	1						1				1
DDB_G0290665	gtaX	DDB_G0290665			PPL_07048	DFA_07294						1								1				1			1
DDB_G0288975	hbx13	DDB_G0288975	DPU_G0073886	DLA_07946	PPL_10259	DFA_10266										1			1					1			1
DDB_G0281387	srfA	DDB_G0281387	DPU_G0054446	DLA_06570	PPL_01065	DFA_01479										1		1						1		1
DDB_G0280723	280723	DDB_G0280723												1					1					1
DDB_G0281969	mybE	DDB_G0281969	DPU_G0062828	DLA_07194	PPL_01589	DFA_04206											1			1				1		1
DDB_G0292782	mybN	DDB_G0292782	DPU_G0070466	DLA_05703	PPL_11318	DFA_01731										1				1				1			1

## Sheet: Cyst
Gene identifier or name	Gene name	Ddis	Dpur	Dlac	Ppal	Dfas	Stage	pst/psp	mature	cyst		constitutive	downaftergrowth	middevpeak	middevdip	upearly	uplate	prestalk	prespore	equivocal	growth	spore	stalk	cup	equivocal	upincyst	downorflat	equivocal
DDB_G0278077	crtf	DDB_G0278077	DPU_G0066170	DLA_02286	PPL_05528	DFA_12157										1		1						1		1
DDB_G0272608	stip-1	DDB_G0272608	DPU_G0058370	DLA_00695	PPL_07757	DFA_10990								1						1					1	1
DDB_G0288089	288089	DDB_G0288089	DPU_G0075422	DLA_01992	PPL_08580	DFA_01236								1					1						1	1
DDB_G0274217	LsrA	DDB_G0274217	DPU_G0052546	DLA_07121	PPL_04998	DFA_09132							1						1		1					1
					PPL_09735							1										1				1
					PPL_08788	DFA_04917																			1	1
DDB_G0282427	282427	DDB_G0282427	DPU_G0058440		PPL_09496									1					1						1	1
DDB_G0281165	281165	DDB_G0281165	DPU_G0054600	DLA_11384	PPL_03756	DFA_02706						1								1					1	1
DDB_G0284183	MrfA	DDB_G0284183	DPU_G0064172	DLA_02211	PPL_06497	DFA_10983										1				1					1	1
					PPL_10874																				1	1
					PPL_08759												1								1	1
					PPL_09809																	1				1
					PPL_11138									1								1				1
					PPL_05373																					1
					PPL_12109							1										1				1
					PPL_11637																					1
					PPL_11978												1					1				1
					PPL_10199																					1
					PPL_09289	DFA_03454																	1			1
DDB_G0283859		DDB_G0283859	DPU_G0059190	DLA_05443	PPL_07215	DFA_10928										1			1						1	1
DDB_G0285205		DDB_G0285205	DPU_G0073570	DLA_06505	PPL_01137	DFA_09309											1		1			1				1
				DLA_03321	PPL_04584	DFA_05301										1									1	1
DDB_G0282391		DDB_G0282391		DLA_03816	PPL_09953	DFA_10468						1								1					1	1
DDB_G0280705		DDB_G0280705	DPU_G0071826	DLA_08718	PPL_08623	DFA_09714										1			1						1	1
					PPL_06715																		1			1
DDB_G0284023	bzpL	DDB_G0284023	DPU_G0067218	DLA_05329	PPL_08842	DFA_07313										1				1					1	1
DDB_G0278379	bzpd	DDB_G0278379	DPU_G0067176	DLA_02040	PPL_05266	DFA_08308										1				1					1	1
DDB_G0278971	dimA	DDB_G0278971	DPU_G0054020	DLA_05580	PPL_06212	DFA_09073										1				1					1	1
	dimA'				PPL_10790												1								1	1
	dimA''				PPL_10786												1								1	1
DDB_G0286411	bzpN	DDB_G0286411		DLA_10116	PPL_08378	DFA_04661										1		1							1	1
DDB_G0291372	dimB	DDB_G0291372	DPU_G0073166	DLA_06480	PPL_12610	DFA_09111										1			1						1	1
DDB_G0284591	284591	DDB_G0284591		DLA_03969	PPL_03824	DFA_09103		eq	eq							1				1					1	1
DDB_G0269610	gxcT	DDB_G0269610	DPU_G0069476	DLA_10729	PPL_08706	DFA_05049										1		1							1	1
DDB_G0269816	269816	DDB_G0269816	DPU_G0063696	DLA_03428	PPL_09555	DFA_02330										1			1			1				1
DDB_G0271948	271948	DDB_G0271948	DPU_G0068788	DLA_00781	PPL_07568	DFA_07288										1			1			1				1
			DPU_G0074698		PPL_11918																	1				1
					PPL_12108																	1				1
DDB_G0291528	iptB	DDB_G0291528	DPU_G0075124	DLA_11030	PPL_04102	DFA_01967										1			1						1	1
DDB_G0285411	285411	DDB_G0285411	DPU_G0059276	DLA_05216	PPL_10021	DFA_12234													1						1	1
DDB_G0272748	272748	DDB_G0272748	DPU_G0053508	DLA_02327	PPL_09219	DFA_11470						1							1		1					1
DDB_G0272202	272202	DDB_G0272202	DPU_G0068766	DLA_02358	PPL_02641	DFA_04729										1			1			1				1
DDB_G0281085	tfiiiA	DDB_G0281085	DPU_G0055824	DLA_01550	PPL_09223	DFA_07906												1			1					1
					PPL_09224																					1
DDB_G0291342	tacA	DDB_G0291342	DPU_G0053964	DLA_04729	PPL_09068	DFA_01278														1					1	1
DDB_G0269006	269006	DDB_G0269006	DPU_G0056938	DLA_01065	PPL_11720	DFA_01843										1				1					1	1
DDB_G0288067	mf12	DDB_G0288067	DPU_G0072092	DLA_05624	PPL_04700	DFA_01406						1							1			1				1
				DLA_11826	PPL_10484	DFA_11183						1													1	1
DDB_G0275571	arfgap	DDB_G0275571	DPU_G0067244	DLA_11079	PPL_05160	DFA_08077											1	1							1	1
DDB_G0272048	272048	DDB_G0272048	DPU_G0051472	DLA_10797	PPL_01827	DFA_01755										1				1					1	1
DDB_G0284255	284255	DDB_G0284255	DPU_G0073532	DLA_04346	PPL_03471	DFA_09389										1				1				1		1
DDB_G0278995	278995	DDB_G0278995	DPU_G0066768	DLA_02006	PPL_04004	DFA_01244							1					1							1	1
DDB_G0273421	273421	DDB_G0273421	DPU_G0064054		PPL_01297	DFA_05932														1					1	1
DDB_G0282697	nfyA	DDB_G0282697		DLA_01277	PPL_07531	DFA_08375											1		1			1				1
DDB_G0279419	nfyB	DDB_G0279419	DPU_G0063568	DLA_11767	PPL_01546	DFA_10005														1		1				1
DDB_G0293478	293478	DDB_G0293478	DPU_G0061940	DLA_00384	PPL_01091	DFA_05218										1				1					1	1
					PPL_01634											1									1	1
DDB_G0291348	291348	DDB_G0291348	DPU_G0051862	DLA_06293	PPL_03802	DFA_00452											1	1					1			1
DDB_G0274877	274877	DDB_G0274877	DPU_G0073094	DLA_08797	PPL_03999	DFA_04331						1								1					1	1
DDB_G0281661	gtaI	DDB_G0281661	DPU_G0052890	DLA_03704	PPL_10945	DFA_02742										1		1					1			1
DDB_G0277147	stkA	DDB_G0277147	DPU_G0069690	DLA_05413	PPL_06123	DFA_05525										1			1						1	1
DDB_G0277591	gtaH	DDB_G0277591		DLA_00116	PPL_06149	DFA_03981						1						1				1				1
DDB_G0277589	gtaC	DDB_G0277589	DPU_G0074602	DLA_00114	PPL_06150	DFA_03979												1					1			1
DDB_G0267640	gtaE	DDB_G0267640	DPU_G0074318	DLA_05609	PPL_09423	DFA_00354											1	1							1	1
					PPL_12602																	1				1
					PPL_01565																		1			1
					PPL_07300																	1				1
DDB_G0284293	hbx10	DDB_G0284293	DPU_G0070146	DLA_02216	PPL_08407	DFA_10958							1							1					1	1
DDB_G0291075	warA	DDB_G0291075	DPU_G0064692	DLA_04614	PPL_00385	DFA_01366										1				1					1	1
				DLA_01746	PPL_02053	DFA_08722																				1
DDB_G0275173	hbx2	DDB_G0275173	DPU_G0074442	DLA_04694	PPL_10761	DFA_01331										1				1					1	1
DDB_G0272967	hbx4	DDB_G0272967	DPU_G0053458	DLA_07167	PPL_08133	DFA_05764														1					1	1
					PPL_04710																		1			1
DDB_G0270906	jcdD	DDB_G0270906	DPU_G0070272	DLA_01592	PPL_11596	DFA_08281						1								1					1	1
DDB_G0281387	srfA	DDB_G0281387	DPU_G0054446	DLA_06570	PPL_01065	DFA_01479										1		1						1		1
DDB_G0293468	mybS	DDB_G0293468	DPU_G0054254	DLA_07934	PPL_03055	DFA_09097						1							1						1	1
DDB_G0278179	mybAB	DDB_G0278179	DPU_G0070078	DLA_02599	PPL_03768	DFA_02233											1	1				1				1
DDB_G0281969	mybE	DDB_G0281969	DPU_G0062828	DLA_07194	PPL_01589	DFA_04206											1			1				1		1
DDB_G0280705	chdB	DDB_G0280705	DPU_G0071826	DLA_08718	PPL_08623	DFA_09714										1			1						1	1
DDB_G0277927	mybH	DDB_G0277927	DPU_G0071646	DLA_07716	PPL_02122	DFA_08302						1							1						1	1
DDB_G0267636	mybM	DDB_G0267636	DPU_G0063666	DLA_06913	PPL_00928	DFA_01019										1		1							1	1
DDB_G0289319	mybQ	DDB_G0289319	DPU_G0067830	DLA_00419	PPL_02974	DFA_09027										1				1		1				1
DDB_G0285373	mybL	DDB_G0285373	DPU_G0061760	DLA_05215	PPL_08626	DFA_07065										1				1					1	1
					PPL_03200											1									1	1
DDB_G0288285	mybX	DDB_G0288285	DPU_G0053088		PPL_11981	DFA_08494								1					1						1	1
					PPL_07300																					1
DDB_G0288747	mybAD	DDB_G0288747	DPU_G0070840	DLA_04748	PPL_03391	DFA_08599						1							1						1	1
	mybZ''				PPL_06982																		1			1
DDB_G0268638	statB	DDB_G0268638		DLA_05660	PPL_10816	DFA_04813										1				1					1	1
DDB_G0293532	statC	DDB_G0293532	DPU_G0073854	DLA_08376	PPL_04170	DFA_08163										1				1					1	1

## Sheet: Growth
Family	Gene name	Ddis	Dpur	Dlac	Ppal	Dfas	Stage	pst/psp	mature	cyst		constitutive	downaftergrowth	middevpeak	middevdip	upearly	uplate	prestalk	prespore	equivocal	growth	spore	stalk	cup	equivocal	upincyst	downorflat	equivocal
FAR1	273647	DDB_G0273647	DPU_G0068744	DLA_11035	PPL_04064	DFA_05507						1								1	1						1
HLH	LsrA	DDB_G0274217	DPU_G0052546	DLA_07121	PPL_04998	DFA_09132							1						1		1					1
AThook	gtaW	DDB_G0286839												1						1	1
C2H2	sf3a3	DDB_G0270020	DPU_G0066560	DLA_10308	PPL_09354	DFA_02670						1							1		1							1
C2H2	275351	DDB_G0275351	DPU_G0072568	DLA_05504	PPL_03847	DFA_11808							1							1	1							1
C2H2	272748	DDB_G0272748	DPU_G0053508	DLA_02327	PPL_09219	DFA_11470						1							1		1					1
C2H2				DLA_04431									1								1
C2H2	285673	DDB_G0285673																		1	1
C2H2	tfiiiA	DDB_G0281085	DPU_G0055824	DLA_01550	PPL_09223	DFA_07906												1			1					1
C2H2	dnaja5	DDB_G0286579	DPU_G0066976	DLA_06996	PPL_05665	DFA_03172									1				1		1							1
C2H2	283201	DDB_G0283201																		0	1
C2H2	272829	DDB_G0272829																			1
C2H2	288277	DDB_G0288277												1						1	1
C2H2	279767	DDB_G0279767	DPU_G0053716											1						1	1
CBF	268506	DDB_G0268506	DPU_G0059306	DLA_10594	PPL_09233	DFA_08729							1							1	1						1
E2F-DP	282499	DDB_G0282499												1						1	1
E2F-DP	272264	DDB_G0272264										1							1		1
Gal4	270590	DDB_G0270590		DLA_03420	PPL_05483	DFA_07960							1							1	1						1
GATA	gtaO	DDB_G0289651	DPU_G0061040	DLA_10513										1				1			1
GATA	gtaF	DDB_G0268792	DPU_G0070286	DLA_07920	PPL_09779	DFA_07034							1							1	1						1
GATA				DLA_11404												1					1
GATA				DLA_00217										1							1
GATA	gtaM	DDB_G0286837												1					1		1
GATA	gtaU	DDB_G0280853											1					1			1
GATA	gtaW	DDB_G0286839												1						1	1
GATA	gtaR	DDB_G0279331											1					1			1
GATA	gtaT	DDB_G0280639											1							1	1
GATA	gtaQ	DDB_G0286843												1						1	1
HOX	hbx8	DDB_G0279257	DPU_G0074296																	1	1
HOX	hbx7	DDB_G0278225	DPU_G0054012										1							1	1
HOX				DLA_06698									1								1
JmJC	jcdF	DDB_G0290869	DPU_G0055264	DLA_05060		DFA_11942												1			1
JmJC	jcdH	DDB_G0280485	DPU_G0060190	DLA_09931		DFA_10543														1	1
MADS	280707	DDB_G0280707												1						1	1
Myb	mybU	DDB_G0283953		DLA_02323	PPL_10683	DFA_06648												1			1							1
Myb	mybI	DDB_G0289151	DPU_G0061114	DLA_09645	PPL_00282	DFA_03124								1				1			1							1
Myb	swi3'			DLA_00964									1								1

[truncated: 13 more sheets: PspvMatCell, PresporevStage, PstvMatCell, PstvStage, SporevPresum, SporevStage, StalkvPresum, StalkvStage, CupvPresum, CupvStage, CystvPresum, CystvMatCell, CystvStage]
