# Supplementary material for: Phylogeny-wide conservation and change in developmental expression, cell-type specificity and functional domains of the transcriptional regulators of social amoebas
Source: BMC Genomics. 2019 Nov 21;20:890. doi: 10.1186/s12864-019-6239-3 (PMC6873476; doi:10.1186/s12864-019-6239-3)
Supplement: Supplementary file 5 — Additional file 5: Table S4. Transcription factors with known knock-out phenotypes. Knock-out phenotypes of transcription factors combined with their cell-type- and stage specificity of expression. [file 12864_2019_6239_MOESM5_ESM.xlsx]

## Sheet: Sheet1
Transcription factors with known knock-out phenotypes
Correlations between the cell-type (stage) of TF expression and the affected cell-type (stage) when the TF gene is deleted by knockout
			prestalk		growth
			prespore		spore				Correlation between cell type specificity of TF expression and affected cell when TF is knocked-out
			equivocal		stalk			proportioning defect	1	cell type specificity correlates with affected cell type
					cup			cell type lacking or defective	0	cell type specificity equivoval or unknown
					equivocal				-1	cell type specificity is dissimilar from affected cell type
Gene id/locus tag	Gene name/id.		prestalk/prespore expression		Terminal cell type expression		Null mutant phenotype	Stage/cell-type affected	Correlation between cell type specifity and affected cell type
DDB_G0274217	LsrA						Looser, underrepresented in spores in chimeras	less prespore in mix with wild-type	1
DDB_G0284183	MrfA						aberrant slug migration | delayed development |decreased prestalk A cell differentiation	less prestalkA cells	0
DDB_G0279529	BzpF						thicker, shorter and more irregular stalks|decreased spore viability | decreased sporulation	spore and stalk cell differentiation
DDB_G0282749	BzpG						wild-type	none
DDB_G0278971	DimA						long, thin stalks, defective prestalkO cell differentiation, increased number of prespore cells	less prestalkO, more prespore cells	0
DDB_G0286411	BzpN						aberrant cytokinesis | abolished negative regulation of vegetative growth | increased growth rate	growth
DDB_G0290165	BzpR						wild-type	none
DDB_G0291372	DimB						decreased prestalk B cell differentiation | no basal disc |aberrant chemotaxis to cAMP |abolished response to DIF |	no basal disk	-1
DDB_G0291342	tacA						Gene knock-down by RNAi causes delayed aggregation and very small fruiting bodies	delayed and small fruiting bodies
DDB_G0278077	crtf						Non-cell autonomous defect in aggregation, cell autonomous defect in sporulation |	aggregation and sporulation	-1
DDB_G0284465	cudA						defective in cotC expression and culmination	abolished sporulation | abolished stalk cell differentiation |	1
DDB_G0270306	270306						defective in stalk formation (unpublished data, Schaap lab)	defective in stalk formation	1
DDB_G0286351	286351						defective in cup formation (unpublished data, Schaap lab)	no cup cells	1
DDB_G0287317	spaA						defective in prespore and spore differentiation	defective in prespore and spore differentiation	1
DDB_G0277147	stkA						defective in prespore and spore differentiation	defective in prespore and spore differentiation	1
DDB_G0277589	gtaC						missing or reduced basal disc | aberrant pst B differentiation | defective aggregation | small fruting bodies	aggregation and basal disc differentiation	1
DDB_G0270756	gtaG						decreased prestalk A cell differentiation | decreased sporulation | development arrests at slug stage	cell autonomous prestalk defect	1
DDB_G0288755	gbfA						cAMP induced post aggregative gene expression, mound arrest	mound arrest, no prespore or prestalk
DDB_G0291075	warA						decreased prespore cell differentiation | development arrests at slug stage | increased basal disc size | increased prestalk 0 cell differentiation	less prespore, more pstO and basal disc	0
DDB_G0275173	hbx2						wild-type	wild-type
DDB_G0280473	hbx9						In hbx9 null cells proportioning and patterning is altered in favor of the pstA cell type.	more pstA cells	0
DDB_G0272967	hbx4						overexpression produces defects in cytokinesis, cadA expression and increases prespore proportions	more prespore cells	0
DDB_G0279409	CbfA						knockdown has aggregation defect and do not express ACA restored by cAMP pulses	aggregation
DDB_G0282835	SrfB						accelerated aggregation, decreased growth, no streaming, rescued by cAMP pulses	aggregation
DDB_G0281387	SrfA						aberrant spore coat morphology | aberrant spore morphology | decreased gene expression | decreased spore viability	spore viability	-1
DDB_G0268920	Mef2A						reduced growth and spore production and reduced prespore differentiation, prestalk enhanced	less prespore, more prestalk	-1
DDB_G0274743	pisA						normal terminal morphology| aberrant prestalk cell differentiation | decreased fruiting body size | accelerated postaggregative development	aberrant prestalk
DDB_G0281969	MybE						abolished outer basal disc formation | long thin slugs	no basal disc	1
DDB_G0280705	ChdB						exhibited a 2-4 hr. delay in development	early dvelopment
DDB_G0281563	MybC						culmination deficient, restored by PKA, required for dgcA expression	culmination deficient, resuced by dgcA	1
DDB_G0275445	MybB						does not aggregate or express ACA	aggregation
DDB_G0281381	StatA						culmination deficient, no stalk formation in vivo	culmination deficient, no stalk formation in vivo	0
DDB_G0268638	StatB						slight growth disadvantage in competition	growth
DDB_G0293532	StatC						slight slugger, enhanced pstA expression	more pstA expression	0
								Of 12 terminal cell type defects, 9 responsible TFs are expressed in the affected (pre)cell type
								Of 9 proportioning defects, 2 TFs are in the reduced cell type, 1 is in the oppositve cell type and 6 are non-specific or unknown
